# Supplementary material for: Ultra-Low-Cost 3D Bioprinting: Modification and Application of an Off-the-Shelf Desktop 3D-Printer for Biofabrication
Source: Front Bioeng Biotechnol. 2019 Jul 31;7:184. doi: 10.3389/fbioe.2019.00184 (PMC6684753; doi:10.3389/fbioe.2019.00184)
Supplement: Supplementary file 1 [file Data_Sheet_1.zip]

Archive with 40 entries (29 files):
- Construction files/
- Construction files/STL/
- Construction files/STL/Hold/
- Construction files/STL/Hold/Hold Rail to Rail.stl
- Construction files/STL/Hold/Motor Hold Middle.stl
- Construction files/STL/Hold/Motor Hold.stl
- Construction files/STL/Hold/Plunger Rail.stl
- Construction files/STL/Plunger Hold/
- Construction files/STL/Plunger Hold/Pluger Hold Top.stl
- Construction files/STL/Plunger Hold/Plunger Hold Bottom.stl
- Construction files/STL/Plunger Hold/Plunger Hold Connector.stl
- Construction files/STL/Rail/
- Construction files/STL/Rail/Rail Bottom.stl
- Construction files/STL/Rail/Rail Large.stl
- Construction files/STL/Rail/Rail Small.stl
- Construction files/STL/Syringe Hold/
- Construction files/STL/Syringe Hold/Syringe Hold Bottom.stl
- Construction files/STL/Syringe Hold/Syringe Hold Handle.stl
- Construction files/STL/Syringe Hold/Syringe Hold Middle.stl
- Construction files/STL/Syringe Hold/Sysringe Hold Top.stl
- Construction files/STP/
- Construction files/STP/Hold/
- Construction files/STP/Hold/Hold Rail to Rail.stp
- Construction files/STP/Hold/Motor Hold Middle.stp
- Construction files/STP/Hold/Motor Hold.stp
- Construction files/STP/Hold/Plunger Rail.stp
- Construction files/STP/Hold/Printer Connector.stp
- Construction files/STP/Plunger Hold/
- Construction files/STP/Plunger Hold/Plunger Hold Bottom.stp
- Construction files/STP/Plunger Hold/Plunger Hold Connector.stp
- Construction files/STP/Plunger Hold/Plunger Hold Top.stp
- Construction files/STP/Rail/
- Construction files/STP/Rail/Rail Bottom.stp
- Construction files/STP/Rail/Rail Large.stp
- Construction files/STP/Rail/Rail Small.stp
- Construction files/STP/Syringe Hold/
- Construction files/STP/Syringe Hold/Syringe Hold Bottom.stp
- Construction files/STP/Syringe Hold/Syringe Hold Handle.stp
- Construction files/STP/Syringe Hold/Syringe Hold Middle.stp
- Construction files/STP/Syringe Hold/Syringe Hold Top.stp
