# Supplementary material for: Ultra-Low-Cost 3D Bioprinting: Modification and Application of an Off-the-Shelf Desktop 3D-Printer for Biofabrication
Source: Front Bioeng Biotechnol. 2019 Jul 31;7:184. doi: 10.3389/fbioe.2019.00184 (PMC6684753; doi:10.3389/fbioe.2019.00184)
Supplement: Supplementary file 1 [file Data_Sheet_1.zip › Construction files/STP/Hold/Hold Rail to Rail.stp]

ISO-10303-21;
HEADER;
/* Generated by software containing ST-Developer
 * from STEP Tools, Inc. (www.steptools.com) 
 */

FILE_DESCRIPTION(
/* description */ (''),
/* implementation_level */ '2;1');

FILE_NAME(
/* name */ 
'D:\\Hiwi-Job\\MBT\\Paper Zelldrucker\\STP-Files\\Halterung Schiene an
 Schiene V2.stp',
/* time_stamp */ '2018-06-20T13:00:19+02:00',
/* author */ ('Philipp'),
/* organization */ (''),
/* preprocessor_version */ 'ST-DEVELOPER v17',
/* originating_system */ 'Autodesk Inventor 2019',
/* authorisation */ '');

FILE_SCHEMA (('AUTOMOTIVE_DESIGN { 1 0 10303 214 3 1 1 }'));
ENDSEC;

DATA;
#10=MECHANICAL_DESIGN_GEOMETRIC_PRESENTATION_REPRESENTATION('',(#13),#1414);
#11=SHAPE_REPRESENTATION_RELATIONSHIP('SRR','None',#1421,#12);
#12=ADVANCED_BREP_SHAPE_REPRESENTATION('',(#14),#1413);
#13=STYLED_ITEM('',(#1430),#14);
#14=MANIFOLD_SOLID_BREP('Volumenk\X\F6rper1',#836);
#15=FACE_BOUND('',#103,.T.);
#16=FACE_BOUND('',#104,.T.);
#17=FACE_BOUND('',#105,.T.);
#18=FACE_BOUND('',#106,.T.);
#19=FACE_BOUND('',#107,.T.);
#20=FACE_BOUND('',#108,.T.);
#21=FACE_BOUND('',#141,.T.);
#22=FACE_BOUND('',#142,.T.);
#23=FACE_BOUND('',#143,.T.);
#24=FACE_BOUND('',#144,.T.);
#25=PLANE('',#883);
#26=PLANE('',#884);
#27=PLANE('',#896);
#28=PLANE('',#911);
#29=PLANE('',#912);
#30=PLANE('',#913);
#31=PLANE('',#914);
#32=PLANE('',#916);
#33=PLANE('',#917);
#34=PLANE('',#918);
#35=PLANE('',#919);
#36=PLANE('',#920);
#37=PLANE('',#921);
#38=PLANE('',#922);
#39=PLANE('',#923);
#40=PLANE('',#924);
#41=PLANE('',#925);
#42=PLANE('',#926);
#43=PLANE('',#927);
#44=PLANE('',#928);
#45=PLANE('',#929);
#46=PLANE('',#930);
#47=PLANE('',#931);
#48=PLANE('',#932);
#49=TOROIDAL_SURFACE('',#872,3.,2.);
#50=TOROIDAL_SURFACE('',#888,3.,2.);
#51=TOROIDAL_SURFACE('',#897,3.,2.);
#52=TOROIDAL_SURFACE('',#903,3.,2.);
#53=FACE_OUTER_BOUND('',#94,.T.);
#54=FACE_OUTER_BOUND('',#95,.T.);
#55=FACE_OUTER_BOUND('',#96,.T.);
#56=FACE_OUTER_BOUND('',#97,.T.);
#57=FACE_OUTER_BOUND('',#98,.T.);
#58=FACE_OUTER_BOUND('',#99,.T.);
#59=FACE_OUTER_BOUND('',#100,.T.);
#60=FACE_OUTER_BOUND('',#101,.T.);
#61=FACE_OUTER_BOUND('',#102,.T.);
#62=FACE_OUTER_BOUND('',#109,.T.);
#63=FACE_OUTER_BOUND('',#110,.T.);
#64=FACE_OUTER_BOUND('',#111,.T.);
#65=FACE_OUTER_BOUND('',#112,.T.);
#66=FACE_OUTER_BOUND('',#113,.T.);
#67=FACE_OUTER_BOUND('',#114,.T.);
#68=FACE_OUTER_BOUND('',#115,.T.);
#69=FACE_OUTER_BOUND('',#116,.T.);
#70=FACE_OUTER_BOUND('',#117,.T.);
#71=FACE_OUTER_BOUND('',#118,.T.);
#72=FACE_OUTER_BOUND('',#119,.T.);
#73=FACE_OUTER_BOUND('',#120,.T.);
#74=FACE_OUTER_BOUND('',#121,.T.);
#75=FACE_OUTER_BOUND('',#122,.T.);
#76=FACE_OUTER_BOUND('',#123,.T.);
#77=FACE_OUTER_BOUND('',#124,.T.);
#78=FACE_OUTER_BOUND('',#125,.T.);
#79=FACE_OUTER_BOUND('',#126,.T.);
#80=FACE_OUTER_BOUND('',#127,.T.);
#81=FACE_OUTER_BOUND('',#128,.T.);
#82=FACE_OUTER_BOUND('',#129,.T.);
#83=FACE_OUTER_BOUND('',#130,.T.);
#84=FACE_OUTER_BOUND('',#131,.T.);
#85=FACE_OUTER_BOUND('',#132,.T.);
#86=FACE_OUTER_BOUND('',#133,.T.);
#87=FACE_OUTER_BOUND('',#134,.T.);
#88=FACE_OUTER_BOUND('',#135,.T.);
#89=FACE_OUTER_BOUND('',#136,.T.);
#90=FACE_OUTER_BOUND('',#137,.T.);
#91=FACE_OUTER_BOUND('',#138,.T.);
#92=FACE_OUTER_BOUND('',#139,.T.);
#93=FACE_OUTER_BOUND('',#140,.T.);
#94=EDGE_LOOP('',(#544,#545,#546,#547,#548));
#95=EDGE_LOOP('',(#549,#550,#551,#552,#553));
#96=EDGE_LOOP('',(#554,#555,#556,#557,#558));
#97=EDGE_LOOP('',(#559,#560,#561,#562,#563));
#98=EDGE_LOOP('',(#564,#565,#566,#567));
#99=EDGE_LOOP('',(#568,#569,#570,#571));
#100=EDGE_LOOP('',(#572,#573,#574,#575,#576,#577,#578,#579));
#101=EDGE_LOOP('',(#580,#581,#582,#583,#584,#585,#586,#587,#588,#589,#590,
#591));
#102=EDGE_LOOP('',(#592,#593,#594,#595,#596,#597,#598,#599,#600,#601,#602,
#603,#604,#605,#606,#607,#608,#609));
#103=EDGE_LOOP('',(#610));
#104=EDGE_LOOP('',(#611));
#105=EDGE_LOOP('',(#612));
#106=EDGE_LOOP('',(#613));
#107=EDGE_LOOP('',(#614,#615,#616,#617));
#108=EDGE_LOOP('',(#618,#619,#620,#621));
#109=EDGE_LOOP('',(#622,#623,#624,#625));
#110=EDGE_LOOP('',(#626,#627,#628,#629));
#111=EDGE_LOOP('',(#630,#631,#632,#633));
#112=EDGE_LOOP('',(#634,#635,#636,#637));
#113=EDGE_LOOP('',(#638,#639,#640,#641));
#114=EDGE_LOOP('',(#642,#643,#644,#645));
#115=EDGE_LOOP('',(#646,#647,#648,#649));
#116=EDGE_LOOP('',(#650,#651,#652,#653));
#117=EDGE_LOOP('',(#654,#655,#656,#657));
#118=EDGE_LOOP('',(#658,#659,#660,#661));
#119=EDGE_LOOP('',(#662,#663,#664,#665));
#120=EDGE_LOOP('',(#666,#667,#668,#669));
#121=EDGE_LOOP('',(#670,#671,#672,#673,#674));
#122=EDGE_LOOP('',(#675,#676,#677,#678));
#123=EDGE_LOOP('',(#679,#680,#681,#682));
#124=EDGE_LOOP('',(#683,#684,#685,#686));
#125=EDGE_LOOP('',(#687,#688,#689,#690));
#126=EDGE_LOOP('',(#691,#692,#693,#694,#695,#696,#697,#698,#699,#700));
#127=EDGE_LOOP('',(#701,#702,#703,#704));
#128=EDGE_LOOP('',(#705,#706,#707,#708));
#129=EDGE_LOOP('',(#709,#710,#711,#712));
#130=EDGE_LOOP('',(#713,#714,#715,#716));
#131=EDGE_LOOP('',(#717,#718,#719,#720,#721,#722));
#132=EDGE_LOOP('',(#723,#724,#725,#726));
#133=EDGE_LOOP('',(#727,#728,#729,#730));
#134=EDGE_LOOP('',(#731,#732,#733,#734,#735));
#135=EDGE_LOOP('',(#736,#737,#738,#739,#740,#741,#742,#743));
#136=EDGE_LOOP('',(#744,#745,#746,#747,#748));
#137=EDGE_LOOP('',(#749,#750,#751,#752,#753));
#138=EDGE_LOOP('',(#754,#755,#756,#757));
#139=EDGE_LOOP('',(#758,#759,#760,#761));
#140=EDGE_LOOP('',(#762,#763,#764,#765,#766,#767,#768,#769,#770,#771,#772,
#773));
#141=EDGE_LOOP('',(#774,#775));
#142=EDGE_LOOP('',(#776,#777));
#143=EDGE_LOOP('',(#778,#779));
#144=EDGE_LOOP('',(#780,#781));
#145=LINE('',#1179,#228);
#146=LINE('',#1187,#229);
#147=LINE('',#1195,#230);
#148=LINE('',#1203,#231);
#149=LINE('',#1218,#232);
#150=LINE('',#1219,#233);
#151=LINE('',#1222,#234);
#152=LINE('',#1226,#235);
#153=LINE('',#1230,#236);
#154=LINE('',#1233,#237);
#155=LINE('',#1236,#238);
#156=LINE('',#1238,#239);
#157=LINE('',#1240,#240);
#158=LINE('',#1242,#241);
#159=LINE('',#1244,#242);
#160=LINE('',#1246,#243);
#161=LINE('',#1248,#244);
#162=LINE('',#1250,#245);
#163=LINE('',#1252,#246);
#164=LINE('',#1253,#247);
#165=LINE('',#1256,#248);
#166=LINE('',#1258,#249);
#167=LINE('',#1260,#250);
#168=LINE('',#1262,#251);
#169=LINE('',#1264,#252);
#170=LINE('',#1268,#253);
#171=LINE('',#1272,#254);
#172=LINE('',#1276,#255);
#173=LINE('',#1278,#256);
#174=LINE('',#1280,#257);
#175=LINE('',#1282,#258);
#176=LINE('',#1284,#259);
#177=LINE('',#1285,#260);
#178=LINE('',#1287,#261);
#179=LINE('',#1289,#262);
#180=LINE('',#1290,#263);
#181=LINE('',#1293,#264);
#182=LINE('',#1294,#265);
#183=LINE('',#1295,#266);
#184=LINE('',#1306,#267);
#185=LINE('',#1307,#268);
#186=LINE('',#1310,#269);
#187=LINE('',#1313,#270);
#188=LINE('',#1315,#271);
#189=LINE('',#1326,#272);
#190=LINE('',#1327,#273);
#191=LINE('',#1335,#274);
#192=LINE('',#1336,#275);
#193=LINE('',#1339,#276);
#194=LINE('',#1342,#277);
#195=LINE('',#1344,#278);
#196=LINE('',#1345,#279);
#197=LINE('',#1347,#280);
#198=LINE('',#1349,#281);
#199=LINE('',#1352,#282);
#200=LINE('',#1353,#283);
#201=LINE('',#1355,#284);
#202=LINE('',#1357,#285);
#203=LINE('',#1360,#286);
#204=LINE('',#1362,#287);
#205=LINE('',#1363,#288);
#206=LINE('',#1366,#289);
#207=LINE('',#1367,#290);
#208=LINE('',#1370,#291);
#209=LINE('',#1372,#292);
#210=LINE('',#1374,#293);
#211=LINE('',#1376,#294);
#212=LINE('',#1378,#295);
#213=LINE('',#1379,#296);
#214=LINE('',#1381,#297);
#215=LINE('',#1382,#298);
#216=LINE('',#1385,#299);
#217=LINE('',#1386,#300);
#218=LINE('',#1388,#301);
#219=LINE('',#1390,#302);
#220=LINE('',#1393,#303);
#221=LINE('',#1394,#304);
#222=LINE('',#1396,#305);
#223=LINE('',#1399,#306);
#224=LINE('',#1401,#307);
#225=LINE('',#1405,#308);
#226=LINE('',#1406,#309);
#227=LINE('',#1409,#310);
#228=VECTOR('',#941,1.8);
#229=VECTOR('',#950,1.8);
#230=VECTOR('',#959,1.8);
#231=VECTOR('',#968,1.8);
#232=VECTOR('',#985,10.);
#233=VECTOR('',#986,10.);
#234=VECTOR('',#989,10.);
#235=VECTOR('',#992,10.);
#236=VECTOR('',#995,10.);
#237=VECTOR('',#998,10.);
#238=VECTOR('',#1001,10.);
#239=VECTOR('',#1002,10.);
#240=VECTOR('',#1003,10.);
#241=VECTOR('',#1004,10.);
#242=VECTOR('',#1005,10.);
#243=VECTOR('',#1006,10.);
#244=VECTOR('',#1007,10.);
#245=VECTOR('',#1008,10.);
#246=VECTOR('',#1009,10.);
#247=VECTOR('',#1010,10.);
#248=VECTOR('',#1013,10.);
#249=VECTOR('',#1014,10.);
#250=VECTOR('',#1015,10.);
#251=VECTOR('',#1016,10.);
#252=VECTOR('',#1017,10.);
#253=VECTOR('',#1020,10.);
#254=VECTOR('',#1023,10.);
#255=VECTOR('',#1026,10.);
#256=VECTOR('',#1027,10.);
#257=VECTOR('',#1028,10.);
#258=VECTOR('',#1029,10.);
#259=VECTOR('',#1030,10.);
#260=VECTOR('',#1031,10.);
#261=VECTOR('',#1032,10.);
#262=VECTOR('',#1033,10.);
#263=VECTOR('',#1034,10.);
#264=VECTOR('',#1035,10.);
#265=VECTOR('',#1036,10.);
#266=VECTOR('',#1037,10.);
#267=VECTOR('',#1050,10.);
#268=VECTOR('',#1051,10.);
#269=VECTOR('',#1054,10.);
#270=VECTOR('',#1057,10.);
#271=VECTOR('',#1060,10.);
#272=VECTOR('',#1073,10.);
#273=VECTOR('',#1074,10.);
#274=VECTOR('',#1085,10.);
#275=VECTOR('',#1086,10.);
#276=VECTOR('',#1089,10.);
#277=VECTOR('',#1092,10.);
#278=VECTOR('',#1095,10.);
#279=VECTOR('',#1096,10.);
#280=VECTOR('',#1099,10.);
#281=VECTOR('',#1102,10.);
#282=VECTOR('',#1105,10.);
#283=VECTOR('',#1106,10.);
#284=VECTOR('',#1109,10.);
#285=VECTOR('',#1112,10.);
#286=VECTOR('',#1115,10.);
#287=VECTOR('',#1116,10.);
#288=VECTOR('',#1117,10.);
#289=VECTOR('',#1120,10.);
#290=VECTOR('',#1121,10.);
#291=VECTOR('',#1124,10.);
#292=VECTOR('',#1125,10.);
#293=VECTOR('',#1126,10.);
#294=VECTOR('',#1127,10.);
#295=VECTOR('',#1128,10.);
#296=VECTOR('',#1129,10.);
#297=VECTOR('',#1130,10.);
#298=VECTOR('',#1131,10.);
#299=VECTOR('',#1134,10.);
#300=VECTOR('',#1135,10.);
#301=VECTOR('',#1138,10.);
#302=VECTOR('',#1141,10.);
#303=VECTOR('',#1146,10.);
#304=VECTOR('',#1147,10.);
#305=VECTOR('',#1150,10.);
#306=VECTOR('',#1155,10.);
#307=VECTOR('',#1158,10.);
#308=VECTOR('',#1163,10.);
#309=VECTOR('',#1164,10.);
#310=VECTOR('',#1169,10.);
#311=CIRCLE('',#857,1.8);
#312=CIRCLE('',#858,1.8);
#313=CIRCLE('',#859,1.8);
#314=CIRCLE('',#861,1.8);
#315=CIRCLE('',#862,1.8);
#316=CIRCLE('',#863,1.8);
#317=CIRCLE('',#865,1.8);
#318=CIRCLE('',#866,1.8);
#319=CIRCLE('',#867,1.8);
#320=CIRCLE('',#869,1.8);
#321=CIRCLE('',#870,1.8);
#322=CIRCLE('',#871,1.8);
#323=CIRCLE('',#873,2.);
#324=CIRCLE('',#874,5.);
#325=CIRCLE('',#875,2.);
#326=CIRCLE('',#876,3.);
#327=CIRCLE('',#878,5.);
#328=CIRCLE('',#880,2.);
#329=CIRCLE('',#881,2.);
#330=CIRCLE('',#882,2.);
#331=CIRCLE('',#885,5.);
#332=CIRCLE('',#886,5.);
#333=CIRCLE('',#887,5.);
#334=CIRCLE('',#889,2.);
#335=CIRCLE('',#890,5.);
#336=CIRCLE('',#891,2.);
#337=CIRCLE('',#892,3.);
#338=CIRCLE('',#895,2.);
#339=CIRCLE('',#898,2.);
#340=CIRCLE('',#899,3.);
#341=CIRCLE('',#900,5.);
#342=CIRCLE('',#902,2.);
#343=CIRCLE('',#904,2.);
#344=CIRCLE('',#905,3.);
#345=CIRCLE('',#906,5.);
#346=CIRCLE('',#909,2.);
#347=VERTEX_POINT('',#1174);
#348=VERTEX_POINT('',#1175);
#349=VERTEX_POINT('',#1178);
#350=VERTEX_POINT('',#1182);
#351=VERTEX_POINT('',#1183);
#352=VERTEX_POINT('',#1186);
#353=VERTEX_POINT('',#1190);
#354=VERTEX_POINT('',#1191);
#355=VERTEX_POINT('',#1194);
#356=VERTEX_POINT('',#1198);
#357=VERTEX_POINT('',#1199);
#358=VERTEX_POINT('',#1202);
#359=VERTEX_POINT('',#1206);
#360=VERTEX_POINT('',#1207);
#361=VERTEX_POINT('',#1209);
#362=VERTEX_POINT('',#1211);
#363=VERTEX_POINT('',#1215);
#364=VERTEX_POINT('',#1216);
#365=VERTEX_POINT('',#1221);
#366=VERTEX_POINT('',#1223);
#367=VERTEX_POINT('',#1225);
#368=VERTEX_POINT('',#1227);
#369=VERTEX_POINT('',#1229);
#370=VERTEX_POINT('',#1231);
#371=VERTEX_POINT('',#1235);
#372=VERTEX_POINT('',#1237);
#373=VERTEX_POINT('',#1239);
#374=VERTEX_POINT('',#1241);
#375=VERTEX_POINT('',#1243);
#376=VERTEX_POINT('',#1245);
#377=VERTEX_POINT('',#1247);
#378=VERTEX_POINT('',#1249);
#379=VERTEX_POINT('',#1251);
#380=VERTEX_POINT('',#1255);
#381=VERTEX_POINT('',#1257);
#382=VERTEX_POINT('',#1259);
#383=VERTEX_POINT('',#1261);
#384=VERTEX_POINT('',#1263);
#385=VERTEX_POINT('',#1265);
#386=VERTEX_POINT('',#1267);
#387=VERTEX_POINT('',#1269);
#388=VERTEX_POINT('',#1271);
#389=VERTEX_POINT('',#1273);
#390=VERTEX_POINT('',#1275);
#391=VERTEX_POINT('',#1277);
#392=VERTEX_POINT('',#1279);
#393=VERTEX_POINT('',#1281);
#394=VERTEX_POINT('',#1283);
#395=VERTEX_POINT('',#1286);
#396=VERTEX_POINT('',#1288);
#397=VERTEX_POINT('',#1291);
#398=VERTEX_POINT('',#1292);
#399=VERTEX_POINT('',#1297);
#400=VERTEX_POINT('',#1298);
#401=VERTEX_POINT('',#1300);
#402=VERTEX_POINT('',#1302);
#403=VERTEX_POINT('',#1309);
#404=VERTEX_POINT('',#1311);
#405=VERTEX_POINT('',#1317);
#406=VERTEX_POINT('',#1318);
#407=VERTEX_POINT('',#1323);
#408=VERTEX_POINT('',#1324);
#409=VERTEX_POINT('',#1329);
#410=VERTEX_POINT('',#1330);
#411=VERTEX_POINT('',#1338);
#412=VERTEX_POINT('',#1340);
#413=VERTEX_POINT('',#1351);
#414=VERTEX_POINT('',#1359);
#415=VERTEX_POINT('',#1361);
#416=VERTEX_POINT('',#1365);
#417=VERTEX_POINT('',#1369);
#418=VERTEX_POINT('',#1371);
#419=VERTEX_POINT('',#1373);
#420=VERTEX_POINT('',#1375);
#421=VERTEX_POINT('',#1377);
#422=VERTEX_POINT('',#1380);
#423=VERTEX_POINT('',#1384);
#424=VERTEX_POINT('',#1404);
#425=EDGE_CURVE('',#347,#348,#311,.T.);
#426=EDGE_CURVE('',#348,#347,#312,.T.);
#427=EDGE_CURVE('',#348,#349,#145,.T.);
#428=EDGE_CURVE('',#349,#349,#313,.T.);
#429=EDGE_CURVE('',#350,#351,#314,.T.);
#430=EDGE_CURVE('',#351,#350,#315,.T.);
#431=EDGE_CURVE('',#351,#352,#146,.T.);
#432=EDGE_CURVE('',#352,#352,#316,.T.);
#433=EDGE_CURVE('',#353,#354,#317,.T.);
#434=EDGE_CURVE('',#354,#353,#318,.T.);
#435=EDGE_CURVE('',#354,#355,#147,.T.);
#436=EDGE_CURVE('',#355,#355,#319,.T.);
#437=EDGE_CURVE('',#356,#357,#320,.T.);
#438=EDGE_CURVE('',#357,#356,#321,.T.);
#439=EDGE_CURVE('',#357,#358,#148,.T.);
#440=EDGE_CURVE('',#358,#358,#322,.T.);
#441=EDGE_CURVE('',#359,#360,#323,.T.);
#442=EDGE_CURVE('',#360,#361,#324,.T.);
#443=EDGE_CURVE('',#361,#362,#325,.T.);
#444=EDGE_CURVE('',#362,#359,#326,.T.);
#445=EDGE_CURVE('',#363,#364,#327,.T.);
#446=EDGE_CURVE('',#364,#361,#149,.T.);
#447=EDGE_CURVE('',#360,#363,#150,.T.);
#448=EDGE_CURVE('',#361,#365,#151,.T.);
#449=EDGE_CURVE('',#366,#365,#328,.T.);
#450=EDGE_CURVE('',#366,#367,#152,.F.);
#451=EDGE_CURVE('',#368,#367,#329,.T.);
#452=EDGE_CURVE('',#368,#369,#153,.T.);
#453=EDGE_CURVE('',#369,#370,#330,.T.);
#454=EDGE_CURVE('',#370,#362,#154,.T.);
#455=EDGE_CURVE('',#364,#371,#155,.T.);
#456=EDGE_CURVE('',#371,#372,#156,.T.);
#457=EDGE_CURVE('',#372,#373,#157,.T.);
#458=EDGE_CURVE('',#373,#374,#158,.T.);
#459=EDGE_CURVE('',#374,#375,#159,.T.);
#460=EDGE_CURVE('',#375,#376,#160,.T.);
#461=EDGE_CURVE('',#376,#377,#161,.T.);
#462=EDGE_CURVE('',#377,#378,#162,.T.);
#463=EDGE_CURVE('',#378,#379,#163,.T.);
#464=EDGE_CURVE('',#379,#365,#164,.T.);
#465=EDGE_CURVE('',#380,#363,#165,.T.);
#466=EDGE_CURVE('',#381,#380,#166,.T.);
#467=EDGE_CURVE('',#382,#381,#167,.T.);
#468=EDGE_CURVE('',#383,#382,#168,.T.);
#469=EDGE_CURVE('',#384,#383,#169,.T.);
#470=EDGE_CURVE('',#385,#384,#331,.T.);
#471=EDGE_CURVE('',#386,#385,#170,.T.);
#472=EDGE_CURVE('',#387,#386,#332,.T.);
#473=EDGE_CURVE('',#388,#387,#171,.T.);
#474=EDGE_CURVE('',#389,#388,#333,.T.);
#475=EDGE_CURVE('',#390,#389,#172,.T.);
#476=EDGE_CURVE('',#390,#391,#173,.T.);
#477=EDGE_CURVE('',#392,#391,#174,.T.);
#478=EDGE_CURVE('',#392,#393,#175,.T.);
#479=EDGE_CURVE('',#394,#393,#176,.T.);
#480=EDGE_CURVE('',#371,#394,#177,.T.);
#481=EDGE_CURVE('',#375,#395,#178,.T.);
#482=EDGE_CURVE('',#374,#396,#179,.T.);
#483=EDGE_CURVE('',#395,#396,#180,.T.);
#484=EDGE_CURVE('',#397,#398,#181,.T.);
#485=EDGE_CURVE('',#379,#397,#182,.T.);
#486=EDGE_CURVE('',#378,#398,#183,.T.);
#487=EDGE_CURVE('',#399,#400,#334,.T.);
#488=EDGE_CURVE('',#400,#401,#335,.T.);
#489=EDGE_CURVE('',#401,#402,#336,.T.);
#490=EDGE_CURVE('',#402,#399,#337,.T.);
#491=EDGE_CURVE('',#384,#401,#184,.T.);
#492=EDGE_CURVE('',#400,#385,#185,.T.);
#493=EDGE_CURVE('',#401,#403,#186,.T.);
#494=EDGE_CURVE('',#403,#404,#338,.T.);
#495=EDGE_CURVE('',#404,#402,#187,.T.);
#496=EDGE_CURVE('',#383,#403,#188,.T.);
#497=EDGE_CURVE('',#405,#406,#339,.T.);
#498=EDGE_CURVE('',#406,#370,#340,.T.);
#499=EDGE_CURVE('',#369,#405,#341,.T.);
#500=EDGE_CURVE('',#407,#408,#342,.T.);
#501=EDGE_CURVE('',#408,#406,#189,.T.);
#502=EDGE_CURVE('',#405,#407,#190,.T.);
#503=EDGE_CURVE('',#409,#410,#343,.T.);
#504=EDGE_CURVE('',#410,#408,#344,.T.);
#505=EDGE_CURVE('',#407,#409,#345,.T.);
#506=EDGE_CURVE('',#399,#410,#191,.T.);
#507=EDGE_CURVE('',#409,#400,#192,.T.);
#508=EDGE_CURVE('',#359,#411,#193,.T.);
#509=EDGE_CURVE('',#411,#412,#346,.T.);
#510=EDGE_CURVE('',#412,#360,#194,.T.);
#511=EDGE_CURVE('',#369,#389,#195,.T.);
#512=EDGE_CURVE('',#388,#405,#196,.T.);
#513=EDGE_CURVE('',#368,#390,#197,.T.);
#514=EDGE_CURVE('',#380,#412,#198,.T.);
#515=EDGE_CURVE('',#413,#411,#199,.T.);
#516=EDGE_CURVE('',#381,#413,#200,.T.);
#517=EDGE_CURVE('',#407,#387,#201,.T.);
#518=EDGE_CURVE('',#386,#409,#202,.T.);
#519=EDGE_CURVE('',#391,#414,#203,.T.);
#520=EDGE_CURVE('',#414,#415,#204,.T.);
#521=EDGE_CURVE('',#415,#392,#205,.T.);
#522=EDGE_CURVE('',#415,#416,#206,.T.);
#523=EDGE_CURVE('',#393,#416,#207,.T.);
#524=EDGE_CURVE('',#417,#395,#208,.T.);
#525=EDGE_CURVE('',#396,#418,#209,.T.);
#526=EDGE_CURVE('',#418,#419,#210,.T.);
#527=EDGE_CURVE('',#419,#420,#211,.T.);
#528=EDGE_CURVE('',#420,#421,#212,.T.);
#529=EDGE_CURVE('',#421,#397,#213,.T.);
#530=EDGE_CURVE('',#398,#422,#214,.T.);
#531=EDGE_CURVE('',#422,#417,#215,.T.);
#532=EDGE_CURVE('',#416,#423,#216,.T.);
#533=EDGE_CURVE('',#423,#394,#217,.T.);
#534=EDGE_CURVE('',#376,#417,#218,.T.);
#535=EDGE_CURVE('',#377,#422,#219,.T.);
#536=EDGE_CURVE('',#420,#423,#220,.T.);
#537=EDGE_CURVE('',#372,#419,#221,.T.);
#538=EDGE_CURVE('',#373,#418,#222,.T.);
#539=EDGE_CURVE('',#421,#366,#223,.T.);
#540=EDGE_CURVE('',#367,#414,#224,.F.);
#541=EDGE_CURVE('',#382,#424,#225,.T.);
#542=EDGE_CURVE('',#404,#424,#226,.T.);
#543=EDGE_CURVE('',#424,#413,#227,.T.);
#544=ORIENTED_EDGE('',*,*,#425,.F.);
#545=ORIENTED_EDGE('',*,*,#426,.F.);
#546=ORIENTED_EDGE('',*,*,#427,.T.);
#547=ORIENTED_EDGE('',*,*,#428,.F.);
#548=ORIENTED_EDGE('',*,*,#427,.F.);
#549=ORIENTED_EDGE('',*,*,#429,.F.);
#550=ORIENTED_EDGE('',*,*,#430,.F.);
#551=ORIENTED_EDGE('',*,*,#431,.T.);
#552=ORIENTED_EDGE('',*,*,#432,.F.);
#553=ORIENTED_EDGE('',*,*,#431,.F.);
#554=ORIENTED_EDGE('',*,*,#433,.F.);
#555=ORIENTED_EDGE('',*,*,#434,.F.);
#556=ORIENTED_EDGE('',*,*,#435,.T.);
#557=ORIENTED_EDGE('',*,*,#436,.F.);
#558=ORIENTED_EDGE('',*,*,#435,.F.);
#559=ORIENTED_EDGE('',*,*,#437,.F.);
#560=ORIENTED_EDGE('',*,*,#438,.F.);
#561=ORIENTED_EDGE('',*,*,#439,.T.);
#562=ORIENTED_EDGE('',*,*,#440,.F.);
#563=ORIENTED_EDGE('',*,*,#439,.F.);
#564=ORIENTED_EDGE('',*,*,#441,.T.);
#565=ORIENTED_EDGE('',*,*,#442,.T.);
#566=ORIENTED_EDGE('',*,*,#443,.T.);
#567=ORIENTED_EDGE('',*,*,#444,.T.);
#568=ORIENTED_EDGE('',*,*,#445,.T.);
#569=ORIENTED_EDGE('',*,*,#446,.T.);
#570=ORIENTED_EDGE('',*,*,#442,.F.);
#571=ORIENTED_EDGE('',*,*,#447,.T.);
#572=ORIENTED_EDGE('',*,*,#443,.F.);
#573=ORIENTED_EDGE('',*,*,#448,.T.);
#574=ORIENTED_EDGE('',*,*,#449,.F.);
#575=ORIENTED_EDGE('',*,*,#450,.T.);
#576=ORIENTED_EDGE('',*,*,#451,.F.);
#577=ORIENTED_EDGE('',*,*,#452,.T.);
#578=ORIENTED_EDGE('',*,*,#453,.T.);
#579=ORIENTED_EDGE('',*,*,#454,.T.);
#580=ORIENTED_EDGE('',*,*,#446,.F.);
#581=ORIENTED_EDGE('',*,*,#455,.T.);
#582=ORIENTED_EDGE('',*,*,#456,.T.);
#583=ORIENTED_EDGE('',*,*,#457,.T.);
#584=ORIENTED_EDGE('',*,*,#458,.T.);
#585=ORIENTED_EDGE('',*,*,#459,.T.);
#586=ORIENTED_EDGE('',*,*,#460,.T.);
#587=ORIENTED_EDGE('',*,*,#461,.T.);
#588=ORIENTED_EDGE('',*,*,#462,.T.);
#589=ORIENTED_EDGE('',*,*,#463,.T.);
#590=ORIENTED_EDGE('',*,*,#464,.T.);
#591=ORIENTED_EDGE('',*,*,#448,.F.);
#592=ORIENTED_EDGE('',*,*,#445,.F.);
#593=ORIENTED_EDGE('',*,*,#465,.F.);
#594=ORIENTED_EDGE('',*,*,#466,.F.);
#595=ORIENTED_EDGE('',*,*,#467,.F.);
#596=ORIENTED_EDGE('',*,*,#468,.F.);
#597=ORIENTED_EDGE('',*,*,#469,.F.);
#598=ORIENTED_EDGE('',*,*,#470,.F.);
#599=ORIENTED_EDGE('',*,*,#471,.F.);
#600=ORIENTED_EDGE('',*,*,#472,.F.);
#601=ORIENTED_EDGE('',*,*,#473,.F.);
#602=ORIENTED_EDGE('',*,*,#474,.F.);
#603=ORIENTED_EDGE('',*,*,#475,.F.);
#604=ORIENTED_EDGE('',*,*,#476,.T.);
#605=ORIENTED_EDGE('',*,*,#477,.F.);
#606=ORIENTED_EDGE('',*,*,#478,.T.);
#607=ORIENTED_EDGE('',*,*,#479,.F.);
#608=ORIENTED_EDGE('',*,*,#480,.F.);
#609=ORIENTED_EDGE('',*,*,#455,.F.);
#610=ORIENTED_EDGE('',*,*,#428,.T.);
#611=ORIENTED_EDGE('',*,*,#432,.T.);
#612=ORIENTED_EDGE('',*,*,#436,.T.);
#613=ORIENTED_EDGE('',*,*,#440,.T.);
#614=ORIENTED_EDGE('',*,*,#481,.F.);
#615=ORIENTED_EDGE('',*,*,#459,.F.);
#616=ORIENTED_EDGE('',*,*,#482,.T.);
#617=ORIENTED_EDGE('',*,*,#483,.F.);
#618=ORIENTED_EDGE('',*,*,#484,.F.);
#619=ORIENTED_EDGE('',*,*,#485,.F.);
#620=ORIENTED_EDGE('',*,*,#463,.F.);
#621=ORIENTED_EDGE('',*,*,#486,.T.);
#622=ORIENTED_EDGE('',*,*,#487,.T.);
#623=ORIENTED_EDGE('',*,*,#488,.T.);
#624=ORIENTED_EDGE('',*,*,#489,.T.);
#625=ORIENTED_EDGE('',*,*,#490,.T.);
#626=ORIENTED_EDGE('',*,*,#470,.T.);
#627=ORIENTED_EDGE('',*,*,#491,.T.);
#628=ORIENTED_EDGE('',*,*,#488,.F.);
#629=ORIENTED_EDGE('',*,*,#492,.T.);
#630=ORIENTED_EDGE('',*,*,#489,.F.);
#631=ORIENTED_EDGE('',*,*,#493,.T.);
#632=ORIENTED_EDGE('',*,*,#494,.T.);
#633=ORIENTED_EDGE('',*,*,#495,.T.);
#634=ORIENTED_EDGE('',*,*,#491,.F.);
#635=ORIENTED_EDGE('',*,*,#469,.T.);
#636=ORIENTED_EDGE('',*,*,#496,.T.);
#637=ORIENTED_EDGE('',*,*,#493,.F.);
#638=ORIENTED_EDGE('',*,*,#497,.T.);
#639=ORIENTED_EDGE('',*,*,#498,.T.);
#640=ORIENTED_EDGE('',*,*,#453,.F.);
#641=ORIENTED_EDGE('',*,*,#499,.T.);
#642=ORIENTED_EDGE('',*,*,#500,.T.);
#643=ORIENTED_EDGE('',*,*,#501,.T.);
#644=ORIENTED_EDGE('',*,*,#497,.F.);
#645=ORIENTED_EDGE('',*,*,#502,.T.);
#646=ORIENTED_EDGE('',*,*,#503,.T.);
#647=ORIENTED_EDGE('',*,*,#504,.T.);
#648=ORIENTED_EDGE('',*,*,#500,.F.);
#649=ORIENTED_EDGE('',*,*,#505,.T.);
#650=ORIENTED_EDGE('',*,*,#487,.F.);
#651=ORIENTED_EDGE('',*,*,#506,.T.);
#652=ORIENTED_EDGE('',*,*,#503,.F.);
#653=ORIENTED_EDGE('',*,*,#507,.T.);
#654=ORIENTED_EDGE('',*,*,#441,.F.);
#655=ORIENTED_EDGE('',*,*,#508,.T.);
#656=ORIENTED_EDGE('',*,*,#509,.T.);
#657=ORIENTED_EDGE('',*,*,#510,.T.);
#658=ORIENTED_EDGE('',*,*,#499,.F.);
#659=ORIENTED_EDGE('',*,*,#511,.T.);
#660=ORIENTED_EDGE('',*,*,#474,.T.);
#661=ORIENTED_EDGE('',*,*,#512,.T.);
#662=ORIENTED_EDGE('',*,*,#452,.F.);
#663=ORIENTED_EDGE('',*,*,#513,.T.);
#664=ORIENTED_EDGE('',*,*,#475,.T.);
#665=ORIENTED_EDGE('',*,*,#511,.F.);
#666=ORIENTED_EDGE('',*,*,#447,.F.);
#667=ORIENTED_EDGE('',*,*,#510,.F.);
#668=ORIENTED_EDGE('',*,*,#514,.F.);
#669=ORIENTED_EDGE('',*,*,#465,.T.);
#670=ORIENTED_EDGE('',*,*,#509,.F.);
#671=ORIENTED_EDGE('',*,*,#515,.F.);
#672=ORIENTED_EDGE('',*,*,#516,.F.);
#673=ORIENTED_EDGE('',*,*,#466,.T.);
#674=ORIENTED_EDGE('',*,*,#514,.T.);
#675=ORIENTED_EDGE('',*,*,#502,.F.);
#676=ORIENTED_EDGE('',*,*,#512,.F.);
#677=ORIENTED_EDGE('',*,*,#473,.T.);
#678=ORIENTED_EDGE('',*,*,#517,.F.);
#679=ORIENTED_EDGE('',*,*,#505,.F.);
#680=ORIENTED_EDGE('',*,*,#517,.T.);
#681=ORIENTED_EDGE('',*,*,#472,.T.);
#682=ORIENTED_EDGE('',*,*,#518,.T.);
#683=ORIENTED_EDGE('',*,*,#519,.T.);
#684=ORIENTED_EDGE('',*,*,#520,.T.);
#685=ORIENTED_EDGE('',*,*,#521,.T.);
#686=ORIENTED_EDGE('',*,*,#477,.T.);
#687=ORIENTED_EDGE('',*,*,#521,.F.);
#688=ORIENTED_EDGE('',*,*,#522,.T.);
#689=ORIENTED_EDGE('',*,*,#523,.F.);
#690=ORIENTED_EDGE('',*,*,#478,.F.);
#691=ORIENTED_EDGE('',*,*,#524,.T.);
#692=ORIENTED_EDGE('',*,*,#483,.T.);
#693=ORIENTED_EDGE('',*,*,#525,.T.);
#694=ORIENTED_EDGE('',*,*,#526,.T.);
#695=ORIENTED_EDGE('',*,*,#527,.T.);
#696=ORIENTED_EDGE('',*,*,#528,.T.);
#697=ORIENTED_EDGE('',*,*,#529,.T.);
#698=ORIENTED_EDGE('',*,*,#484,.T.);
#699=ORIENTED_EDGE('',*,*,#530,.T.);
#700=ORIENTED_EDGE('',*,*,#531,.T.);
#701=ORIENTED_EDGE('',*,*,#523,.T.);
#702=ORIENTED_EDGE('',*,*,#532,.T.);
#703=ORIENTED_EDGE('',*,*,#533,.T.);
#704=ORIENTED_EDGE('',*,*,#479,.T.);
#705=ORIENTED_EDGE('',*,*,#460,.F.);
#706=ORIENTED_EDGE('',*,*,#481,.T.);
#707=ORIENTED_EDGE('',*,*,#524,.F.);
#708=ORIENTED_EDGE('',*,*,#534,.F.);
#709=ORIENTED_EDGE('',*,*,#461,.F.);
#710=ORIENTED_EDGE('',*,*,#534,.T.);
#711=ORIENTED_EDGE('',*,*,#531,.F.);
#712=ORIENTED_EDGE('',*,*,#535,.F.);
#713=ORIENTED_EDGE('',*,*,#462,.F.);
#714=ORIENTED_EDGE('',*,*,#535,.T.);
#715=ORIENTED_EDGE('',*,*,#530,.F.);
#716=ORIENTED_EDGE('',*,*,#486,.F.);
#717=ORIENTED_EDGE('',*,*,#456,.F.);
#718=ORIENTED_EDGE('',*,*,#480,.T.);
#719=ORIENTED_EDGE('',*,*,#533,.F.);
#720=ORIENTED_EDGE('',*,*,#536,.F.);
#721=ORIENTED_EDGE('',*,*,#527,.F.);
#722=ORIENTED_EDGE('',*,*,#537,.F.);
#723=ORIENTED_EDGE('',*,*,#457,.F.);
#724=ORIENTED_EDGE('',*,*,#537,.T.);
#725=ORIENTED_EDGE('',*,*,#526,.F.);
#726=ORIENTED_EDGE('',*,*,#538,.F.);
#727=ORIENTED_EDGE('',*,*,#458,.F.);
#728=ORIENTED_EDGE('',*,*,#538,.T.);
#729=ORIENTED_EDGE('',*,*,#525,.F.);
#730=ORIENTED_EDGE('',*,*,#482,.F.);
#731=ORIENTED_EDGE('',*,*,#464,.F.);
#732=ORIENTED_EDGE('',*,*,#485,.T.);
#733=ORIENTED_EDGE('',*,*,#529,.F.);
#734=ORIENTED_EDGE('',*,*,#539,.T.);
#735=ORIENTED_EDGE('',*,*,#449,.T.);
#736=ORIENTED_EDGE('',*,*,#539,.F.);
#737=ORIENTED_EDGE('',*,*,#528,.F.);
#738=ORIENTED_EDGE('',*,*,#536,.T.);
#739=ORIENTED_EDGE('',*,*,#532,.F.);
#740=ORIENTED_EDGE('',*,*,#522,.F.);
#741=ORIENTED_EDGE('',*,*,#520,.F.);
#742=ORIENTED_EDGE('',*,*,#540,.F.);
#743=ORIENTED_EDGE('',*,*,#450,.F.);
#744=ORIENTED_EDGE('',*,*,#540,.T.);
#745=ORIENTED_EDGE('',*,*,#519,.F.);
#746=ORIENTED_EDGE('',*,*,#476,.F.);
#747=ORIENTED_EDGE('',*,*,#513,.F.);
#748=ORIENTED_EDGE('',*,*,#451,.T.);
#749=ORIENTED_EDGE('',*,*,#494,.F.);
#750=ORIENTED_EDGE('',*,*,#496,.F.);
#751=ORIENTED_EDGE('',*,*,#468,.T.);
#752=ORIENTED_EDGE('',*,*,#541,.T.);
#753=ORIENTED_EDGE('',*,*,#542,.F.);
#754=ORIENTED_EDGE('',*,*,#492,.F.);
#755=ORIENTED_EDGE('',*,*,#507,.F.);
#756=ORIENTED_EDGE('',*,*,#518,.F.);
#757=ORIENTED_EDGE('',*,*,#471,.T.);
#758=ORIENTED_EDGE('',*,*,#467,.T.);
#759=ORIENTED_EDGE('',*,*,#516,.T.);
#760=ORIENTED_EDGE('',*,*,#543,.F.);
#761=ORIENTED_EDGE('',*,*,#541,.F.);
#762=ORIENTED_EDGE('',*,*,#444,.F.);
#763=ORIENTED_EDGE('',*,*,#454,.F.);
#764=ORIENTED_EDGE('',*,*,#498,.F.);
#765=ORIENTED_EDGE('',*,*,#501,.F.);
#766=ORIENTED_EDGE('',*,*,#504,.F.);
#767=ORIENTED_EDGE('',*,*,#506,.F.);
#768=ORIENTED_EDGE('',*,*,#490,.F.);
#769=ORIENTED_EDGE('',*,*,#495,.F.);
#770=ORIENTED_EDGE('',*,*,#542,.T.);
#771=ORIENTED_EDGE('',*,*,#543,.T.);
#772=ORIENTED_EDGE('',*,*,#515,.T.);
#773=ORIENTED_EDGE('',*,*,#508,.F.);
#774=ORIENTED_EDGE('',*,*,#425,.T.);
#775=ORIENTED_EDGE('',*,*,#426,.T.);
#776=ORIENTED_EDGE('',*,*,#429,.T.);
#777=ORIENTED_EDGE('',*,*,#430,.T.);
#778=ORIENTED_EDGE('',*,*,#433,.T.);
#779=ORIENTED_EDGE('',*,*,#434,.T.);
#780=ORIENTED_EDGE('',*,*,#437,.T.);
#781=ORIENTED_EDGE('',*,*,#438,.T.);
#782=CYLINDRICAL_SURFACE('',#856,1.8);
#783=CYLINDRICAL_SURFACE('',#860,1.8);
#784=CYLINDRICAL_SURFACE('',#864,1.8);
#785=CYLINDRICAL_SURFACE('',#868,1.8);
#786=CYLINDRICAL_SURFACE('',#877,5.);
#787=CYLINDRICAL_SURFACE('',#879,2.);
#788=CYLINDRICAL_SURFACE('',#893,5.);
#789=CYLINDRICAL_SURFACE('',#894,2.);
#790=CYLINDRICAL_SURFACE('',#901,2.);
#791=CYLINDRICAL_SURFACE('',#907,2.);
#792=CYLINDRICAL_SURFACE('',#908,2.);
#793=CYLINDRICAL_SURFACE('',#910,5.);
#794=CYLINDRICAL_SURFACE('',#915,5.);
#795=ADVANCED_FACE('',(#53),#782,.F.);
#796=ADVANCED_FACE('',(#54),#783,.F.);
#797=ADVANCED_FACE('',(#55),#784,.F.);
#798=ADVANCED_FACE('',(#56),#785,.F.);
#799=ADVANCED_FACE('',(#57),#49,.T.);
#800=ADVANCED_FACE('',(#58),#786,.T.);
#801=ADVANCED_FACE('',(#59),#787,.T.);
#802=ADVANCED_FACE('',(#60),#25,.T.);
#803=ADVANCED_FACE('',(#61,#15,#16,#17,#18,#19,#20),#26,.F.);
#804=ADVANCED_FACE('',(#62),#50,.T.);
#805=ADVANCED_FACE('',(#63),#788,.T.);
#806=ADVANCED_FACE('',(#64),#789,.T.);
#807=ADVANCED_FACE('',(#65),#27,.T.);
#808=ADVANCED_FACE('',(#66),#51,.T.);
#809=ADVANCED_FACE('',(#67),#790,.T.);
#810=ADVANCED_FACE('',(#68),#52,.T.);
#811=ADVANCED_FACE('',(#69),#791,.T.);
#812=ADVANCED_FACE('',(#70),#792,.T.);
#813=ADVANCED_FACE('',(#71),#793,.T.);
#814=ADVANCED_FACE('',(#72),#28,.T.);
#815=ADVANCED_FACE('',(#73),#29,.T.);
#816=ADVANCED_FACE('',(#74),#30,.T.);
#817=ADVANCED_FACE('',(#75),#31,.T.);
#818=ADVANCED_FACE('',(#76),#794,.T.);
#819=ADVANCED_FACE('',(#77),#32,.F.);
#820=ADVANCED_FACE('',(#78),#33,.T.);
#821=ADVANCED_FACE('',(#79),#34,.F.);
#822=ADVANCED_FACE('',(#80),#35,.T.);
#823=ADVANCED_FACE('',(#81),#36,.T.);
#824=ADVANCED_FACE('',(#82),#37,.T.);
#825=ADVANCED_FACE('',(#83),#38,.T.);
#826=ADVANCED_FACE('',(#84),#39,.T.);
#827=ADVANCED_FACE('',(#85),#40,.T.);
#828=ADVANCED_FACE('',(#86),#41,.T.);
#829=ADVANCED_FACE('',(#87),#42,.T.);
#830=ADVANCED_FACE('',(#88),#43,.T.);
#831=ADVANCED_FACE('',(#89),#44,.T.);
#832=ADVANCED_FACE('',(#90),#45,.T.);
#833=ADVANCED_FACE('',(#91),#46,.T.);
#834=ADVANCED_FACE('',(#92),#47,.T.);
#835=ADVANCED_FACE('',(#93,#21,#22,#23,#24),#48,.T.);
#836=CLOSED_SHELL('',(#795,#796,#797,#798,#799,#800,#801,#802,#803,#804,
#805,#806,#807,#808,#809,#810,#811,#812,#813,#814,#815,#816,#817,#818,#819,
#820,#821,#822,#823,#824,#825,#826,#827,#828,#829,#830,#831,#832,#833,#834,
#835));
#837=DERIVED_UNIT_ELEMENT(#839,1.);
#838=DERIVED_UNIT_ELEMENT(#1416,3.);
#839=(
MASS_UNIT()
NAMED_UNIT(*)
SI_UNIT($,.GRAM.)
);
#840=DERIVED_UNIT((#837,#838));
#841=MEASURE_REPRESENTATION_ITEM('density measure',
POSITIVE_RATIO_MEASURE(1.),#840);
#842=PROPERTY_DEFINITION_REPRESENTATION(#847,#844);
#843=PROPERTY_DEFINITION_REPRESENTATION(#848,#845);
#844=REPRESENTATION('material name',(#846),#1413);
#845=REPRESENTATION('density',(#841),#1413);
#846=DESCRIPTIVE_REPRESENTATION_ITEM('Generisch','Generisch');
#847=PROPERTY_DEFINITION('material property','material name',#1423);
#848=PROPERTY_DEFINITION('material property','density of part',#1423);
#849=DATE_TIME_ROLE('creation_date');
#850=APPLIED_DATE_AND_TIME_ASSIGNMENT(#851,#849,(#1423));
#851=DATE_AND_TIME(#852,#853);
#852=CALENDAR_DATE(2016,25,1);
#853=LOCAL_TIME(10,42,0.,#854);
#854=COORDINATED_UNIVERSAL_TIME_OFFSET(0,0,.BEHIND.);
#855=AXIS2_PLACEMENT_3D('placement',#1172,#933,#934);
#856=AXIS2_PLACEMENT_3D('',#1173,#935,#936);
#857=AXIS2_PLACEMENT_3D('',#1176,#937,#938);
#858=AXIS2_PLACEMENT_3D('',#1177,#939,#940);
#859=AXIS2_PLACEMENT_3D('',#1180,#942,#943);
#860=AXIS2_PLACEMENT_3D('',#1181,#944,#945);
#861=AXIS2_PLACEMENT_3D('',#1184,#946,#947);
#862=AXIS2_PLACEMENT_3D('',#1185,#948,#949);
#863=AXIS2_PLACEMENT_3D('',#1188,#951,#952);
#864=AXIS2_PLACEMENT_3D('',#1189,#953,#954);
#865=AXIS2_PLACEMENT_3D('',#1192,#955,#956);
#866=AXIS2_PLACEMENT_3D('',#1193,#957,#958);
#867=AXIS2_PLACEMENT_3D('',#1196,#960,#961);
#868=AXIS2_PLACEMENT_3D('',#1197,#962,#963);
#869=AXIS2_PLACEMENT_3D('',#1200,#964,#965);
#870=AXIS2_PLACEMENT_3D('',#1201,#966,#967);
#871=AXIS2_PLACEMENT_3D('',#1204,#969,#970);
#872=AXIS2_PLACEMENT_3D('',#1205,#971,#972);
#873=AXIS2_PLACEMENT_3D('',#1208,#973,#974);
#874=AXIS2_PLACEMENT_3D('',#1210,#975,#976);
#875=AXIS2_PLACEMENT_3D('',#1212,#977,#978);
#876=AXIS2_PLACEMENT_3D('',#1213,#979,#980);
#877=AXIS2_PLACEMENT_3D('',#1214,#981,#982);
#878=AXIS2_PLACEMENT_3D('',#1217,#983,#984);
#879=AXIS2_PLACEMENT_3D('',#1220,#987,#988);
#880=AXIS2_PLACEMENT_3D('',#1224,#990,#991);
#881=AXIS2_PLACEMENT_3D('',#1228,#993,#994);
#882=AXIS2_PLACEMENT_3D('',#1232,#996,#997);
#883=AXIS2_PLACEMENT_3D('',#1234,#999,#1000);
#884=AXIS2_PLACEMENT_3D('',#1254,#1011,#1012);
#885=AXIS2_PLACEMENT_3D('',#1266,#1018,#1019);
#886=AXIS2_PLACEMENT_3D('',#1270,#1021,#1022);
#887=AXIS2_PLACEMENT_3D('',#1274,#1024,#1025);
#888=AXIS2_PLACEMENT_3D('',#1296,#1038,#1039);
#889=AXIS2_PLACEMENT_3D('',#1299,#1040,#1041);
#890=AXIS2_PLACEMENT_3D('',#1301,#1042,#1043);
#891=AXIS2_PLACEMENT_3D('',#1303,#1044,#1045);
#892=AXIS2_PLACEMENT_3D('',#1304,#1046,#1047);
#893=AXIS2_PLACEMENT_3D('',#1305,#1048,#1049);
#894=AXIS2_PLACEMENT_3D('',#1308,#1052,#1053);
#895=AXIS2_PLACEMENT_3D('',#1312,#1055,#1056);
#896=AXIS2_PLACEMENT_3D('',#1314,#1058,#1059);
#897=AXIS2_PLACEMENT_3D('',#1316,#1061,#1062);
#898=AXIS2_PLACEMENT_3D('',#1319,#1063,#1064);
#899=AXIS2_PLACEMENT_3D('',#1320,#1065,#1066);
#900=AXIS2_PLACEMENT_3D('',#1321,#1067,#1068);
#901=AXIS2_PLACEMENT_3D('',#1322,#1069,#1070);
#902=AXIS2_PLACEMENT_3D('',#1325,#1071,#1072);
#903=AXIS2_PLACEMENT_3D('',#1328,#1075,#1076);
#904=AXIS2_PLACEMENT_3D('',#1331,#1077,#1078);
#905=AXIS2_PLACEMENT_3D('',#1332,#1079,#1080);
#906=AXIS2_PLACEMENT_3D('',#1333,#1081,#1082);
#907=AXIS2_PLACEMENT_3D('',#1334,#1083,#1084);
#908=AXIS2_PLACEMENT_3D('',#1337,#1087,#1088);
#909=AXIS2_PLACEMENT_3D('',#1341,#1090,#1091);
#910=AXIS2_PLACEMENT_3D('',#1343,#1093,#1094);
#911=AXIS2_PLACEMENT_3D('',#1346,#1097,#1098);
#912=AXIS2_PLACEMENT_3D('',#1348,#1100,#1101);
#913=AXIS2_PLACEMENT_3D('',#1350,#1103,#1104);
#914=AXIS2_PLACEMENT_3D('',#1354,#1107,#1108);
#915=AXIS2_PLACEMENT_3D('',#1356,#1110,#1111);
#916=AXIS2_PLACEMENT_3D('',#1358,#1113,#1114);
#917=AXIS2_PLACEMENT_3D('',#1364,#1118,#1119);
#918=AXIS2_PLACEMENT_3D('',#1368,#1122,#1123);
#919=AXIS2_PLACEMENT_3D('',#1383,#1132,#1133);
#920=AXIS2_PLACEMENT_3D('',#1387,#1136,#1137);
#921=AXIS2_PLACEMENT_3D('',#1389,#1139,#1140);
#922=AXIS2_PLACEMENT_3D('',#1391,#1142,#1143);
#923=AXIS2_PLACEMENT_3D('',#1392,#1144,#1145);
#924=AXIS2_PLACEMENT_3D('',#1395,#1148,#1149);
#925=AXIS2_PLACEMENT_3D('',#1397,#1151,#1152);
#926=AXIS2_PLACEMENT_3D('',#1398,#1153,#1154);
#927=AXIS2_PLACEMENT_3D('',#1400,#1156,#1157);
#928=AXIS2_PLACEMENT_3D('',#1402,#1159,#1160);
#929=AXIS2_PLACEMENT_3D('',#1403,#1161,#1162);
#930=AXIS2_PLACEMENT_3D('',#1407,#1165,#1166);
#931=AXIS2_PLACEMENT_3D('',#1408,#1167,#1168);
#932=AXIS2_PLACEMENT_3D('',#1410,#1170,#1171);
#933=DIRECTION('axis',(0.,0.,1.));
#934=DIRECTION('refdir',(1.,0.,0.));
#935=DIRECTION('center_axis',(0.,0.,-1.));
#936=DIRECTION('ref_axis',(-1.,0.,0.));
#937=DIRECTION('center_axis',(0.,0.,-1.));
#938=DIRECTION('ref_axis',(-1.,0.,0.));
#939=DIRECTION('center_axis',(0.,0.,-1.));
#940=DIRECTION('ref_axis',(-1.,0.,0.));
#941=DIRECTION('',(0.,0.,-1.));
#942=DIRECTION('center_axis',(0.,0.,1.));
#943=DIRECTION('ref_axis',(-1.,0.,0.));
#944=DIRECTION('center_axis',(0.,0.,-1.));
#945=DIRECTION('ref_axis',(-1.,0.,0.));
#946=DIRECTION('center_axis',(0.,0.,-1.));
#947=DIRECTION('ref_axis',(-1.,0.,0.));
#948=DIRECTION('center_axis',(0.,0.,-1.));
#949=DIRECTION('ref_axis',(-1.,0.,0.));
#950=DIRECTION('',(0.,0.,-1.));
#951=DIRECTION('center_axis',(0.,0.,1.));
#952=DIRECTION('ref_axis',(-1.,0.,0.));
#953=DIRECTION('center_axis',(0.,0.,1.));
#954=DIRECTION('ref_axis',(1.,0.,0.));
#955=DIRECTION('center_axis',(0.,0.,-1.));
#956=DIRECTION('ref_axis',(1.,0.,0.));
#957=DIRECTION('center_axis',(0.,0.,-1.));
#958=DIRECTION('ref_axis',(1.,0.,0.));
#959=DIRECTION('',(0.,0.,-1.));
#960=DIRECTION('center_axis',(0.,0.,1.));
#961=DIRECTION('ref_axis',(1.,0.,0.));
#962=DIRECTION('center_axis',(0.,0.,1.));
#963=DIRECTION('ref_axis',(1.,0.,0.));
#964=DIRECTION('center_axis',(0.,0.,-1.));
#965=DIRECTION('ref_axis',(1.,0.,0.));
#966=DIRECTION('center_axis',(0.,0.,-1.));
#967=DIRECTION('ref_axis',(1.,0.,0.));
#968=DIRECTION('',(0.,0.,-1.));
#969=DIRECTION('center_axis',(0.,0.,1.));
#970=DIRECTION('ref_axis',(1.,0.,0.));
#971=DIRECTION('center_axis',(0.,0.,-1.));
#972=DIRECTION('ref_axis',(-1.,0.,0.));
#973=DIRECTION('center_axis',(1.,1.11022302462516E-15,-1.11022302462516E-15));
#974=DIRECTION('ref_axis',(1.11022302462516E-15,0.,1.));
#975=DIRECTION('center_axis',(0.,0.,1.));
#976=DIRECTION('ref_axis',(0.707106781186547,-0.707106781186547,0.));
#977=DIRECTION('center_axis',(0.,-1.,0.));
#978=DIRECTION('ref_axis',(1.,0.,0.));
#979=DIRECTION('center_axis',(0.,0.,-1.));
#980=DIRECTION('ref_axis',(0.707106781186548,-0.707106781186548,0.));
#981=DIRECTION('center_axis',(0.,0.,1.));
#982=DIRECTION('ref_axis',(0.707106781186547,-0.707106781186547,0.));
#983=DIRECTION('center_axis',(0.,0.,1.));
#984=DIRECTION('ref_axis',(0.707106781186547,-0.707106781186547,0.));
#985=DIRECTION('',(0.,0.,1.));
#986=DIRECTION('',(0.,0.,-1.));
#987=DIRECTION('center_axis',(0.,1.,0.));
#988=DIRECTION('ref_axis',(0.707106781186548,0.,0.707106781186547));
#989=DIRECTION('',(0.,1.,0.));
#990=DIRECTION('center_axis',(0.,1.,0.));
#991=DIRECTION('ref_axis',(0.707106781186548,0.,0.707106781186547));
#992=DIRECTION('',(0.,-1.,0.));
#993=DIRECTION('center_axis',(0.,-1.,0.));
#994=DIRECTION('ref_axis',(0.707106781186548,0.,0.707106781186547));
#995=DIRECTION('',(0.,1.,0.));
#996=DIRECTION('center_axis',(0.,-1.,0.));
#997=DIRECTION('ref_axis',(1.,0.,0.));
#998=DIRECTION('',(0.,-1.,0.));
#999=DIRECTION('center_axis',(1.,0.,0.));
#1000=DIRECTION('ref_axis',(0.,1.,0.));
#1001=DIRECTION('',(0.,1.,0.));
#1002=DIRECTION('',(0.,0.,1.));
#1003=DIRECTION('',(0.,1.,1.8503717077086E-16));
#1004=DIRECTION('',(0.,0.,-1.));
#1005=DIRECTION('',(0.,1.,0.));
#1006=DIRECTION('',(0.,0.,1.));
#1007=DIRECTION('',(0.,1.,1.85037170770859E-16));
#1008=DIRECTION('',(0.,0.,-1.));
#1009=DIRECTION('',(0.,1.,0.));
#1010=DIRECTION('',(0.,0.,1.));
#1011=DIRECTION('center_axis',(0.,0.,1.));
#1012=DIRECTION('ref_axis',(1.,0.,0.));
#1013=DIRECTION('',(1.,2.96059473233375E-16,0.));
#1014=DIRECTION('',(5.69345140833414E-17,-1.,0.));
#1015=DIRECTION('',(1.,0.,0.));
#1016=DIRECTION('',(-2.27738056333365E-16,1.,0.));
#1017=DIRECTION('',(1.,2.96059473233375E-16,0.));
#1018=DIRECTION('center_axis',(0.,0.,1.));
#1019=DIRECTION('ref_axis',(-0.707106781186547,-0.707106781186548,0.));
#1020=DIRECTION('',(1.97372982155583E-16,-1.,0.));
#1021=DIRECTION('center_axis',(0.,0.,1.));
#1022=DIRECTION('ref_axis',(-0.707106781186547,0.707106781186547,0.));
#1023=DIRECTION('',(-1.,-9.25185853854297E-17,0.));
#1024=DIRECTION('center_axis',(0.,0.,1.));
#1025=DIRECTION('ref_axis',(0.707106781186547,0.707106781186547,0.));
#1026=DIRECTION('',(0.,1.,0.));
#1027=DIRECTION('',(1.,0.,0.));
#1028=DIRECTION('',(0.,-1.,0.));
#1029=DIRECTION('',(1.,0.,0.));
#1030=DIRECTION('',(0.,1.,0.));
#1031=DIRECTION('',(1.,0.,0.));
#1032=DIRECTION('',(1.,0.,0.));
#1033=DIRECTION('',(1.,0.,0.));
#1034=DIRECTION('',(0.,-1.,0.));
#1035=DIRECTION('',(0.,-1.,0.));
#1036=DIRECTION('',(1.,0.,0.));
#1037=DIRECTION('',(1.,0.,0.));
#1038=DIRECTION('center_axis',(0.,0.,-1.));
#1039=DIRECTION('ref_axis',(-1.,0.,0.));
#1040=DIRECTION('center_axis',(0.,-1.,0.));
#1041=DIRECTION('ref_axis',(2.22044604925031E-15,0.,1.));
#1042=DIRECTION('center_axis',(0.,0.,1.));
#1043=DIRECTION('ref_axis',(-0.707106781186547,-0.707106781186548,0.));
#1044=DIRECTION('center_axis',(-1.,0.,0.));
#1045=DIRECTION('ref_axis',(0.,-1.,0.));
#1046=DIRECTION('center_axis',(0.,0.,-1.));
#1047=DIRECTION('ref_axis',(-0.707106781186547,-0.707106781186548,0.));
#1048=DIRECTION('center_axis',(0.,0.,1.));
#1049=DIRECTION('ref_axis',(-0.707106781186547,-0.707106781186548,0.));
#1050=DIRECTION('',(0.,0.,1.));
#1051=DIRECTION('',(0.,0.,-1.));
#1052=DIRECTION('center_axis',(1.,2.96059473233375E-16,0.));
#1053=DIRECTION('ref_axis',(0.,-0.707106781186547,0.707106781186548));
#1054=DIRECTION('',(1.,2.96059473233375E-16,0.));
#1055=DIRECTION('center_axis',(-1.,-2.27738056333365E-16,0.));
#1056=DIRECTION('ref_axis',(0.,-0.707106781186547,0.707106781186548));
#1057=DIRECTION('',(-1.,-2.96059473233375E-16,0.));
#1058=DIRECTION('center_axis',(2.96059473233375E-16,-1.,0.));
#1059=DIRECTION('ref_axis',(1.,2.96059473233375E-16,0.));
#1060=DIRECTION('',(0.,0.,1.));
#1061=DIRECTION('center_axis',(0.,0.,-1.));
#1062=DIRECTION('ref_axis',(-1.,0.,0.));
#1063=DIRECTION('center_axis',(1.,0.,0.));
#1064=DIRECTION('ref_axis',(0.,1.,0.));
#1065=DIRECTION('center_axis',(0.,0.,-1.));
#1066=DIRECTION('ref_axis',(0.707106781186548,0.707106781186547,0.));
#1067=DIRECTION('center_axis',(0.,0.,1.));
#1068=DIRECTION('ref_axis',(0.707106781186548,0.707106781186547,0.));
#1069=DIRECTION('center_axis',(-1.,-9.25185853854297E-17,0.));
#1070=DIRECTION('ref_axis',(0.,0.707106781186548,0.707106781186547));
#1071=DIRECTION('center_axis',(1.,0.,0.));
#1072=DIRECTION('ref_axis',(0.,1.,0.));
#1073=DIRECTION('',(1.,9.25185853854297E-17,0.));
#1074=DIRECTION('',(-1.,-9.25185853854297E-17,0.));
#1075=DIRECTION('center_axis',(0.,0.,-1.));
#1076=DIRECTION('ref_axis',(-1.,0.,0.));
#1077=DIRECTION('center_axis',(0.,1.,0.));
#1078=DIRECTION('ref_axis',(-1.,0.,0.));
#1079=DIRECTION('center_axis',(0.,0.,-1.));
#1080=DIRECTION('ref_axis',(-0.707106781186548,0.707106781186548,0.));
#1081=DIRECTION('center_axis',(0.,0.,1.));
#1082=DIRECTION('ref_axis',(-0.707106781186547,0.707106781186547,0.));
#1083=DIRECTION('center_axis',(1.97372982155583E-16,-1.,0.));
#1084=DIRECTION('ref_axis',(-0.707106781186548,0.,0.707106781186547));
#1085=DIRECTION('',(-1.97372982155583E-16,1.,0.));
#1086=DIRECTION('',(1.97372982155583E-16,-1.,0.));
#1087=DIRECTION('center_axis',(1.,2.96059473233375E-16,0.));
#1088=DIRECTION('ref_axis',(7.85046229341888E-16,-0.707106781186547,0.707106781186548));
#1089=DIRECTION('',(-1.,-2.96059473233375E-16,0.));
#1090=DIRECTION('center_axis',(1.,5.69345140833414E-17,0.));
#1091=DIRECTION('ref_axis',(7.85046229341888E-16,-0.707106781186547,0.707106781186548));
#1092=DIRECTION('',(1.,2.96059473233375E-16,0.));
#1093=DIRECTION('center_axis',(0.,0.,1.));
#1094=DIRECTION('ref_axis',(0.707106781186547,0.707106781186547,0.));
#1095=DIRECTION('',(0.,0.,-1.));
#1096=DIRECTION('',(0.,0.,1.));
#1097=DIRECTION('center_axis',(1.,0.,0.));
#1098=DIRECTION('ref_axis',(0.,1.,0.));
#1099=DIRECTION('',(0.,0.,-1.));
#1100=DIRECTION('center_axis',(2.96059473233375E-16,-1.,0.));
#1101=DIRECTION('ref_axis',(1.,2.96059473233375E-16,0.));
#1102=DIRECTION('',(0.,0.,1.));
#1103=DIRECTION('center_axis',(-1.,-5.69345140833414E-17,0.));
#1104=DIRECTION('ref_axis',(5.69345140833414E-17,-1.,0.));
#1105=DIRECTION('',(5.69345140833414E-17,-1.,0.));
#1106=DIRECTION('',(0.,0.,1.));
#1107=DIRECTION('center_axis',(-9.25185853854297E-17,1.,0.));
#1108=DIRECTION('ref_axis',(-1.,-9.25185853854297E-17,0.));
#1109=DIRECTION('',(0.,0.,-1.));
#1110=DIRECTION('center_axis',(0.,0.,1.));
#1111=DIRECTION('ref_axis',(-0.707106781186547,0.707106781186547,0.));
#1112=DIRECTION('',(0.,0.,1.));
#1113=DIRECTION('center_axis',(1.,0.,0.));
#1114=DIRECTION('ref_axis',(0.,0.,-1.));
#1115=DIRECTION('',(0.,0.,1.));
#1116=DIRECTION('',(0.,1.,0.));
#1117=DIRECTION('',(0.,0.,-1.));
#1118=DIRECTION('center_axis',(0.,1.,0.));
#1119=DIRECTION('ref_axis',(0.,0.,1.));
#1120=DIRECTION('',(1.,0.,0.));
#1121=DIRECTION('',(0.,0.,1.));
#1122=DIRECTION('center_axis',(1.,0.,0.));
#1123=DIRECTION('ref_axis',(0.,0.,-1.));
#1124=DIRECTION('',(0.,0.,-1.));
#1125=DIRECTION('',(0.,0.,1.));
#1126=DIRECTION('',(0.,-1.,-1.8503717077086E-16));
#1127=DIRECTION('',(0.,2.46716227694479E-16,1.));
#1128=DIRECTION('',(0.,1.,0.));
#1129=DIRECTION('',(0.,0.,-1.));
#1130=DIRECTION('',(0.,0.,1.));
#1131=DIRECTION('',(0.,-1.,-1.85037170770859E-16));
#1132=DIRECTION('center_axis',(1.,0.,0.));
#1133=DIRECTION('ref_axis',(0.,0.,-1.));
#1134=DIRECTION('',(0.,-1.,0.));
#1135=DIRECTION('',(0.,-2.46716227694479E-16,-1.));
#1136=DIRECTION('center_axis',(0.,-1.,0.));
#1137=DIRECTION('ref_axis',(0.,0.,-1.));
#1138=DIRECTION('',(1.,0.,0.));
#1139=DIRECTION('center_axis',(0.,-1.85037170770859E-16,1.));
#1140=DIRECTION('ref_axis',(0.,-1.,-1.85037170770859E-16));
#1141=DIRECTION('',(1.,0.,0.));
#1142=DIRECTION('center_axis',(0.,1.,0.));
#1143=DIRECTION('ref_axis',(0.,0.,1.));
#1144=DIRECTION('center_axis',(0.,-1.,0.));
#1145=DIRECTION('ref_axis',(0.,0.,-1.));
#1146=DIRECTION('',(1.,0.,0.));
#1147=DIRECTION('',(1.,0.,0.));
#1148=DIRECTION('center_axis',(0.,-1.8503717077086E-16,1.));
#1149=DIRECTION('ref_axis',(0.,-1.,-1.8503717077086E-16));
#1150=DIRECTION('',(1.,0.,0.));
#1151=DIRECTION('center_axis',(0.,1.,0.));
#1152=DIRECTION('ref_axis',(0.,0.,1.));
#1153=DIRECTION('center_axis',(0.,-1.,0.));
#1154=DIRECTION('ref_axis',(0.,0.,-1.));
#1155=DIRECTION('',(-1.,0.,0.));
#1156=DIRECTION('center_axis',(0.,0.,1.));
#1157=DIRECTION('ref_axis',(0.,-1.,0.));
#1158=DIRECTION('',(-1.,0.,0.));
#1159=DIRECTION('center_axis',(0.,1.,0.));
#1160=DIRECTION('ref_axis',(0.,0.,1.));
#1161=DIRECTION('center_axis',(1.,2.27738056333365E-16,0.));
#1162=DIRECTION('ref_axis',(-2.27738056333365E-16,1.,0.));
#1163=DIRECTION('',(0.,0.,1.));
#1164=DIRECTION('',(-2.27738056333365E-16,1.,0.));
#1165=DIRECTION('center_axis',(-1.,-1.97372982155583E-16,0.));
#1166=DIRECTION('ref_axis',(1.97372982155583E-16,-1.,0.));
#1167=DIRECTION('center_axis',(0.,-1.,0.));
#1168=DIRECTION('ref_axis',(1.,0.,0.));
#1169=DIRECTION('',(1.,0.,0.));
#1170=DIRECTION('center_axis',(0.,0.,1.));
#1171=DIRECTION('ref_axis',(1.,0.,0.));
#1172=CARTESIAN_POINT('',(0.,0.,0.));
#1173=CARTESIAN_POINT('Origin',(-20.,-4.49999999999999,-62.3784498314243));
#1174=CARTESIAN_POINT('',(-21.8,-4.49999999999999,10.));
#1175=CARTESIAN_POINT('',(-18.2,-4.49999999999999,10.));
#1176=CARTESIAN_POINT('Origin',(-20.,-4.49999999999999,10.));
#1177=CARTESIAN_POINT('Origin',(-20.,-4.49999999999999,10.));
#1178=CARTESIAN_POINT('',(-18.2,-4.49999999999999,0.));
#1179=CARTESIAN_POINT('',(-18.2,-4.49999999999999,-62.3784498314243));
#1180=CARTESIAN_POINT('Origin',(-20.,-4.49999999999999,0.));
#1181=CARTESIAN_POINT('Origin',(-20.,10.5,-62.3784498314243));
#1182=CARTESIAN_POINT('',(-21.8,10.5,10.));
#1183=CARTESIAN_POINT('',(-18.2,10.5,10.));
#1184=CARTESIAN_POINT('Origin',(-20.,10.5,10.));
#1185=CARTESIAN_POINT('Origin',(-20.,10.5,10.));
#1186=CARTESIAN_POINT('',(-18.2,10.5,0.));
#1187=CARTESIAN_POINT('',(-18.2,10.5,-62.3784498314243));
#1188=CARTESIAN_POINT('Origin',(-20.,10.5,0.));
#1189=CARTESIAN_POINT('Origin',(20.,10.5,-62.3784498314243));
#1190=CARTESIAN_POINT('',(21.8,10.5,10.));
#1191=CARTESIAN_POINT('',(18.2,10.5,10.));
#1192=CARTESIAN_POINT('Origin',(20.,10.5,10.));
#1193=CARTESIAN_POINT('Origin',(20.,10.5,10.));
#1194=CARTESIAN_POINT('',(18.2,10.5,0.));
#1195=CARTESIAN_POINT('',(18.2,10.5,-62.3784498314243));
#1196=CARTESIAN_POINT('Origin',(20.,10.5,0.));
#1197=CARTESIAN_POINT('Origin',(20.,-4.49999999999999,-62.3784498314243));
#1198=CARTESIAN_POINT('',(21.8,-4.49999999999999,10.));
#1199=CARTESIAN_POINT('',(18.2,-4.49999999999999,10.));
#1200=CARTESIAN_POINT('Origin',(20.,-4.49999999999999,10.));
#1201=CARTESIAN_POINT('Origin',(20.,-4.49999999999999,10.));
#1202=CARTESIAN_POINT('',(18.2,-4.49999999999999,0.));
#1203=CARTESIAN_POINT('',(18.2,-4.49999999999999,-62.3784498314243));
#1204=CARTESIAN_POINT('Origin',(20.,-4.49999999999999,0.));
#1205=CARTESIAN_POINT('Origin',(19.,-14.5,8.));
#1206=CARTESIAN_POINT('',(19.,-17.5,10.));
#1207=CARTESIAN_POINT('',(19.,-19.5,8.));
#1208=CARTESIAN_POINT('Origin',(19.,-17.5,8.));
#1209=CARTESIAN_POINT('',(24.,-14.5,8.));
#1210=CARTESIAN_POINT('Origin',(19.,-14.5,8.));
#1211=CARTESIAN_POINT('',(22.,-14.5,10.));
#1212=CARTESIAN_POINT('Origin',(22.,-14.5,8.));
#1213=CARTESIAN_POINT('Origin',(19.,-14.5,10.));
#1214=CARTESIAN_POINT('Origin',(19.,-14.5,0.));
#1215=CARTESIAN_POINT('',(19.,-19.5,0.));
#1216=CARTESIAN_POINT('',(24.,-14.5,0.));
#1217=CARTESIAN_POINT('Origin',(19.,-14.5,0.));
#1218=CARTESIAN_POINT('',(24.,-14.5,0.));
#1219=CARTESIAN_POINT('',(19.,-19.5,0.));
#1220=CARTESIAN_POINT('Origin',(22.,-6.25568181818182,8.));
#1221=CARTESIAN_POINT('',(24.,2.5,8.));
#1222=CARTESIAN_POINT('',(24.,-6.25568181818182,8.));
#1223=CARTESIAN_POINT('',(23.7320508075689,2.5,9.));
#1224=CARTESIAN_POINT('Origin',(22.,2.5,8.));
#1225=CARTESIAN_POINT('',(23.7320508075689,4.50000000000001,9.));
#1226=CARTESIAN_POINT('',(23.7320508075689,-6.25568181818182,9.));
#1227=CARTESIAN_POINT('',(24.,4.50000000000001,8.));
#1228=CARTESIAN_POINT('Origin',(22.,4.50000000000001,8.));
#1229=CARTESIAN_POINT('',(24.,20.5,8.));
#1230=CARTESIAN_POINT('',(24.,-6.25568181818182,8.));
#1231=CARTESIAN_POINT('',(22.,20.5,10.));
#1232=CARTESIAN_POINT('Origin',(22.,20.5,8.));
#1233=CARTESIAN_POINT('',(22.,-6.25568181818182,10.));
#1234=CARTESIAN_POINT('Origin',(24.,-19.5,0.));
#1235=CARTESIAN_POINT('',(24.,-7.5,-1.11022302462516E-15));
#1236=CARTESIAN_POINT('',(24.,-19.5,0.));
#1237=CARTESIAN_POINT('',(24.,-7.5,2.5));
#1238=CARTESIAN_POINT('',(24.,-7.5,1.25));
#1239=CARTESIAN_POINT('',(24.,-4.5,2.5));
#1240=CARTESIAN_POINT('',(24.,-12.,2.5));
#1241=CARTESIAN_POINT('',(24.,-4.5,-9.26526004753054E-16));
#1242=CARTESIAN_POINT('',(24.,-4.5,-5.55111512312578E-16));
#1243=CARTESIAN_POINT('',(24.,-2.5,5.55111512312578E-16));
#1244=CARTESIAN_POINT('',(24.,-19.5,0.));
#1245=CARTESIAN_POINT('',(24.,-2.5,2.5));
#1246=CARTESIAN_POINT('',(24.,-2.5,1.25));
#1247=CARTESIAN_POINT('',(24.,0.500000000000003,2.5));
#1248=CARTESIAN_POINT('',(24.,-9.5,2.5));
#1249=CARTESIAN_POINT('',(24.,0.500000000000003,1.11022302462516E-15));
#1250=CARTESIAN_POINT('',(24.,0.500000000000003,5.55111512312578E-16));
#1251=CARTESIAN_POINT('',(24.,2.5,0.));
#1252=CARTESIAN_POINT('',(24.,-19.5,0.));
#1253=CARTESIAN_POINT('',(24.,2.5,4.5));
#1254=CARTESIAN_POINT('Origin',(2.01858731750028E-15,6.98863636363636,0.));
#1255=CARTESIAN_POINT('',(16.5,-19.5,0.));
#1256=CARTESIAN_POINT('',(16.5,-19.5,0.));
#1257=CARTESIAN_POINT('',(16.5,19.5,0.));
#1258=CARTESIAN_POINT('',(16.5,19.5,0.));
#1259=CARTESIAN_POINT('',(-16.5,19.5,0.));
#1260=CARTESIAN_POINT('',(-16.5,19.5,0.));
#1261=CARTESIAN_POINT('',(-16.5,-19.5,0.));
#1262=CARTESIAN_POINT('',(-16.5,-19.5,0.));
#1263=CARTESIAN_POINT('',(-19.,-19.5,0.));
#1264=CARTESIAN_POINT('',(-24.,-19.5,0.));
#1265=CARTESIAN_POINT('',(-24.,-14.5,0.));
#1266=CARTESIAN_POINT('Origin',(-19.,-14.5,0.));
#1267=CARTESIAN_POINT('',(-24.,20.5,0.));
#1268=CARTESIAN_POINT('',(-24.,25.5,0.));
#1269=CARTESIAN_POINT('',(-19.,25.5,0.));
#1270=CARTESIAN_POINT('Origin',(-19.,20.5,0.));
#1271=CARTESIAN_POINT('',(19.,25.5,0.));
#1272=CARTESIAN_POINT('',(24.,25.5,0.));
#1273=CARTESIAN_POINT('',(24.,20.5,0.));
#1274=CARTESIAN_POINT('Origin',(19.,20.5,0.));
#1275=CARTESIAN_POINT('',(24.,4.50000000000001,1.2581000163528E-15));
#1276=CARTESIAN_POINT('',(24.,-19.5,0.));
#1277=CARTESIAN_POINT('',(29.8,4.50000000000001,1.11022302462516E-15));
#1278=CARTESIAN_POINT('',(24.,4.50000000000001,1.2581000163528E-15));
#1279=CARTESIAN_POINT('',(29.8,6.50000000000001,0.));
#1280=CARTESIAN_POINT('',(29.8,6.50000000000001,0.));
#1281=CARTESIAN_POINT('',(31.8,6.50000000000001,0.));
#1282=CARTESIAN_POINT('',(29.8,6.50000000000001,0.));
#1283=CARTESIAN_POINT('',(31.8,-7.5,0.));
#1284=CARTESIAN_POINT('',(31.8,6.50000000000001,0.));
#1285=CARTESIAN_POINT('',(24.,-7.5,-1.11022302462516E-15));
#1286=CARTESIAN_POINT('',(29.8,-2.5,5.55111512312578E-16));
#1287=CARTESIAN_POINT('',(24.,-2.5,5.55111512312578E-16));
#1288=CARTESIAN_POINT('',(29.8,-4.5,-1.11022302462516E-15));
#1289=CARTESIAN_POINT('',(24.,-4.5,-9.26526004753054E-16));
#1290=CARTESIAN_POINT('',(29.8,6.50000000000001,0.));
#1291=CARTESIAN_POINT('',(29.8,2.5,0.));
#1292=CARTESIAN_POINT('',(29.8,0.500000000000003,1.11022302462516E-15));
#1293=CARTESIAN_POINT('',(29.8,6.50000000000001,0.));
#1294=CARTESIAN_POINT('',(24.,2.5,0.));
#1295=CARTESIAN_POINT('',(24.,0.500000000000003,1.11022302462516E-15));
#1296=CARTESIAN_POINT('Origin',(-19.,-14.5,8.));
#1297=CARTESIAN_POINT('',(-22.,-14.5,10.));
#1298=CARTESIAN_POINT('',(-24.,-14.5,8.));
#1299=CARTESIAN_POINT('Origin',(-22.,-14.5,8.));
#1300=CARTESIAN_POINT('',(-19.,-19.5,8.));
#1301=CARTESIAN_POINT('Origin',(-19.,-14.5,8.));
#1302=CARTESIAN_POINT('',(-19.,-17.5,10.));
#1303=CARTESIAN_POINT('Origin',(-19.,-17.5,8.));
#1304=CARTESIAN_POINT('Origin',(-19.,-14.5,10.));
#1305=CARTESIAN_POINT('Origin',(-19.,-14.5,0.));
#1306=CARTESIAN_POINT('',(-19.,-19.5,0.));
#1307=CARTESIAN_POINT('',(-24.,-14.5,0.));
#1308=CARTESIAN_POINT('Origin',(-12.,-17.5,8.));
#1309=CARTESIAN_POINT('',(-16.5,-19.5,8.));
#1310=CARTESIAN_POINT('',(-12.,-19.5,8.));
#1311=CARTESIAN_POINT('',(-16.5,-17.5,10.));
#1312=CARTESIAN_POINT('Origin',(-16.5,-17.5,8.));
#1313=CARTESIAN_POINT('',(-12.,-17.5,10.));
#1314=CARTESIAN_POINT('Origin',(-24.,-19.5,0.));
#1315=CARTESIAN_POINT('',(-16.5,-19.5,0.));
#1316=CARTESIAN_POINT('Origin',(19.,20.5,8.));
#1317=CARTESIAN_POINT('',(19.,25.5,8.));
#1318=CARTESIAN_POINT('',(19.,23.5,10.));
#1319=CARTESIAN_POINT('Origin',(19.,23.5,8.));
#1320=CARTESIAN_POINT('Origin',(19.,20.5,10.));
#1321=CARTESIAN_POINT('Origin',(19.,20.5,8.));
#1322=CARTESIAN_POINT('Origin',(12.,23.5,8.));
#1323=CARTESIAN_POINT('',(-19.,25.5,8.));
#1324=CARTESIAN_POINT('',(-19.,23.5,10.));
#1325=CARTESIAN_POINT('Origin',(-19.,23.5,8.));
#1326=CARTESIAN_POINT('',(12.,23.5,10.));
#1327=CARTESIAN_POINT('',(12.,25.5,8.));
#1328=CARTESIAN_POINT('Origin',(-19.,20.5,8.));
#1329=CARTESIAN_POINT('',(-24.,20.5,8.));
#1330=CARTESIAN_POINT('',(-22.,20.5,10.));
#1331=CARTESIAN_POINT('Origin',(-22.,20.5,8.));
#1332=CARTESIAN_POINT('Origin',(-19.,20.5,10.));
#1333=CARTESIAN_POINT('Origin',(-19.,20.5,8.));
#1334=CARTESIAN_POINT('Origin',(-22.,16.2443181818182,8.));
#1335=CARTESIAN_POINT('',(-22.,16.2443181818182,10.));
#1336=CARTESIAN_POINT('',(-24.,16.2443181818182,8.));
#1337=CARTESIAN_POINT('Origin',(8.25000000000001,-17.5,8.));
#1338=CARTESIAN_POINT('',(16.5,-17.5,10.));
#1339=CARTESIAN_POINT('',(8.25000000000001,-17.5,10.));
#1340=CARTESIAN_POINT('',(16.5,-19.5,8.));
#1341=CARTESIAN_POINT('Origin',(16.5,-17.5,8.));
#1342=CARTESIAN_POINT('',(8.25000000000001,-19.5,8.));
#1343=CARTESIAN_POINT('Origin',(19.,20.5,0.));
#1344=CARTESIAN_POINT('',(24.,20.5,0.));
#1345=CARTESIAN_POINT('',(19.,25.5,0.));
#1346=CARTESIAN_POINT('Origin',(24.,-19.5,0.));
#1347=CARTESIAN_POINT('',(24.,4.50000000000001,5.55111512312578E-16));
#1348=CARTESIAN_POINT('Origin',(16.5,-19.5,0.));
#1349=CARTESIAN_POINT('',(16.5,-19.5,0.));
#1350=CARTESIAN_POINT('Origin',(16.5,19.5,0.));
#1351=CARTESIAN_POINT('',(16.5,19.5,10.));
#1352=CARTESIAN_POINT('',(16.5,19.5,10.));
#1353=CARTESIAN_POINT('',(16.5,19.5,0.));
#1354=CARTESIAN_POINT('Origin',(24.,25.5,0.));
#1355=CARTESIAN_POINT('',(-19.,25.5,0.));
#1356=CARTESIAN_POINT('Origin',(-19.,20.5,0.));
#1357=CARTESIAN_POINT('',(-24.,20.5,0.));
#1358=CARTESIAN_POINT('Origin',(29.8,-0.499999999999993,4.5));
#1359=CARTESIAN_POINT('',(29.8,4.50000000000001,9.));
#1360=CARTESIAN_POINT('',(29.8,4.50000000000001,9.));
#1361=CARTESIAN_POINT('',(29.8,6.50000000000001,9.));
#1362=CARTESIAN_POINT('',(29.8,-7.49999999999999,9.));
#1363=CARTESIAN_POINT('',(29.8,6.50000000000001,9.));
#1364=CARTESIAN_POINT('Origin',(29.8,6.50000000000001,0.));
#1365=CARTESIAN_POINT('',(31.8,6.50000000000001,9.));
#1366=CARTESIAN_POINT('',(29.8,6.50000000000001,9.));
#1367=CARTESIAN_POINT('',(31.8,6.50000000000001,9.));
#1368=CARTESIAN_POINT('Origin',(29.8,-0.499999999999993,4.5));
#1369=CARTESIAN_POINT('',(29.8,-2.5,2.5));
#1370=CARTESIAN_POINT('',(29.8,-2.5,5.55111512312578E-16));
#1371=CARTESIAN_POINT('',(29.8,-4.5,2.5));
#1372=CARTESIAN_POINT('',(29.8,-4.5,2.5));
#1373=CARTESIAN_POINT('',(29.8,-7.5,2.5));
#1374=CARTESIAN_POINT('',(29.8,-7.5,2.5));
#1375=CARTESIAN_POINT('',(29.8,-7.49999999999999,9.));
#1376=CARTESIAN_POINT('',(29.8,-7.5,0.));
#1377=CARTESIAN_POINT('',(29.8,2.5,9.));
#1378=CARTESIAN_POINT('',(29.8,-7.49999999999999,9.));
#1379=CARTESIAN_POINT('',(29.8,2.5,0.));
#1380=CARTESIAN_POINT('',(29.8,0.500000000000003,2.5));
#1381=CARTESIAN_POINT('',(29.8,0.500000000000003,2.5));
#1382=CARTESIAN_POINT('',(29.8,-2.5,2.5));
#1383=CARTESIAN_POINT('Origin',(31.8,-0.499999999999993,4.5));
#1384=CARTESIAN_POINT('',(31.8,-7.49999999999999,9.));
#1385=CARTESIAN_POINT('',(31.8,-7.49999999999999,9.));
#1386=CARTESIAN_POINT('',(31.8,-7.5,0.));
#1387=CARTESIAN_POINT('Origin',(24.,-2.5,2.5));
#1388=CARTESIAN_POINT('',(24.,-2.5,2.5));
#1389=CARTESIAN_POINT('Origin',(24.,0.500000000000003,2.5));
#1390=CARTESIAN_POINT('',(24.,0.500000000000003,2.5));
#1391=CARTESIAN_POINT('Origin',(24.,0.500000000000003,1.11022302462516E-15));
#1392=CARTESIAN_POINT('Origin',(24.,-7.5,2.5));
#1393=CARTESIAN_POINT('',(29.8,-7.49999999999999,9.));
#1394=CARTESIAN_POINT('',(24.,-7.5,2.5));
#1395=CARTESIAN_POINT('Origin',(24.,-4.5,2.5));
#1396=CARTESIAN_POINT('',(24.,-4.5,2.5));
#1397=CARTESIAN_POINT('Origin',(24.,-4.5,-1.11022302462516E-15));
#1398=CARTESIAN_POINT('Origin',(24.,2.5,9.));
#1399=CARTESIAN_POINT('',(24.,2.5,9.));
#1400=CARTESIAN_POINT('Origin',(24.,4.50000000000001,9.));
#1401=CARTESIAN_POINT('',(24.,4.50000000000001,9.));
#1402=CARTESIAN_POINT('Origin',(24.,4.50000000000001,1.11022302462516E-15));
#1403=CARTESIAN_POINT('Origin',(-16.5,-19.5,0.));
#1404=CARTESIAN_POINT('',(-16.5,19.5,10.));
#1405=CARTESIAN_POINT('',(-16.5,19.5,0.));
#1406=CARTESIAN_POINT('',(-16.5,-19.5,10.));
#1407=CARTESIAN_POINT('Origin',(-24.,25.5,0.));
#1408=CARTESIAN_POINT('Origin',(-16.5,19.5,0.));
#1409=CARTESIAN_POINT('',(-16.5,19.5,10.));
#1410=CARTESIAN_POINT('Origin',(2.22044604925031E-15,6.98863636363637,10.));
#1411=UNCERTAINTY_MEASURE_WITH_UNIT(LENGTH_MEASURE(0.01),#1415,
'DISTANCE_ACCURACY_VALUE',
'Maximum model space distance between geometric entities at asserted c
onnectivities');
#1412=UNCERTAINTY_MEASURE_WITH_UNIT(LENGTH_MEASURE(0.01),#1415,
'DISTANCE_ACCURACY_VALUE',
'Maximum model space distance between geometric entities at asserted c
onnectivities');
#1413=(
GEOMETRIC_REPRESENTATION_CONTEXT(3)
GLOBAL_UNCERTAINTY_ASSIGNED_CONTEXT((#1411))
GLOBAL_UNIT_ASSIGNED_CONTEXT((#1415,#1418,#1417))
REPRESENTATION_CONTEXT('','3D')
);
#1414=(
GEOMETRIC_REPRESENTATION_CONTEXT(3)
GLOBAL_UNCERTAINTY_ASSIGNED_CONTEXT((#1412))
GLOBAL_UNIT_ASSIGNED_CONTEXT((#1415,#1418,#1417))
REPRESENTATION_CONTEXT('','3D')
);
#1415=(
LENGTH_UNIT()
NAMED_UNIT(*)
SI_UNIT(.MILLI.,.METRE.)
);
#1416=(
LENGTH_UNIT()
NAMED_UNIT(*)
SI_UNIT(.CENTI.,.METRE.)
);
#1417=(
NAMED_UNIT(*)
SI_UNIT($,.STERADIAN.)
SOLID_ANGLE_UNIT()
);
#1418=(
NAMED_UNIT(*)
PLANE_ANGLE_UNIT()
SI_UNIT($,.RADIAN.)
);
#1419=SHAPE_DEFINITION_REPRESENTATION(#1420,#1421);
#1420=PRODUCT_DEFINITION_SHAPE('',$,#1423);
#1421=SHAPE_REPRESENTATION('',(#855),#1413);
#1422=PRODUCT_DEFINITION_CONTEXT('part definition',#1427,'design');
#1423=PRODUCT_DEFINITION('Halterung Schiene an Schiene V2',
'Halterung Schiene an Schiene V2',#1424,#1422);
#1424=PRODUCT_DEFINITION_FORMATION('',$,#1429);
#1425=PRODUCT_RELATED_PRODUCT_CATEGORY(
'Halterung Schiene an Schiene V2','Halterung Schiene an Schiene V2',(#1429));
#1426=APPLICATION_PROTOCOL_DEFINITION('international standard',
'automotive_design',2009,#1427);
#1427=APPLICATION_CONTEXT(
'Core Data for Automotive Mechanical Design Process');
#1428=PRODUCT_CONTEXT('part definition',#1427,'mechanical');
#1429=PRODUCT('Halterung Schiene an Schiene V2',
'Halterung Schiene an Schiene V2',$,(#1428));
#1430=PRESENTATION_STYLE_ASSIGNMENT((#1431));
#1431=SURFACE_STYLE_USAGE(.BOTH.,#1432);
#1432=SURFACE_SIDE_STYLE('',(#1433));
#1433=SURFACE_STYLE_FILL_AREA(#1434);
#1434=FILL_AREA_STYLE('',(#1435));
#1435=FILL_AREA_STYLE_COLOUR('',#1436);
#1436=COLOUR_RGB('',0.749019607843137,0.749019607843137,0.749019607843137);
ENDSEC;
END-ISO-10303-21;
