# Supplementary material for: Ultra-Low-Cost 3D Bioprinting: Modification and Application of an Off-the-Shelf Desktop 3D-Printer for Biofabrication
Source: Front Bioeng Biotechnol. 2019 Jul 31;7:184. doi: 10.3389/fbioe.2019.00184 (PMC6684753; doi:10.3389/fbioe.2019.00184)
Supplement: Supplementary file 1 [file Data_Sheet_1.zip › Construction files/STP/Hold/Motor Hold Middle.stp]

ISO-10303-21;
HEADER;
/* Generated by software containing ST-Developer
 * from STEP Tools, Inc. (www.steptools.com) 
 */

FILE_DESCRIPTION(
/* description */ (''),
/* implementation_level */ '2;1');

FILE_NAME(
/* name */ 
'D:\\Hiwi-Job\\MBT\\Paper Zelldrucker\\STP-Files\\Motorhalterung Zwisc
henteil_V3.stp',
/* time_stamp */ '2018-06-20T12:56:25+02:00',
/* author */ ('Philipp'),
/* organization */ (''),
/* preprocessor_version */ 'ST-DEVELOPER v17',
/* originating_system */ 'Autodesk Inventor 2019',
/* authorisation */ '');

FILE_SCHEMA (('AUTOMOTIVE_DESIGN { 1 0 10303 214 3 1 1 }'));
ENDSEC;

DATA;
#10=MECHANICAL_DESIGN_GEOMETRIC_PRESENTATION_REPRESENTATION('',(#13),#1117);
#11=SHAPE_REPRESENTATION_RELATIONSHIP('SRR','None',#1124,#12);
#12=ADVANCED_BREP_SHAPE_REPRESENTATION('',(#14),#1116);
#13=STYLED_ITEM('',(#1133),#14);
#14=MANIFOLD_SOLID_BREP('Volumenk\X\F6rper1',#603);
#15=FACE_BOUND('',#109,.T.);
#16=FACE_BOUND('',#110,.T.);
#17=FACE_BOUND('',#111,.T.);
#18=FACE_BOUND('',#112,.T.);
#19=FACE_BOUND('',#135,.T.);
#20=FACE_BOUND('',#136,.T.);
#21=FACE_BOUND('',#137,.T.);
#22=FACE_BOUND('',#138,.T.);
#23=CIRCLE('',#627,5.);
#24=CIRCLE('',#628,5.);
#25=CIRCLE('',#631,5.);
#26=CIRCLE('',#632,5.);
#27=CIRCLE('',#633,5.);
#28=CIRCLE('',#634,1.7);
#29=CIRCLE('',#635,1.7);
#30=CIRCLE('',#636,1.7);
#31=CIRCLE('',#637,1.7);
#32=CIRCLE('',#638,1.7);
#33=CIRCLE('',#639,1.7);
#34=CIRCLE('',#640,1.7);
#35=CIRCLE('',#641,1.7);
#36=CIRCLE('',#643,5.);
#37=CIRCLE('',#646,5.);
#38=CIRCLE('',#648,5.);
#39=CIRCLE('',#651,1.7);
#40=CIRCLE('',#653,1.7);
#41=CIRCLE('',#655,1.7);
#42=CIRCLE('',#657,1.7);
#43=CYLINDRICAL_SURFACE('',#626,5.);
#44=CYLINDRICAL_SURFACE('',#642,5.);
#45=CYLINDRICAL_SURFACE('',#645,5.);
#46=CYLINDRICAL_SURFACE('',#647,5.);
#47=CYLINDRICAL_SURFACE('',#650,1.7);
#48=CYLINDRICAL_SURFACE('',#652,1.7);
#49=CYLINDRICAL_SURFACE('',#654,1.7);
#50=CYLINDRICAL_SURFACE('',#656,1.7);
#51=PLANE('',#623);
#52=PLANE('',#624);
#53=PLANE('',#625);
#54=PLANE('',#629);
#55=PLANE('',#630);
#56=PLANE('',#644);
#57=PLANE('',#649);
#58=PLANE('',#658);
#59=PLANE('',#659);
#60=PLANE('',#660);
#61=PLANE('',#661);
#62=PLANE('',#662);
#63=PLANE('',#663);
#64=PLANE('',#664);
#65=PLANE('',#665);
#66=PLANE('',#666);
#67=PLANE('',#667);
#68=PLANE('',#668);
#69=PLANE('',#669);
#70=PLANE('',#670);
#71=FACE_OUTER_BOUND('',#101,.T.);
#72=FACE_OUTER_BOUND('',#102,.T.);
#73=FACE_OUTER_BOUND('',#103,.T.);
#74=FACE_OUTER_BOUND('',#104,.T.);
#75=FACE_OUTER_BOUND('',#105,.T.);
#76=FACE_OUTER_BOUND('',#106,.T.);
#77=FACE_OUTER_BOUND('',#107,.T.);
#78=FACE_OUTER_BOUND('',#108,.T.);
#79=FACE_OUTER_BOUND('',#113,.T.);
#80=FACE_OUTER_BOUND('',#114,.T.);
#81=FACE_OUTER_BOUND('',#115,.T.);
#82=FACE_OUTER_BOUND('',#116,.T.);
#83=FACE_OUTER_BOUND('',#117,.T.);
#84=FACE_OUTER_BOUND('',#118,.T.);
#85=FACE_OUTER_BOUND('',#119,.T.);
#86=FACE_OUTER_BOUND('',#120,.T.);
#87=FACE_OUTER_BOUND('',#121,.T.);
#88=FACE_OUTER_BOUND('',#122,.T.);
#89=FACE_OUTER_BOUND('',#123,.T.);
#90=FACE_OUTER_BOUND('',#124,.T.);
#91=FACE_OUTER_BOUND('',#125,.T.);
#92=FACE_OUTER_BOUND('',#126,.T.);
#93=FACE_OUTER_BOUND('',#127,.T.);
#94=FACE_OUTER_BOUND('',#128,.T.);
#95=FACE_OUTER_BOUND('',#129,.T.);
#96=FACE_OUTER_BOUND('',#130,.T.);
#97=FACE_OUTER_BOUND('',#131,.T.);
#98=FACE_OUTER_BOUND('',#132,.T.);
#99=FACE_OUTER_BOUND('',#133,.T.);
#100=FACE_OUTER_BOUND('',#134,.T.);
#101=EDGE_LOOP('',(#403,#404,#405,#406));
#102=EDGE_LOOP('',(#407,#408,#409,#410,#411));
#103=EDGE_LOOP('',(#412,#413,#414,#415,#416,#417));
#104=EDGE_LOOP('',(#418,#419,#420,#421));
#105=EDGE_LOOP('',(#422,#423,#424,#425,#426,#427));
#106=EDGE_LOOP('',(#428,#429,#430,#431));
#107=EDGE_LOOP('',(#432,#433,#434,#435));
#108=EDGE_LOOP('',(#436,#437,#438,#439,#440,#441,#442,#443,#444,#445,#446,
#447));
#109=EDGE_LOOP('',(#448,#449));
#110=EDGE_LOOP('',(#450,#451));
#111=EDGE_LOOP('',(#452,#453));
#112=EDGE_LOOP('',(#454,#455));
#113=EDGE_LOOP('',(#456,#457,#458,#459));
#114=EDGE_LOOP('',(#460,#461,#462,#463));
#115=EDGE_LOOP('',(#464,#465,#466,#467,#468));
#116=EDGE_LOOP('',(#469,#470,#471,#472,#473));
#117=EDGE_LOOP('',(#474,#475,#476,#477));
#118=EDGE_LOOP('',(#478,#479,#480,#481,#482));
#119=EDGE_LOOP('',(#483,#484,#485,#486,#487));
#120=EDGE_LOOP('',(#488,#489,#490,#491,#492));
#121=EDGE_LOOP('',(#493,#494,#495,#496,#497));
#122=EDGE_LOOP('',(#498,#499,#500,#501));
#123=EDGE_LOOP('',(#502,#503,#504,#505));
#124=EDGE_LOOP('',(#506,#507,#508,#509,#510,#511,#512,#513,#514,#515));
#125=EDGE_LOOP('',(#516,#517,#518,#519,#520));
#126=EDGE_LOOP('',(#521,#522,#523,#524));
#127=EDGE_LOOP('',(#525,#526,#527,#528));
#128=EDGE_LOOP('',(#529,#530,#531,#532));
#129=EDGE_LOOP('',(#533,#534,#535,#536));
#130=EDGE_LOOP('',(#537,#538,#539,#540));
#131=EDGE_LOOP('',(#541,#542,#543,#544));
#132=EDGE_LOOP('',(#545,#546,#547,#548,#549));
#133=EDGE_LOOP('',(#550,#551,#552,#553,#554));
#134=EDGE_LOOP('',(#555,#556,#557,#558,#559,#560,#561,#562,#563,#564,#565,
#566));
#135=EDGE_LOOP('',(#567));
#136=EDGE_LOOP('',(#568));
#137=EDGE_LOOP('',(#569));
#138=EDGE_LOOP('',(#570));
#139=LINE('',#881,#199);
#140=LINE('',#895,#200);
#141=LINE('',#898,#201);
#142=LINE('',#900,#202);
#143=LINE('',#902,#203);
#144=LINE('',#903,#204);
#145=LINE('',#906,#205);
#146=LINE('',#908,#206);
#147=LINE('',#910,#207);
#148=LINE('',#912,#208);
#149=LINE('',#914,#209);
#150=LINE('',#915,#210);
#151=LINE('',#967,#211);
#152=LINE('',#981,#212);
#153=LINE('',#984,#213);
#154=LINE('',#986,#214);
#155=LINE('',#988,#215);
#156=LINE('',#990,#216);
#157=LINE('',#992,#217);
#158=LINE('',#993,#218);
#159=LINE('',#999,#219);
#160=LINE('',#1002,#220);
#161=LINE('',#1005,#221);
#162=LINE('',#1007,#222);
#163=LINE('',#1008,#223);
#164=LINE('',#1011,#224);
#165=LINE('',#1014,#225);
#166=LINE('',#1016,#226);
#167=LINE('',#1017,#227);
#168=LINE('',#1021,#228);
#169=LINE('',#1041,#229);
#170=LINE('',#1045,#230);
#171=LINE('',#1046,#231);
#172=LINE('',#1051,#232);
#173=LINE('',#1054,#233);
#174=LINE('',#1057,#234);
#175=LINE('',#1061,#235);
#176=LINE('',#1065,#236);
#177=LINE('',#1069,#237);
#178=LINE('',#1073,#238);
#179=LINE('',#1075,#239);
#180=LINE('',#1076,#240);
#181=LINE('',#1079,#241);
#182=LINE('',#1080,#242);
#183=LINE('',#1083,#243);
#184=LINE('',#1085,#244);
#185=LINE('',#1087,#245);
#186=LINE('',#1088,#246);
#187=LINE('',#1090,#247);
#188=LINE('',#1092,#248);
#189=LINE('',#1094,#249);
#190=LINE('',#1095,#250);
#191=LINE('',#1097,#251);
#192=LINE('',#1099,#252);
#193=LINE('',#1101,#253);
#194=LINE('',#1104,#254);
#195=LINE('',#1106,#255);
#196=LINE('',#1108,#256);
#197=LINE('',#1110,#257);
#198=LINE('',#1112,#258);
#199=VECTOR('',#673,10.);
#200=VECTOR('',#674,10.);
#201=VECTOR('',#677,10.);
#202=VECTOR('',#678,10.);
#203=VECTOR('',#679,10.);
#204=VECTOR('',#680,10.);
#205=VECTOR('',#683,10.);
#206=VECTOR('',#684,10.);
#207=VECTOR('',#685,10.);
#208=VECTOR('',#686,10.);
#209=VECTOR('',#687,10.);
#210=VECTOR('',#688,10.);
#211=VECTOR('',#689,10.);
#212=VECTOR('',#690,10.);
#213=VECTOR('',#693,10.);
#214=VECTOR('',#694,10.);
#215=VECTOR('',#695,10.);
#216=VECTOR('',#696,10.);
#217=VECTOR('',#697,10.);
#218=VECTOR('',#698,10.);
#219=VECTOR('',#703,10.);
#220=VECTOR('',#706,10.);
#221=VECTOR('',#709,10.);
#222=VECTOR('',#710,10.);
#223=VECTOR('',#711,10.);
#224=VECTOR('',#714,10.);
#225=VECTOR('',#717,10.);
#226=VECTOR('',#718,10.);
#227=VECTOR('',#719,10.);
#228=VECTOR('',#722,10.);
#229=VECTOR('',#743,10.);
#230=VECTOR('',#748,10.);
#231=VECTOR('',#749,10.);
#232=VECTOR('',#756,10.);
#233=VECTOR('',#761,10.);
#234=VECTOR('',#764,1.7);
#235=VECTOR('',#769,1.7);
#236=VECTOR('',#774,1.7);
#237=VECTOR('',#779,1.7);
#238=VECTOR('',#784,10.);
#239=VECTOR('',#785,10.);
#240=VECTOR('',#786,10.);
#241=VECTOR('',#789,10.);
#242=VECTOR('',#790,10.);
#243=VECTOR('',#793,10.);
#244=VECTOR('',#794,10.);
#245=VECTOR('',#795,10.);
#246=VECTOR('',#796,10.);
#247=VECTOR('',#797,10.);
#248=VECTOR('',#798,10.);
#249=VECTOR('',#799,10.);
#250=VECTOR('',#800,10.);
#251=VECTOR('',#803,10.);
#252=VECTOR('',#806,10.);
#253=VECTOR('',#809,10.);
#254=VECTOR('',#814,10.);
#255=VECTOR('',#817,10.);
#256=VECTOR('',#820,10.);
#257=VECTOR('',#823,10.);
#258=VECTOR('',#826,10.);
#259=B_SPLINE_CURVE_WITH_KNOTS('',3,(#864,#865,#866,#867,#868,#869,#870,
#871,#872,#873,#874,#875,#876,#877,#878,#879),.UNSPECIFIED.,.F.,.F.,(4,
3,3,3,3,4),(0.,0.116565974071137,0.174848961106706,0.233131948142274,0.349697922213411,
0.40798090924898),.UNSPECIFIED.);
#260=B_SPLINE_CURVE_WITH_KNOTS('',3,(#883,#884,#885,#886,#887,#888,#889,
#890,#891,#892,#893,#894),.UNSPECIFIED.,.F.,.F.,(4,2,2,2,2,4),(0.,0.0800581528735694,
0.128867870673432,0.186659006193464,0.27979748963232,0.411504589441909),
 .UNSPECIFIED.);
#261=B_SPLINE_CURVE_WITH_KNOTS('',3,(#950,#951,#952,#953,#954,#955,#956,
#957,#958,#959,#960,#961,#962,#963,#964,#965),.UNSPECIFIED.,.F.,.F.,(4,
3,3,3,3,4),(0.,0.058282987035565,0.174848961106695,0.23313194814226,0.291414935177825,
0.407980909248955),.UNSPECIFIED.);
#262=B_SPLINE_CURVE_WITH_KNOTS('',3,(#969,#970,#971,#972,#973,#974,#975,
#976,#977,#978,#979,#980),.UNSPECIFIED.,.F.,.F.,(4,2,2,2,2,4),(0.,0.320841626020937,
0.437297750539607,0.525196937586279,0.613627913601183,0.70924889107319),
 .UNSPECIFIED.);
#263=VERTEX_POINT('',#862);
#264=VERTEX_POINT('',#863);
#265=VERTEX_POINT('',#880);
#266=VERTEX_POINT('',#882);
#267=VERTEX_POINT('',#897);
#268=VERTEX_POINT('',#899);
#269=VERTEX_POINT('',#901);
#270=VERTEX_POINT('',#905);
#271=VERTEX_POINT('',#907);
#272=VERTEX_POINT('',#909);
#273=VERTEX_POINT('',#911);
#274=VERTEX_POINT('',#913);
#275=VERTEX_POINT('',#948);
#276=VERTEX_POINT('',#949);
#277=VERTEX_POINT('',#966);
#278=VERTEX_POINT('',#968);
#279=VERTEX_POINT('',#983);
#280=VERTEX_POINT('',#985);
#281=VERTEX_POINT('',#987);
#282=VERTEX_POINT('',#989);
#283=VERTEX_POINT('',#991);
#284=VERTEX_POINT('',#995);
#285=VERTEX_POINT('',#996);
#286=VERTEX_POINT('',#998);
#287=VERTEX_POINT('',#1000);
#288=VERTEX_POINT('',#1004);
#289=VERTEX_POINT('',#1006);
#290=VERTEX_POINT('',#1010);
#291=VERTEX_POINT('',#1013);
#292=VERTEX_POINT('',#1015);
#293=VERTEX_POINT('',#1018);
#294=VERTEX_POINT('',#1020);
#295=VERTEX_POINT('',#1023);
#296=VERTEX_POINT('',#1024);
#297=VERTEX_POINT('',#1027);
#298=VERTEX_POINT('',#1028);
#299=VERTEX_POINT('',#1031);
#300=VERTEX_POINT('',#1032);
#301=VERTEX_POINT('',#1035);
#302=VERTEX_POINT('',#1036);
#303=VERTEX_POINT('',#1040);
#304=VERTEX_POINT('',#1044);
#305=VERTEX_POINT('',#1050);
#306=VERTEX_POINT('',#1056);
#307=VERTEX_POINT('',#1060);
#308=VERTEX_POINT('',#1064);
#309=VERTEX_POINT('',#1068);
#310=VERTEX_POINT('',#1072);
#311=VERTEX_POINT('',#1074);
#312=VERTEX_POINT('',#1078);
#313=VERTEX_POINT('',#1082);
#314=VERTEX_POINT('',#1084);
#315=VERTEX_POINT('',#1086);
#316=VERTEX_POINT('',#1089);
#317=VERTEX_POINT('',#1091);
#318=VERTEX_POINT('',#1093);
#319=EDGE_CURVE('',#263,#264,#259,.T.);
#320=EDGE_CURVE('',#265,#264,#139,.T.);
#321=EDGE_CURVE('',#265,#266,#260,.F.);
#322=EDGE_CURVE('',#266,#263,#140,.T.);
#323=EDGE_CURVE('',#266,#267,#141,.T.);
#324=EDGE_CURVE('',#267,#268,#142,.T.);
#325=EDGE_CURVE('',#268,#269,#143,.T.);
#326=EDGE_CURVE('',#263,#269,#144,.T.);
#327=EDGE_CURVE('',#265,#270,#145,.T.);
#328=EDGE_CURVE('',#271,#265,#146,.T.);
#329=EDGE_CURVE('',#272,#271,#147,.T.);
#330=EDGE_CURVE('',#272,#273,#148,.T.);
#331=EDGE_CURVE('',#273,#274,#149,.T.);
#332=EDGE_CURVE('',#274,#270,#150,.T.);
#333=EDGE_CURVE('',#275,#276,#261,.T.);
#334=EDGE_CURVE('',#276,#277,#151,.T.);
#335=EDGE_CURVE('',#277,#278,#262,.F.);
#336=EDGE_CURVE('',#275,#278,#152,.T.);
#337=EDGE_CURVE('',#278,#279,#153,.T.);
#338=EDGE_CURVE('',#279,#280,#154,.T.);
#339=EDGE_CURVE('',#280,#281,#155,.T.);
#340=EDGE_CURVE('',#281,#282,#156,.T.);
#341=EDGE_CURVE('',#283,#282,#157,.T.);
#342=EDGE_CURVE('',#278,#283,#158,.T.);
#343=EDGE_CURVE('',#284,#285,#23,.T.);
#344=EDGE_CURVE('',#285,#286,#159,.T.);
#345=EDGE_CURVE('',#286,#287,#24,.T.);
#346=EDGE_CURVE('',#287,#284,#160,.T.);
#347=EDGE_CURVE('',#288,#285,#161,.T.);
#348=EDGE_CURVE('',#289,#288,#162,.T.);
#349=EDGE_CURVE('',#286,#289,#163,.T.);
#350=EDGE_CURVE('',#284,#290,#164,.T.);
#351=EDGE_CURVE('',#283,#290,#25,.T.);
#352=EDGE_CURVE('',#282,#291,#165,.T.);
#353=EDGE_CURVE('',#291,#292,#166,.T.);
#354=EDGE_CURVE('',#292,#272,#167,.T.);
#355=EDGE_CURVE('',#293,#271,#26,.T.);
#356=EDGE_CURVE('',#293,#294,#168,.T.);
#357=EDGE_CURVE('',#288,#294,#27,.T.);
#358=EDGE_CURVE('',#295,#296,#28,.T.);
#359=EDGE_CURVE('',#296,#295,#29,.T.);
#360=EDGE_CURVE('',#297,#298,#30,.T.);
#361=EDGE_CURVE('',#298,#297,#31,.T.);
#362=EDGE_CURVE('',#299,#300,#32,.T.);
#363=EDGE_CURVE('',#300,#299,#33,.T.);
#364=EDGE_CURVE('',#301,#302,#34,.T.);
#365=EDGE_CURVE('',#302,#301,#35,.T.);
#366=EDGE_CURVE('',#294,#303,#169,.T.);
#367=EDGE_CURVE('',#303,#289,#36,.T.);
#368=EDGE_CURVE('',#304,#293,#170,.T.);
#369=EDGE_CURVE('',#303,#304,#171,.T.);
#370=EDGE_CURVE('',#264,#304,#37,.T.);
#371=EDGE_CURVE('',#290,#305,#172,.T.);
#372=EDGE_CURVE('',#305,#275,#38,.T.);
#373=EDGE_CURVE('',#305,#287,#173,.T.);
#374=EDGE_CURVE('',#296,#306,#174,.T.);
#375=EDGE_CURVE('',#306,#306,#39,.T.);
#376=EDGE_CURVE('',#298,#307,#175,.T.);
#377=EDGE_CURVE('',#307,#307,#40,.T.);
#378=EDGE_CURVE('',#300,#308,#176,.T.);
#379=EDGE_CURVE('',#308,#308,#41,.T.);
#380=EDGE_CURVE('',#302,#309,#177,.T.);
#381=EDGE_CURVE('',#309,#309,#42,.T.);
#382=EDGE_CURVE('',#310,#267,#178,.T.);
#383=EDGE_CURVE('',#310,#311,#179,.T.);
#384=EDGE_CURVE('',#311,#268,#180,.T.);
#385=EDGE_CURVE('',#269,#312,#181,.T.);
#386=EDGE_CURVE('',#312,#311,#182,.T.);
#387=EDGE_CURVE('',#313,#267,#183,.T.);
#388=EDGE_CURVE('',#314,#313,#184,.T.);
#389=EDGE_CURVE('',#315,#314,#185,.T.);
#390=EDGE_CURVE('',#292,#315,#186,.T.);
#391=EDGE_CURVE('',#316,#291,#187,.T.);
#392=EDGE_CURVE('',#317,#316,#188,.T.);
#393=EDGE_CURVE('',#318,#317,#189,.T.);
#394=EDGE_CURVE('',#310,#318,#190,.T.);
#395=EDGE_CURVE('',#270,#313,#191,.T.);
#396=EDGE_CURVE('',#274,#314,#192,.T.);
#397=EDGE_CURVE('',#273,#315,#193,.T.);
#398=EDGE_CURVE('',#281,#316,#194,.T.);
#399=EDGE_CURVE('',#280,#317,#195,.T.);
#400=EDGE_CURVE('',#279,#318,#196,.T.);
#401=EDGE_CURVE('',#277,#310,#197,.T.);
#402=EDGE_CURVE('',#312,#276,#198,.T.);
#403=ORIENTED_EDGE('',*,*,#319,.T.);
#404=ORIENTED_EDGE('',*,*,#320,.F.);
#405=ORIENTED_EDGE('',*,*,#321,.T.);
#406=ORIENTED_EDGE('',*,*,#322,.T.);
#407=ORIENTED_EDGE('',*,*,#322,.F.);
#408=ORIENTED_EDGE('',*,*,#323,.T.);
#409=ORIENTED_EDGE('',*,*,#324,.T.);
#410=ORIENTED_EDGE('',*,*,#325,.T.);
#411=ORIENTED_EDGE('',*,*,#326,.F.);
#412=ORIENTED_EDGE('',*,*,#327,.F.);
#413=ORIENTED_EDGE('',*,*,#328,.F.);
#414=ORIENTED_EDGE('',*,*,#329,.F.);
#415=ORIENTED_EDGE('',*,*,#330,.T.);
#416=ORIENTED_EDGE('',*,*,#331,.T.);
#417=ORIENTED_EDGE('',*,*,#332,.T.);
#418=ORIENTED_EDGE('',*,*,#333,.T.);
#419=ORIENTED_EDGE('',*,*,#334,.T.);
#420=ORIENTED_EDGE('',*,*,#335,.T.);
#421=ORIENTED_EDGE('',*,*,#336,.F.);
#422=ORIENTED_EDGE('',*,*,#337,.T.);
#423=ORIENTED_EDGE('',*,*,#338,.T.);
#424=ORIENTED_EDGE('',*,*,#339,.T.);
#425=ORIENTED_EDGE('',*,*,#340,.T.);
#426=ORIENTED_EDGE('',*,*,#341,.F.);
#427=ORIENTED_EDGE('',*,*,#342,.F.);
#428=ORIENTED_EDGE('',*,*,#343,.T.);
#429=ORIENTED_EDGE('',*,*,#344,.T.);
#430=ORIENTED_EDGE('',*,*,#345,.T.);
#431=ORIENTED_EDGE('',*,*,#346,.T.);
#432=ORIENTED_EDGE('',*,*,#344,.F.);
#433=ORIENTED_EDGE('',*,*,#347,.F.);
#434=ORIENTED_EDGE('',*,*,#348,.F.);
#435=ORIENTED_EDGE('',*,*,#349,.F.);
#436=ORIENTED_EDGE('',*,*,#343,.F.);
#437=ORIENTED_EDGE('',*,*,#350,.T.);
#438=ORIENTED_EDGE('',*,*,#351,.F.);
#439=ORIENTED_EDGE('',*,*,#341,.T.);
#440=ORIENTED_EDGE('',*,*,#352,.T.);
#441=ORIENTED_EDGE('',*,*,#353,.T.);
#442=ORIENTED_EDGE('',*,*,#354,.T.);
#443=ORIENTED_EDGE('',*,*,#329,.T.);
#444=ORIENTED_EDGE('',*,*,#355,.F.);
#445=ORIENTED_EDGE('',*,*,#356,.T.);
#446=ORIENTED_EDGE('',*,*,#357,.F.);
#447=ORIENTED_EDGE('',*,*,#347,.T.);
#448=ORIENTED_EDGE('',*,*,#358,.T.);
#449=ORIENTED_EDGE('',*,*,#359,.T.);
#450=ORIENTED_EDGE('',*,*,#360,.T.);
#451=ORIENTED_EDGE('',*,*,#361,.T.);
#452=ORIENTED_EDGE('',*,*,#362,.T.);
#453=ORIENTED_EDGE('',*,*,#363,.T.);
#454=ORIENTED_EDGE('',*,*,#364,.T.);
#455=ORIENTED_EDGE('',*,*,#365,.T.);
#456=ORIENTED_EDGE('',*,*,#357,.T.);
#457=ORIENTED_EDGE('',*,*,#366,.T.);
#458=ORIENTED_EDGE('',*,*,#367,.T.);
#459=ORIENTED_EDGE('',*,*,#348,.T.);
#460=ORIENTED_EDGE('',*,*,#366,.F.);
#461=ORIENTED_EDGE('',*,*,#356,.F.);
#462=ORIENTED_EDGE('',*,*,#368,.F.);
#463=ORIENTED_EDGE('',*,*,#369,.F.);
#464=ORIENTED_EDGE('',*,*,#355,.T.);
#465=ORIENTED_EDGE('',*,*,#328,.T.);
#466=ORIENTED_EDGE('',*,*,#320,.T.);
#467=ORIENTED_EDGE('',*,*,#370,.T.);
#468=ORIENTED_EDGE('',*,*,#368,.T.);
#469=ORIENTED_EDGE('',*,*,#351,.T.);
#470=ORIENTED_EDGE('',*,*,#371,.T.);
#471=ORIENTED_EDGE('',*,*,#372,.T.);
#472=ORIENTED_EDGE('',*,*,#336,.T.);
#473=ORIENTED_EDGE('',*,*,#342,.T.);
#474=ORIENTED_EDGE('',*,*,#346,.F.);
#475=ORIENTED_EDGE('',*,*,#373,.F.);
#476=ORIENTED_EDGE('',*,*,#371,.F.);
#477=ORIENTED_EDGE('',*,*,#350,.F.);
#478=ORIENTED_EDGE('',*,*,#358,.F.);
#479=ORIENTED_EDGE('',*,*,#359,.F.);
#480=ORIENTED_EDGE('',*,*,#374,.T.);
#481=ORIENTED_EDGE('',*,*,#375,.F.);
#482=ORIENTED_EDGE('',*,*,#374,.F.);
#483=ORIENTED_EDGE('',*,*,#360,.F.);
#484=ORIENTED_EDGE('',*,*,#361,.F.);
#485=ORIENTED_EDGE('',*,*,#376,.T.);
#486=ORIENTED_EDGE('',*,*,#377,.F.);
#487=ORIENTED_EDGE('',*,*,#376,.F.);
#488=ORIENTED_EDGE('',*,*,#362,.F.);
#489=ORIENTED_EDGE('',*,*,#363,.F.);
#490=ORIENTED_EDGE('',*,*,#378,.T.);
#491=ORIENTED_EDGE('',*,*,#379,.F.);
#492=ORIENTED_EDGE('',*,*,#378,.F.);
#493=ORIENTED_EDGE('',*,*,#364,.F.);
#494=ORIENTED_EDGE('',*,*,#365,.F.);
#495=ORIENTED_EDGE('',*,*,#380,.T.);
#496=ORIENTED_EDGE('',*,*,#381,.F.);
#497=ORIENTED_EDGE('',*,*,#380,.F.);
#498=ORIENTED_EDGE('',*,*,#382,.F.);
#499=ORIENTED_EDGE('',*,*,#383,.T.);
#500=ORIENTED_EDGE('',*,*,#384,.T.);
#501=ORIENTED_EDGE('',*,*,#324,.F.);
#502=ORIENTED_EDGE('',*,*,#385,.F.);
#503=ORIENTED_EDGE('',*,*,#325,.F.);
#504=ORIENTED_EDGE('',*,*,#384,.F.);
#505=ORIENTED_EDGE('',*,*,#386,.F.);
#506=ORIENTED_EDGE('',*,*,#382,.T.);
#507=ORIENTED_EDGE('',*,*,#387,.F.);
#508=ORIENTED_EDGE('',*,*,#388,.F.);
#509=ORIENTED_EDGE('',*,*,#389,.F.);
#510=ORIENTED_EDGE('',*,*,#390,.F.);
#511=ORIENTED_EDGE('',*,*,#353,.F.);
#512=ORIENTED_EDGE('',*,*,#391,.F.);
#513=ORIENTED_EDGE('',*,*,#392,.F.);
#514=ORIENTED_EDGE('',*,*,#393,.F.);
#515=ORIENTED_EDGE('',*,*,#394,.F.);
#516=ORIENTED_EDGE('',*,*,#327,.T.);
#517=ORIENTED_EDGE('',*,*,#395,.T.);
#518=ORIENTED_EDGE('',*,*,#387,.T.);
#519=ORIENTED_EDGE('',*,*,#323,.F.);
#520=ORIENTED_EDGE('',*,*,#321,.F.);
#521=ORIENTED_EDGE('',*,*,#332,.F.);
#522=ORIENTED_EDGE('',*,*,#396,.T.);
#523=ORIENTED_EDGE('',*,*,#388,.T.);
#524=ORIENTED_EDGE('',*,*,#395,.F.);
#525=ORIENTED_EDGE('',*,*,#331,.F.);
#526=ORIENTED_EDGE('',*,*,#397,.T.);
#527=ORIENTED_EDGE('',*,*,#389,.T.);
#528=ORIENTED_EDGE('',*,*,#396,.F.);
#529=ORIENTED_EDGE('',*,*,#330,.F.);
#530=ORIENTED_EDGE('',*,*,#354,.F.);
#531=ORIENTED_EDGE('',*,*,#390,.T.);
#532=ORIENTED_EDGE('',*,*,#397,.F.);
#533=ORIENTED_EDGE('',*,*,#340,.F.);
#534=ORIENTED_EDGE('',*,*,#398,.T.);
#535=ORIENTED_EDGE('',*,*,#391,.T.);
#536=ORIENTED_EDGE('',*,*,#352,.F.);
#537=ORIENTED_EDGE('',*,*,#339,.F.);
#538=ORIENTED_EDGE('',*,*,#399,.T.);
#539=ORIENTED_EDGE('',*,*,#392,.T.);
#540=ORIENTED_EDGE('',*,*,#398,.F.);
#541=ORIENTED_EDGE('',*,*,#338,.F.);
#542=ORIENTED_EDGE('',*,*,#400,.T.);
#543=ORIENTED_EDGE('',*,*,#393,.T.);
#544=ORIENTED_EDGE('',*,*,#399,.F.);
#545=ORIENTED_EDGE('',*,*,#337,.F.);
#546=ORIENTED_EDGE('',*,*,#335,.F.);
#547=ORIENTED_EDGE('',*,*,#401,.T.);
#548=ORIENTED_EDGE('',*,*,#394,.T.);
#549=ORIENTED_EDGE('',*,*,#400,.F.);
#550=ORIENTED_EDGE('',*,*,#334,.F.);
#551=ORIENTED_EDGE('',*,*,#402,.F.);
#552=ORIENTED_EDGE('',*,*,#386,.T.);
#553=ORIENTED_EDGE('',*,*,#383,.F.);
#554=ORIENTED_EDGE('',*,*,#401,.F.);
#555=ORIENTED_EDGE('',*,*,#319,.F.);
#556=ORIENTED_EDGE('',*,*,#326,.T.);
#557=ORIENTED_EDGE('',*,*,#385,.T.);
#558=ORIENTED_EDGE('',*,*,#402,.T.);
#559=ORIENTED_EDGE('',*,*,#333,.F.);
#560=ORIENTED_EDGE('',*,*,#372,.F.);
#561=ORIENTED_EDGE('',*,*,#373,.T.);
#562=ORIENTED_EDGE('',*,*,#345,.F.);
#563=ORIENTED_EDGE('',*,*,#349,.T.);
#564=ORIENTED_EDGE('',*,*,#367,.F.);
#565=ORIENTED_EDGE('',*,*,#369,.T.);
#566=ORIENTED_EDGE('',*,*,#370,.F.);
#567=ORIENTED_EDGE('',*,*,#375,.T.);
#568=ORIENTED_EDGE('',*,*,#377,.T.);
#569=ORIENTED_EDGE('',*,*,#379,.T.);
#570=ORIENTED_EDGE('',*,*,#381,.T.);
#571=B_SPLINE_SURFACE_WITH_KNOTS('',3,3,((#830,#831,#832,#833),(#834,#835,
#836,#837),(#838,#839,#840,#841),(#842,#843,#844,#845),(#846,#847,#848,
#849),(#850,#851,#852,#853),(#854,#855,#856,#857),(#858,#859,#860,#861)),
 .UNSPECIFIED.,.F.,.F.,.F.,(4,1,1,1,1,4),(4,4),(0.,0.285714285714286,0.428571428571429,
0.571428571428571,0.857142857142857,1.),(-0.900001282616602,0.9),
 .UNSPECIFIED.);
#572=B_SPLINE_SURFACE_WITH_KNOTS('',3,3,((#916,#917,#918,#919),(#920,#921,
#922,#923),(#924,#925,#926,#927),(#928,#929,#930,#931),(#932,#933,#934,
#935),(#936,#937,#938,#939),(#940,#941,#942,#943),(#944,#945,#946,#947)),
 .UNSPECIFIED.,.F.,.F.,.F.,(4,1,1,1,1,4),(4,4),(0.,0.285714285714286,0.428571428571429,
0.571428571428571,0.857142857142857,1.),(-1.11022302462516E-16,1.8000000714053),
 .UNSPECIFIED.);
#573=ADVANCED_FACE('',(#71),#571,.F.);
#574=ADVANCED_FACE('',(#72),#51,.F.);
#575=ADVANCED_FACE('',(#73),#52,.T.);
#576=ADVANCED_FACE('',(#74),#572,.F.);
#577=ADVANCED_FACE('',(#75),#53,.T.);
#578=ADVANCED_FACE('',(#76),#43,.T.);
#579=ADVANCED_FACE('',(#77),#54,.T.);
#580=ADVANCED_FACE('',(#78,#15,#16,#17,#18),#55,.T.);
#581=ADVANCED_FACE('',(#79),#44,.T.);
#582=ADVANCED_FACE('',(#80),#56,.T.);
#583=ADVANCED_FACE('',(#81),#45,.T.);
#584=ADVANCED_FACE('',(#82),#46,.T.);
#585=ADVANCED_FACE('',(#83),#57,.T.);
#586=ADVANCED_FACE('',(#84),#47,.F.);
#587=ADVANCED_FACE('',(#85),#48,.F.);
#588=ADVANCED_FACE('',(#86),#49,.F.);
#589=ADVANCED_FACE('',(#87),#50,.F.);
#590=ADVANCED_FACE('',(#88),#58,.F.);
#591=ADVANCED_FACE('',(#89),#59,.F.);
#592=ADVANCED_FACE('',(#90),#60,.F.);
#593=ADVANCED_FACE('',(#91),#61,.F.);
#594=ADVANCED_FACE('',(#92),#62,.F.);
#595=ADVANCED_FACE('',(#93),#63,.F.);
#596=ADVANCED_FACE('',(#94),#64,.F.);
#597=ADVANCED_FACE('',(#95),#65,.F.);
#598=ADVANCED_FACE('',(#96),#66,.F.);
#599=ADVANCED_FACE('',(#97),#67,.F.);
#600=ADVANCED_FACE('',(#98),#68,.F.);
#601=ADVANCED_FACE('',(#99),#69,.F.);
#602=ADVANCED_FACE('',(#100,#19,#20,#21,#22),#70,.F.);
#603=CLOSED_SHELL('',(#573,#574,#575,#576,#577,#578,#579,#580,#581,#582,
#583,#584,#585,#586,#587,#588,#589,#590,#591,#592,#593,#594,#595,#596,#597,
#598,#599,#600,#601,#602));
#604=DERIVED_UNIT_ELEMENT(#606,1.);
#605=DERIVED_UNIT_ELEMENT(#1119,3.);
#606=(
MASS_UNIT()
NAMED_UNIT(*)
SI_UNIT($,.GRAM.)
);
#607=DERIVED_UNIT((#604,#605));
#608=MEASURE_REPRESENTATION_ITEM('density measure',
POSITIVE_RATIO_MEASURE(1.),#607);
#609=PROPERTY_DEFINITION_REPRESENTATION(#614,#611);
#610=PROPERTY_DEFINITION_REPRESENTATION(#615,#612);
#611=REPRESENTATION('material name',(#613),#1116);
#612=REPRESENTATION('density',(#608),#1116);
#613=DESCRIPTIVE_REPRESENTATION_ITEM('Generisch','Generisch');
#614=PROPERTY_DEFINITION('material property','material name',#1126);
#615=PROPERTY_DEFINITION('material property','density of part',#1126);
#616=DATE_TIME_ROLE('creation_date');
#617=APPLIED_DATE_AND_TIME_ASSIGNMENT(#618,#616,(#1126));
#618=DATE_AND_TIME(#619,#620);
#619=CALENDAR_DATE(2017,25,7);
#620=LOCAL_TIME(8,23,42.,#621);
#621=COORDINATED_UNIVERSAL_TIME_OFFSET(0,0,.BEHIND.);
#622=AXIS2_PLACEMENT_3D('placement',#829,#671,#672);
#623=AXIS2_PLACEMENT_3D('',#896,#675,#676);
#624=AXIS2_PLACEMENT_3D('',#904,#681,#682);
#625=AXIS2_PLACEMENT_3D('',#982,#691,#692);
#626=AXIS2_PLACEMENT_3D('',#994,#699,#700);
#627=AXIS2_PLACEMENT_3D('',#997,#701,#702);
#628=AXIS2_PLACEMENT_3D('',#1001,#704,#705);
#629=AXIS2_PLACEMENT_3D('',#1003,#707,#708);
#630=AXIS2_PLACEMENT_3D('',#1009,#712,#713);
#631=AXIS2_PLACEMENT_3D('',#1012,#715,#716);
#632=AXIS2_PLACEMENT_3D('',#1019,#720,#721);
#633=AXIS2_PLACEMENT_3D('',#1022,#723,#724);
#634=AXIS2_PLACEMENT_3D('',#1025,#725,#726);
#635=AXIS2_PLACEMENT_3D('',#1026,#727,#728);
#636=AXIS2_PLACEMENT_3D('',#1029,#729,#730);
#637=AXIS2_PLACEMENT_3D('',#1030,#731,#732);
#638=AXIS2_PLACEMENT_3D('',#1033,#733,#734);
#639=AXIS2_PLACEMENT_3D('',#1034,#735,#736);
#640=AXIS2_PLACEMENT_3D('',#1037,#737,#738);
#641=AXIS2_PLACEMENT_3D('',#1038,#739,#740);
#642=AXIS2_PLACEMENT_3D('',#1039,#741,#742);
#643=AXIS2_PLACEMENT_3D('',#1042,#744,#745);
#644=AXIS2_PLACEMENT_3D('',#1043,#746,#747);
#645=AXIS2_PLACEMENT_3D('',#1047,#750,#751);
#646=AXIS2_PLACEMENT_3D('',#1048,#752,#753);
#647=AXIS2_PLACEMENT_3D('',#1049,#754,#755);
#648=AXIS2_PLACEMENT_3D('',#1052,#757,#758);
#649=AXIS2_PLACEMENT_3D('',#1053,#759,#760);
#650=AXIS2_PLACEMENT_3D('',#1055,#762,#763);
#651=AXIS2_PLACEMENT_3D('',#1058,#765,#766);
#652=AXIS2_PLACEMENT_3D('',#1059,#767,#768);
#653=AXIS2_PLACEMENT_3D('',#1062,#770,#771);
#654=AXIS2_PLACEMENT_3D('',#1063,#772,#773);
#655=AXIS2_PLACEMENT_3D('',#1066,#775,#776);
#656=AXIS2_PLACEMENT_3D('',#1067,#777,#778);
#657=AXIS2_PLACEMENT_3D('',#1070,#780,#781);
#658=AXIS2_PLACEMENT_3D('',#1071,#782,#783);
#659=AXIS2_PLACEMENT_3D('',#1077,#787,#788);
#660=AXIS2_PLACEMENT_3D('',#1081,#791,#792);
#661=AXIS2_PLACEMENT_3D('',#1096,#801,#802);
#662=AXIS2_PLACEMENT_3D('',#1098,#804,#805);
#663=AXIS2_PLACEMENT_3D('',#1100,#807,#808);
#664=AXIS2_PLACEMENT_3D('',#1102,#810,#811);
#665=AXIS2_PLACEMENT_3D('',#1103,#812,#813);
#666=AXIS2_PLACEMENT_3D('',#1105,#815,#816);
#667=AXIS2_PLACEMENT_3D('',#1107,#818,#819);
#668=AXIS2_PLACEMENT_3D('',#1109,#821,#822);
#669=AXIS2_PLACEMENT_3D('',#1111,#824,#825);
#670=AXIS2_PLACEMENT_3D('',#1113,#827,#828);
#671=DIRECTION('axis',(0.,0.,1.));
#672=DIRECTION('refdir',(1.,0.,0.));
#673=DIRECTION('',(0.,0.,-1.));
#674=DIRECTION('',(0.,0.,-1.));
#675=DIRECTION('center_axis',(1.,0.,0.));
#676=DIRECTION('ref_axis',(0.,0.,-1.));
#677=DIRECTION('',(0.,1.,0.));
#678=DIRECTION('',(0.,1.,0.));
#679=DIRECTION('',(0.,0.,-1.));
#680=DIRECTION('',(0.,1.,0.));
#681=DIRECTION('center_axis',(0.,-1.,0.));
#682=DIRECTION('ref_axis',(1.,0.,0.));
#683=DIRECTION('',(-0.500011000363013,0.,0.866019052628739));
#684=DIRECTION('',(0.,0.,-1.));
#685=DIRECTION('',(1.,0.,0.));
#686=DIRECTION('',(1.97372982155583E-15,0.,-1.));
#687=DIRECTION('',(-1.,0.,3.5527136788005E-15));
#688=DIRECTION('',(-1.15648231731787E-15,0.,-1.));
#689=DIRECTION('',(0.,0.,1.));
#690=DIRECTION('',(0.,0.,1.));
#691=DIRECTION('center_axis',(0.,-1.,0.));
#692=DIRECTION('ref_axis',(1.,0.,0.));
#693=DIRECTION('',(0.500011000363013,0.,0.866019052628739));
#694=DIRECTION('',(-1.15648231731787E-15,0.,1.));
#695=DIRECTION('',(-1.,0.,-3.5527136788005E-15));
#696=DIRECTION('',(-2.46716227694479E-16,0.,1.));
#697=DIRECTION('',(1.,0.,0.));
#698=DIRECTION('',(0.,0.,1.));
#699=DIRECTION('center_axis',(0.,0.,1.));
#700=DIRECTION('ref_axis',(-0.707106781186547,0.707106781186547,0.));
#701=DIRECTION('center_axis',(0.,0.,-1.));
#702=DIRECTION('ref_axis',(-0.707106781186547,0.707106781186547,0.));
#703=DIRECTION('',(0.,0.,-1.));
#704=DIRECTION('center_axis',(0.,0.,1.));
#705=DIRECTION('ref_axis',(-0.707106781186547,0.707106781186547,0.));
#706=DIRECTION('',(0.,0.,1.));
#707=DIRECTION('center_axis',(-1.15648231731787E-16,1.,0.));
#708=DIRECTION('ref_axis',(-1.,-1.15648231731787E-16,0.));
#709=DIRECTION('',(-1.,-1.15648231731787E-16,0.));
#710=DIRECTION('',(0.,0.,1.));
#711=DIRECTION('',(1.,1.15648231731787E-16,0.));
#712=DIRECTION('center_axis',(0.,0.,1.));
#713=DIRECTION('ref_axis',(1.,0.,0.));
#714=DIRECTION('',(9.86864910777917E-17,-1.,0.));
#715=DIRECTION('center_axis',(0.,0.,-1.));
#716=DIRECTION('ref_axis',(-0.707106781186548,-0.707106781186547,0.));
#717=DIRECTION('',(0.,1.,0.));
#718=DIRECTION('',(1.,0.,0.));
#719=DIRECTION('',(0.,-1.,0.));
#720=DIRECTION('center_axis',(0.,0.,-1.));
#721=DIRECTION('ref_axis',(0.707106781186547,-0.707106781186547,0.));
#722=DIRECTION('',(-9.86864910777917E-17,1.,0.));
#723=DIRECTION('center_axis',(0.,0.,-1.));
#724=DIRECTION('ref_axis',(0.707106781186547,0.707106781186548,0.));
#725=DIRECTION('center_axis',(0.,0.,-1.));
#726=DIRECTION('ref_axis',(-1.,0.,0.));
#727=DIRECTION('center_axis',(0.,0.,-1.));
#728=DIRECTION('ref_axis',(-1.,0.,0.));
#729=DIRECTION('center_axis',(0.,0.,-1.));
#730=DIRECTION('ref_axis',(-1.,0.,0.));
#731=DIRECTION('center_axis',(0.,0.,-1.));
#732=DIRECTION('ref_axis',(-1.,0.,0.));
#733=DIRECTION('center_axis',(0.,0.,-1.));
#734=DIRECTION('ref_axis',(1.,0.,0.));
#735=DIRECTION('center_axis',(0.,0.,-1.));
#736=DIRECTION('ref_axis',(1.,0.,0.));
#737=DIRECTION('center_axis',(0.,0.,-1.));
#738=DIRECTION('ref_axis',(1.,0.,0.));
#739=DIRECTION('center_axis',(0.,0.,-1.));
#740=DIRECTION('ref_axis',(1.,0.,0.));
#741=DIRECTION('center_axis',(0.,0.,1.));
#742=DIRECTION('ref_axis',(0.707106781186547,0.707106781186548,0.));
#743=DIRECTION('',(0.,0.,-1.));
#744=DIRECTION('center_axis',(0.,0.,1.));
#745=DIRECTION('ref_axis',(0.707106781186547,0.707106781186548,0.));
#746=DIRECTION('center_axis',(1.,9.86864910777917E-17,0.));
#747=DIRECTION('ref_axis',(-9.86864910777917E-17,1.,0.));
#748=DIRECTION('',(0.,0.,1.));
#749=DIRECTION('',(9.86864910777917E-17,-1.,0.));
#750=DIRECTION('center_axis',(0.,0.,1.));
#751=DIRECTION('ref_axis',(0.707106781186547,-0.707106781186547,0.));
#752=DIRECTION('center_axis',(0.,0.,1.));
#753=DIRECTION('ref_axis',(0.707106781186547,-0.707106781186547,0.));
#754=DIRECTION('center_axis',(0.,0.,1.));
#755=DIRECTION('ref_axis',(-0.707106781186548,-0.707106781186547,0.));
#756=DIRECTION('',(0.,0.,-1.));
#757=DIRECTION('center_axis',(0.,0.,1.));
#758=DIRECTION('ref_axis',(-0.707106781186548,-0.707106781186547,0.));
#759=DIRECTION('center_axis',(-1.,-9.86864910777917E-17,0.));
#760=DIRECTION('ref_axis',(9.86864910777917E-17,-1.,0.));
#761=DIRECTION('',(-9.86864910777917E-17,1.,0.));
#762=DIRECTION('center_axis',(0.,0.,-1.));
#763=DIRECTION('ref_axis',(-1.,0.,0.));
#764=DIRECTION('',(0.,0.,-1.));
#765=DIRECTION('center_axis',(0.,0.,1.));
#766=DIRECTION('ref_axis',(-1.,0.,0.));
#767=DIRECTION('center_axis',(0.,0.,-1.));
#768=DIRECTION('ref_axis',(-1.,0.,0.));
#769=DIRECTION('',(0.,0.,-1.));
#770=DIRECTION('center_axis',(0.,0.,1.));
#771=DIRECTION('ref_axis',(-1.,0.,0.));
#772=DIRECTION('center_axis',(0.,0.,1.));
#773=DIRECTION('ref_axis',(1.,0.,0.));
#774=DIRECTION('',(0.,0.,-1.));
#775=DIRECTION('center_axis',(0.,0.,1.));
#776=DIRECTION('ref_axis',(1.,0.,0.));
#777=DIRECTION('center_axis',(0.,0.,1.));
#778=DIRECTION('ref_axis',(1.,0.,0.));
#779=DIRECTION('',(0.,0.,-1.));
#780=DIRECTION('center_axis',(0.,0.,1.));
#781=DIRECTION('ref_axis',(1.,0.,0.));
#782=DIRECTION('center_axis',(-1.38777878078145E-16,0.,1.));
#783=DIRECTION('ref_axis',(1.,0.,1.38777878078145E-16));
#784=DIRECTION('',(1.,0.,1.38777878078145E-16));
#785=DIRECTION('',(0.,1.,0.));
#786=DIRECTION('',(1.,0.,1.38777878078145E-16));
#787=DIRECTION('center_axis',(0.,1.,0.));
#788=DIRECTION('ref_axis',(0.,0.,1.));
#789=DIRECTION('',(-1.,0.,0.));
#790=DIRECTION('',(-2.46716227694479E-16,0.,1.));
#791=DIRECTION('center_axis',(0.,1.,0.));
#792=DIRECTION('ref_axis',(0.,0.,1.));
#793=DIRECTION('',(0.500011000363013,0.,-0.866019052628739));
#794=DIRECTION('',(-1.15648231731787E-15,0.,-1.));
#795=DIRECTION('',(-1.,0.,3.5527136788005E-15));
#796=DIRECTION('',(1.97372982155583E-15,0.,-1.));
#797=DIRECTION('',(-2.46716227694479E-16,0.,1.));
#798=DIRECTION('',(-1.,0.,-3.5527136788005E-15));
#799=DIRECTION('',(-1.15648231731787E-15,0.,1.));
#800=DIRECTION('',(0.500011000363013,0.,0.866019052628739));
#801=DIRECTION('center_axis',(0.866019052628739,0.,0.500011000363013));
#802=DIRECTION('ref_axis',(0.500011000363013,0.,-0.866019052628739));
#803=DIRECTION('',(0.,1.,0.));
#804=DIRECTION('center_axis',(1.,0.,-1.15648231731787E-15));
#805=DIRECTION('ref_axis',(-1.15648231731787E-15,0.,-1.));
#806=DIRECTION('',(0.,1.,0.));
#807=DIRECTION('center_axis',(-3.5527136788005E-15,0.,-1.));
#808=DIRECTION('ref_axis',(-1.,0.,3.5527136788005E-15));
#809=DIRECTION('',(0.,1.,0.));
#810=DIRECTION('center_axis',(1.,0.,1.97372982155583E-15));
#811=DIRECTION('ref_axis',(1.97372982155583E-15,0.,-1.));
#812=DIRECTION('center_axis',(-1.,0.,-2.46716227694479E-16));
#813=DIRECTION('ref_axis',(-2.46716227694479E-16,0.,1.));
#814=DIRECTION('',(0.,1.,0.));
#815=DIRECTION('center_axis',(3.5527136788005E-15,0.,-1.));
#816=DIRECTION('ref_axis',(-1.,0.,-3.5527136788005E-15));
#817=DIRECTION('',(0.,1.,0.));
#818=DIRECTION('center_axis',(-1.,0.,-1.15648231731787E-15));
#819=DIRECTION('ref_axis',(-1.15648231731787E-15,0.,1.));
#820=DIRECTION('',(0.,1.,0.));
#821=DIRECTION('center_axis',(-0.866019052628739,0.,0.500011000363013));
#822=DIRECTION('ref_axis',(0.500011000363013,0.,0.866019052628739));
#823=DIRECTION('',(0.,1.,0.));
#824=DIRECTION('center_axis',(-1.,0.,0.));
#825=DIRECTION('ref_axis',(0.,0.,1.));
#826=DIRECTION('',(0.,-1.,0.));
#827=DIRECTION('center_axis',(0.,0.,1.));
#828=DIRECTION('ref_axis',(1.,0.,0.));
#829=CARTESIAN_POINT('',(0.,0.,0.));
#830=CARTESIAN_POINT('Ctrl Pts',(16.,-32.,18.000012826166));
#831=CARTESIAN_POINT('Ctrl Pts',(16.,-32.,12.0000085507773));
#832=CARTESIAN_POINT('Ctrl Pts',(16.,-32.,6.00000427538867));
#833=CARTESIAN_POINT('Ctrl Pts',(16.,-32.,-2.22044604925031E-15));
#834=CARTESIAN_POINT('Ctrl Pts',(16.,-32.4487989505128,18.000012826166));
#835=CARTESIAN_POINT('Ctrl Pts',(16.,-32.4487989505128,12.0000085507774));
#836=CARTESIAN_POINT('Ctrl Pts',(16.,-32.4487989505128,6.00000427538866));
#837=CARTESIAN_POINT('Ctrl Pts',(16.,-32.4487989505128,-2.22044604925031E-15));
#838=CARTESIAN_POINT('Ctrl Pts',(16.0332378324864,-33.1221312440871,18.000012826166));
#839=CARTESIAN_POINT('Ctrl Pts',(16.0332378324864,-33.1221312440871,12.0000085507773));
#840=CARTESIAN_POINT('Ctrl Pts',(16.0332378324864,-33.1221312440871,6.00000427538869));
#841=CARTESIAN_POINT('Ctrl Pts',(16.0332378324864,-33.1221312440871,-2.22044604925031E-15));
#842=CARTESIAN_POINT('Ctrl Pts',(16.5046903911528,-33.9607938295455,18.000012826166));
#843=CARTESIAN_POINT('Ctrl Pts',(16.5046903911528,-33.9607938295455,12.0000085507774));
#844=CARTESIAN_POINT('Ctrl Pts',(16.5046903911528,-33.9607938295455,6.00000427538867));
#845=CARTESIAN_POINT('Ctrl Pts',(16.5046903911528,-33.9607938295455,-2.22044604925031E-15));
#846=CARTESIAN_POINT('Ctrl Pts',(17.2222605010107,-34.6831463897187,18.000012826166));
#847=CARTESIAN_POINT('Ctrl Pts',(17.2222605010107,-34.6831463897187,12.0000085507773));
#848=CARTESIAN_POINT('Ctrl Pts',(17.2222605010107,-34.6831463897187,6.00000427538867));
#849=CARTESIAN_POINT('Ctrl Pts',(17.2222605010107,-34.6831463897187,-2.22044604925031E-15));
#850=CARTESIAN_POINT('Ctrl Pts',(18.11386183318,-35.0049995403911,18.000012826166));
#851=CARTESIAN_POINT('Ctrl Pts',(18.11386183318,-35.0049995403911,12.0000085507773));
#852=CARTESIAN_POINT('Ctrl Pts',(18.11386183318,-35.0049995403911,6.00000427538867));
#853=CARTESIAN_POINT('Ctrl Pts',(18.11386183318,-35.0049995403911,-2.22044604925031E-15));
#854=CARTESIAN_POINT('Ctrl Pts',(18.7756005247436,-35.,18.000012826166));
#855=CARTESIAN_POINT('Ctrl Pts',(18.7756005247436,-35.,12.0000085507773));
#856=CARTESIAN_POINT('Ctrl Pts',(18.7756005247436,-35.,6.00000427538867));
#857=CARTESIAN_POINT('Ctrl Pts',(18.7756005247436,-35.,-2.22044604925031E-15));
#858=CARTESIAN_POINT('Ctrl Pts',(19.,-35.,18.000012826166));
#859=CARTESIAN_POINT('Ctrl Pts',(19.,-35.,12.0000085507773));
#860=CARTESIAN_POINT('Ctrl Pts',(19.,-35.,6.00000427538867));
#861=CARTESIAN_POINT('Ctrl Pts',(19.,-35.,-2.22044604925031E-15));
#862=CARTESIAN_POINT('',(16.,-32.,0.));
#863=CARTESIAN_POINT('',(19.,-35.,0.));
#864=CARTESIAN_POINT('Ctrl Pts',(16.,-32.,-2.22044604925031E-15));
#865=CARTESIAN_POINT('Ctrl Pts',(16.,-32.4487989505128,-2.22044604925031E-15));
#866=CARTESIAN_POINT('Ctrl Pts',(16.0221585549909,-32.897687146229,-2.22044604925031E-15));
#867=CARTESIAN_POINT('Ctrl Pts',(16.1866955928767,-33.3268707399539,-2.22044604925031E-15));
#868=CARTESIAN_POINT('Ctrl Pts',(16.2689641118196,-33.5414625368163,-2.22044604925031E-15));
#869=CARTESIAN_POINT('Ctrl Pts',(16.3868272514862,-33.7511281831809,-2.22044604925031E-15));
#870=CARTESIAN_POINT('Ctrl Pts',(16.5354550850517,-33.9462550763849,-2.22044604925031E-15));
#871=CARTESIAN_POINT('Ctrl Pts',(16.6840829186173,-34.1413819695888,-2.22044604925031E-15));
#872=CARTESIAN_POINT('Ctrl Pts',(16.8634754460817,-34.3219701096321,-2.22044604925031E-15));
#873=CARTESIAN_POINT('Ctrl Pts',(17.0573705754055,-34.4691832988837,-2.22044604925031E-15));
#874=CARTESIAN_POINT('Ctrl Pts',(17.445160834053,-34.7636096773868,-2.22044604925031E-15));
#875=CARTESIAN_POINT('Ctrl Pts',(17.8909615001377,-34.924536252723,-2.22044604925031E-15));
#876=CARTESIAN_POINT('Ctrl Pts',(18.3336678073053,-34.9759564265501,-2.22044604925031E-15));
#877=CARTESIAN_POINT('Ctrl Pts',(18.555020960889,-35.0016665134637,-2.22044604925031E-15));
#878=CARTESIAN_POINT('Ctrl Pts',(18.7756005247436,-35.,-2.22044604925031E-15));
#879=CARTESIAN_POINT('Ctrl Pts',(19.,-35.,-2.22044604925031E-15));
#880=CARTESIAN_POINT('',(19.,-35.,12.804));
#881=CARTESIAN_POINT('',(19.,-35.,0.));
#882=CARTESIAN_POINT('',(16.,-32.,18.));
#883=CARTESIAN_POINT('Ctrl Pts',(16.,-32.,18.));
#884=CARTESIAN_POINT('Ctrl Pts',(16.,-32.2668605095786,18.));
#885=CARTESIAN_POINT('Ctrl Pts',(16.0000000000003,-32.5436677211395,18.0000000000002));
#886=CARTESIAN_POINT('Ctrl Pts',(16.0808107271311,-33.013787639642,17.8600358206096));
#887=CARTESIAN_POINT('Ctrl Pts',(16.1319054701078,-33.2085147966854,17.7715397257733));
#888=CARTESIAN_POINT('Ctrl Pts',(16.3259550734702,-33.6562325672717,17.4354458127496));
#889=CARTESIAN_POINT('Ctrl Pts',(16.4613630785689,-33.860367866881,17.2009191479187));
#890=CARTESIAN_POINT('Ctrl Pts',(16.8190183446394,-34.2941084012213,16.5814602270845));
#891=CARTESIAN_POINT('Ctrl Pts',(17.1233321099433,-34.559946643212,16.0543887853796));
#892=CARTESIAN_POINT('Ctrl Pts',(18.0451578676173,-35.,14.4577865730882));
#893=CARTESIAN_POINT('Ctrl Pts',(18.5509730078181,-35.,13.581714750459));
#894=CARTESIAN_POINT('Ctrl Pts',(19.,-35.,12.804));
#895=CARTESIAN_POINT('',(16.,-32.,9.));
#896=CARTESIAN_POINT('Origin',(16.,-35.,18.));
#897=CARTESIAN_POINT('',(16.,2.,18.));
#898=CARTESIAN_POINT('',(16.,-35.,18.));
#899=CARTESIAN_POINT('',(16.,3.,18.));
#900=CARTESIAN_POINT('',(16.,2.,18.));
#901=CARTESIAN_POINT('',(16.,3.,0.));
#902=CARTESIAN_POINT('',(16.,3.,0.));
#903=CARTESIAN_POINT('',(16.,-23.75,0.));
#904=CARTESIAN_POINT('Origin',(-24.,-35.,0.));
#905=CARTESIAN_POINT('',(11.,-35.,26.66));
#906=CARTESIAN_POINT('',(12.3969514658645,-35.,24.2404800611227));
#907=CARTESIAN_POINT('',(19.,-35.,35.));
#908=CARTESIAN_POINT('',(19.,-35.,0.));
#909=CARTESIAN_POINT('',(16.,-35.,35.));
#910=CARTESIAN_POINT('',(24.,-35.,35.));
#911=CARTESIAN_POINT('',(16.,-35.,30.5));
#912=CARTESIAN_POINT('',(16.,-35.,17.5));
#913=CARTESIAN_POINT('',(11.,-35.,30.5));
#914=CARTESIAN_POINT('',(-3.99999999999994,-35.,30.5000000000001));
#915=CARTESIAN_POINT('',(11.,-35.,15.25));
#916=CARTESIAN_POINT('Ctrl Pts',(-16.,-32.,-1.11022302462516E-15));
#917=CARTESIAN_POINT('Ctrl Pts',(-16.,-32.,6.00000023801767));
#918=CARTESIAN_POINT('Ctrl Pts',(-16.,-32.,12.0000004760353));
#919=CARTESIAN_POINT('Ctrl Pts',(-16.,-32.,18.000000714053));
#920=CARTESIAN_POINT('Ctrl Pts',(-16.,-32.4487989505128,-1.11022302462516E-15));
#921=CARTESIAN_POINT('Ctrl Pts',(-16.,-32.4487989505128,6.00000023801766));
#922=CARTESIAN_POINT('Ctrl Pts',(-16.,-32.4487989505128,12.0000004760354));
#923=CARTESIAN_POINT('Ctrl Pts',(-16.,-32.4487989505128,18.000000714053));
#924=CARTESIAN_POINT('Ctrl Pts',(-16.0332378323598,-33.1221312439847,-1.11022302462516E-15));
#925=CARTESIAN_POINT('Ctrl Pts',(-16.0332378323598,-33.1221312439847,6.00000023801769));
#926=CARTESIAN_POINT('Ctrl Pts',(-16.0332378323598,-33.1221312439847,12.0000004760353));
#927=CARTESIAN_POINT('Ctrl Pts',(-16.0332378323598,-33.1221312439847,18.000000714053));
#928=CARTESIAN_POINT('Ctrl Pts',(-16.504690391039,-33.9607938294457,-1.11022302462516E-15));
#929=CARTESIAN_POINT('Ctrl Pts',(-16.504690391039,-33.9607938294457,6.00000023801767));
#930=CARTESIAN_POINT('Ctrl Pts',(-16.504690391039,-33.9607938294457,12.0000004760354));
#931=CARTESIAN_POINT('Ctrl Pts',(-16.504690391039,-33.9607938294457,18.000000714053));
#932=CARTESIAN_POINT('Ctrl Pts',(-17.2222605009085,-34.6831463896326,-1.11022302462516E-15));
#933=CARTESIAN_POINT('Ctrl Pts',(-17.2222605009085,-34.6831463896326,6.00000023801767));
#934=CARTESIAN_POINT('Ctrl Pts',(-17.2222605009085,-34.6831463896326,12.0000004760353));
#935=CARTESIAN_POINT('Ctrl Pts',(-17.2222605009085,-34.6831463896326,18.000000714053));
#936=CARTESIAN_POINT('Ctrl Pts',(-18.1138618331537,-35.0049995403656,-1.11022302462516E-15));
#937=CARTESIAN_POINT('Ctrl Pts',(-18.1138618331537,-35.0049995403656,6.00000023801767));
#938=CARTESIAN_POINT('Ctrl Pts',(-18.1138618331537,-35.0049995403656,12.0000004760353));
#939=CARTESIAN_POINT('Ctrl Pts',(-18.1138618331537,-35.0049995403656,18.000000714053));
#940=CARTESIAN_POINT('Ctrl Pts',(-18.7756005247436,-35.,-1.11022302462516E-15));
#941=CARTESIAN_POINT('Ctrl Pts',(-18.7756005247436,-35.,6.00000023801767));
#942=CARTESIAN_POINT('Ctrl Pts',(-18.7756005247436,-35.,12.0000004760353));
#943=CARTESIAN_POINT('Ctrl Pts',(-18.7756005247436,-35.,18.000000714053));
#944=CARTESIAN_POINT('Ctrl Pts',(-19.,-35.,-1.11022302462516E-15));
#945=CARTESIAN_POINT('Ctrl Pts',(-19.,-35.,6.00000023801767));
#946=CARTESIAN_POINT('Ctrl Pts',(-19.,-35.,12.0000004760353));
#947=CARTESIAN_POINT('Ctrl Pts',(-19.,-35.,18.000000714053));
#948=CARTESIAN_POINT('',(-19.,-35.,0.));
#949=CARTESIAN_POINT('',(-16.,-32.,0.));
#950=CARTESIAN_POINT('Ctrl Pts',(-19.,-35.,0.));
#951=CARTESIAN_POINT('Ctrl Pts',(-18.7756005247436,-35.,0.));
#952=CARTESIAN_POINT('Ctrl Pts',(-18.5550209608803,-35.0016665134552,0.));
#953=CARTESIAN_POINT('Ctrl Pts',(-18.3336678072843,-34.9759564265309,0.));
#954=CARTESIAN_POINT('Ctrl Pts',(-17.8909615000924,-34.9245362526823,2.8760552206297E-31));
#955=CARTESIAN_POINT('Ctrl Pts',(-17.4451608339698,-34.7636096773158,8.21730028110937E-32));
#956=CARTESIAN_POINT('Ctrl Pts',(-17.0573705753058,-34.469183298798,-1.23259516440783E-31));
#957=CARTESIAN_POINT('Ctrl Pts',(-16.8634754459738,-34.3219701095391,-4.93038065763132E-31));
#958=CARTESIAN_POINT('Ctrl Pts',(-16.6840829185064,-34.1413819694924,-9.44989617896576E-31));
#959=CARTESIAN_POINT('Ctrl Pts',(-16.5354550849378,-33.9462550762864,-7.39557098644698E-31));
#960=CARTESIAN_POINT('Ctrl Pts',(-16.3868272513692,-33.7511281830804,-4.1086464733118E-32));
#961=CARTESIAN_POINT('Ctrl Pts',(-16.2689641116994,-33.5414625367152,1.23259516440783E-30));
#962=CARTESIAN_POINT('Ctrl Pts',(-16.1866955927685,-33.3268707398637,1.23259516440783E-30));
#963=CARTESIAN_POINT('Ctrl Pts',(-16.0221585549066,-32.8976871461608,1.15042211270017E-30));
#964=CARTESIAN_POINT('Ctrl Pts',(-16.,-32.4487989505128,-2.6706227502744E-30));
#965=CARTESIAN_POINT('Ctrl Pts',(-16.,-32.,0.));
#966=CARTESIAN_POINT('',(-16.,-32.,18.));
#967=CARTESIAN_POINT('',(-16.,-32.,0.));
#968=CARTESIAN_POINT('',(-19.,-35.,12.804));
#969=CARTESIAN_POINT('Ctrl Pts',(-19.,-35.,12.804));
#970=CARTESIAN_POINT('Ctrl Pts',(-18.4652521920506,-35.,13.7301832033684));
#971=CARTESIAN_POINT('Ctrl Pts',(-17.7404370119347,-35.,14.9855630953023));
#972=CARTESIAN_POINT('Ctrl Pts',(-16.7765955794823,-34.2497451447421,16.6549364563098));
#973=CARTESIAN_POINT('Ctrl Pts',(-16.5368834951974,-33.989246232098,17.070117786267));
#974=CARTESIAN_POINT('Ctrl Pts',(-16.2196257234585,-33.4469755681891,17.6196082469188));
#975=CARTESIAN_POINT('Ctrl Pts',(-16.1434796175562,-33.2326955462161,17.7514933023929));
#976=CARTESIAN_POINT('Ctrl Pts',(-16.0497683243173,-32.8716359998932,17.9138012622827));
#977=CARTESIAN_POINT('Ctrl Pts',(-16.0257704687059,-32.6968555815762,17.9553655482014));
#978=CARTESIAN_POINT('Ctrl Pts',(-16.,-32.3478598233803,18.));
#979=CARTESIAN_POINT('Ctrl Pts',(-16.,-32.1721820872159,18.));
#980=CARTESIAN_POINT('Ctrl Pts',(-16.,-32.,18.));
#981=CARTESIAN_POINT('',(-19.,-35.,0.));
#982=CARTESIAN_POINT('Origin',(-24.,-35.,0.));
#983=CARTESIAN_POINT('',(-11.,-35.,26.66));
#984=CARTESIAN_POINT('',(-20.897215477481,-35.,9.51802279300289));
#985=CARTESIAN_POINT('',(-11.,-35.,30.5));
#986=CARTESIAN_POINT('',(-11.,-35.,13.33));
#987=CARTESIAN_POINT('',(-16.,-35.,30.5));
#988=CARTESIAN_POINT('',(-17.5000000000001,-35.,30.5));
#989=CARTESIAN_POINT('',(-16.,-35.,35.));
#990=CARTESIAN_POINT('',(-16.,-35.,15.25));
#991=CARTESIAN_POINT('',(-19.,-35.,35.));
#992=CARTESIAN_POINT('',(24.,-35.,35.));
#993=CARTESIAN_POINT('',(-19.,-35.,0.));
#994=CARTESIAN_POINT('Origin',(-19.,5.,0.));
#995=CARTESIAN_POINT('',(-24.,5.,35.));
#996=CARTESIAN_POINT('',(-19.,10.,35.));
#997=CARTESIAN_POINT('Origin',(-19.,5.,35.));
#998=CARTESIAN_POINT('',(-19.,10.,0.));
#999=CARTESIAN_POINT('',(-19.,10.,0.));
#1000=CARTESIAN_POINT('',(-24.,5.,0.));
#1001=CARTESIAN_POINT('Origin',(-19.,5.,0.));
#1002=CARTESIAN_POINT('',(-24.,5.,0.));
#1003=CARTESIAN_POINT('Origin',(24.,10.,0.));
#1004=CARTESIAN_POINT('',(19.,10.,35.));
#1005=CARTESIAN_POINT('',(-24.,10.,35.));
#1006=CARTESIAN_POINT('',(19.,10.,0.));
#1007=CARTESIAN_POINT('',(19.,10.,0.));
#1008=CARTESIAN_POINT('',(-24.,10.,0.));
#1009=CARTESIAN_POINT('Origin',(0.,-12.5,35.));
#1010=CARTESIAN_POINT('',(-24.,-30.,35.));
#1011=CARTESIAN_POINT('',(-24.,-35.,35.));
#1012=CARTESIAN_POINT('Origin',(-19.,-30.,35.));
#1013=CARTESIAN_POINT('',(-16.,2.,35.));
#1014=CARTESIAN_POINT('',(-16.,-23.75,35.));
#1015=CARTESIAN_POINT('',(16.,2.,35.));
#1016=CARTESIAN_POINT('',(-3.97239605796946,2.,35.));
#1017=CARTESIAN_POINT('',(16.,-23.75,35.));
#1018=CARTESIAN_POINT('',(24.,-30.,35.));
#1019=CARTESIAN_POINT('Origin',(19.,-30.,35.));
#1020=CARTESIAN_POINT('',(24.,5.,35.));
#1021=CARTESIAN_POINT('',(24.,10.,35.));
#1022=CARTESIAN_POINT('Origin',(19.,5.,35.));
#1023=CARTESIAN_POINT('',(18.3,-5.,35.));
#1024=CARTESIAN_POINT('',(21.7,-5.,35.));
#1025=CARTESIAN_POINT('Origin',(20.,-5.,35.));
#1026=CARTESIAN_POINT('Origin',(20.,-5.,35.));
#1027=CARTESIAN_POINT('',(18.3,-20.,35.));
#1028=CARTESIAN_POINT('',(21.7,-20.,35.));
#1029=CARTESIAN_POINT('Origin',(20.,-20.,35.));
#1030=CARTESIAN_POINT('Origin',(20.,-20.,35.));
#1031=CARTESIAN_POINT('',(-18.3,-20.,35.));
#1032=CARTESIAN_POINT('',(-21.7,-20.,35.));
#1033=CARTESIAN_POINT('Origin',(-20.,-20.,35.));
#1034=CARTESIAN_POINT('Origin',(-20.,-20.,35.));
#1035=CARTESIAN_POINT('',(-18.3,-5.,35.));
#1036=CARTESIAN_POINT('',(-21.7,-5.,35.));
#1037=CARTESIAN_POINT('Origin',(-20.,-5.,35.));
#1038=CARTESIAN_POINT('Origin',(-20.,-5.,35.));
#1039=CARTESIAN_POINT('Origin',(19.,5.,0.));
#1040=CARTESIAN_POINT('',(24.,5.,0.));
#1041=CARTESIAN_POINT('',(24.,5.,0.));
#1042=CARTESIAN_POINT('Origin',(19.,5.,0.));
#1043=CARTESIAN_POINT('Origin',(24.,-35.,0.));
#1044=CARTESIAN_POINT('',(24.,-30.,0.));
#1045=CARTESIAN_POINT('',(24.,-30.,0.));
#1046=CARTESIAN_POINT('',(24.,10.,0.));
#1047=CARTESIAN_POINT('Origin',(19.,-30.,0.));
#1048=CARTESIAN_POINT('Origin',(19.,-30.,0.));
#1049=CARTESIAN_POINT('Origin',(-19.,-30.,0.));
#1050=CARTESIAN_POINT('',(-24.,-30.,0.));
#1051=CARTESIAN_POINT('',(-24.,-30.,0.));
#1052=CARTESIAN_POINT('Origin',(-19.,-30.,0.));
#1053=CARTESIAN_POINT('Origin',(-24.,10.,0.));
#1054=CARTESIAN_POINT('',(-24.,-35.,0.));
#1055=CARTESIAN_POINT('Origin',(20.,-5.,-39.5251635355468));
#1056=CARTESIAN_POINT('',(21.7,-5.,0.));
#1057=CARTESIAN_POINT('',(21.7,-5.,-39.5251635355468));
#1058=CARTESIAN_POINT('Origin',(20.,-5.,0.));
#1059=CARTESIAN_POINT('Origin',(20.,-20.,-39.5251635355468));
#1060=CARTESIAN_POINT('',(21.7,-20.,0.));
#1061=CARTESIAN_POINT('',(21.7,-20.,-39.5251635355468));
#1062=CARTESIAN_POINT('Origin',(20.,-20.,0.));
#1063=CARTESIAN_POINT('Origin',(-20.,-20.,-39.5251635355468));
#1064=CARTESIAN_POINT('',(-21.7,-20.,0.));
#1065=CARTESIAN_POINT('',(-21.7,-20.,-39.5251635355468));
#1066=CARTESIAN_POINT('Origin',(-20.,-20.,0.));
#1067=CARTESIAN_POINT('Origin',(-20.,-5.,-39.5251635355468));
#1068=CARTESIAN_POINT('',(-21.7,-5.,0.));
#1069=CARTESIAN_POINT('',(-21.7,-5.,-39.5251635355468));
#1070=CARTESIAN_POINT('Origin',(-20.,-5.,0.));
#1071=CARTESIAN_POINT('Origin',(-16.,2.,18.));
#1072=CARTESIAN_POINT('',(-16.,2.,18.));
#1073=CARTESIAN_POINT('',(-11.9723960579695,2.,18.));
#1074=CARTESIAN_POINT('',(-16.,3.,18.));
#1075=CARTESIAN_POINT('',(-16.,2.,18.));
#1076=CARTESIAN_POINT('',(16.,3.,18.));
#1077=CARTESIAN_POINT('Origin',(-2.22044604925031E-15,3.,9.));
#1078=CARTESIAN_POINT('',(-16.,3.,0.));
#1079=CARTESIAN_POINT('',(-1.82649594373816E-15,3.,0.));
#1080=CARTESIAN_POINT('',(-16.,3.,18.));
#1081=CARTESIAN_POINT('Origin',(-7.94479211593891,2.,18.1596943190203));
#1082=CARTESIAN_POINT('',(11.,2.,26.66));
#1083=CARTESIAN_POINT('',(16.,2.,18.));
#1084=CARTESIAN_POINT('',(11.,2.,30.5));
#1085=CARTESIAN_POINT('',(11.,2.,26.66));
#1086=CARTESIAN_POINT('',(16.,2.,30.5));
#1087=CARTESIAN_POINT('',(11.,2.,30.5));
#1088=CARTESIAN_POINT('',(16.,2.,30.5));
#1089=CARTESIAN_POINT('',(-16.,2.,30.5));
#1090=CARTESIAN_POINT('',(-16.,2.,35.));
#1091=CARTESIAN_POINT('',(-11.,2.,30.5));
#1092=CARTESIAN_POINT('',(-16.,2.,30.5));
#1093=CARTESIAN_POINT('',(-11.,2.,26.66));
#1094=CARTESIAN_POINT('',(-11.,2.,30.5));
#1095=CARTESIAN_POINT('',(-11.,2.,26.66));
#1096=CARTESIAN_POINT('Origin',(11.,-35.,26.66));
#1097=CARTESIAN_POINT('',(11.,-35.,26.66));
#1098=CARTESIAN_POINT('Origin',(11.,-35.,30.5));
#1099=CARTESIAN_POINT('',(11.,-35.,30.5));
#1100=CARTESIAN_POINT('Origin',(16.,-35.,30.5));
#1101=CARTESIAN_POINT('',(16.,-35.,30.5));
#1102=CARTESIAN_POINT('Origin',(16.,-35.,35.));
#1103=CARTESIAN_POINT('Origin',(-16.,-35.,30.5));
#1104=CARTESIAN_POINT('',(-16.,-35.,30.5));
#1105=CARTESIAN_POINT('Origin',(-11.,-35.,30.5));
#1106=CARTESIAN_POINT('',(-11.,-35.,30.5));
#1107=CARTESIAN_POINT('Origin',(-11.,-35.,26.66));
#1108=CARTESIAN_POINT('',(-11.,-35.,26.66));
#1109=CARTESIAN_POINT('Origin',(-16.,-35.,18.));
#1110=CARTESIAN_POINT('',(-16.,-35.,18.));
#1111=CARTESIAN_POINT('Origin',(-16.,-35.,0.));
#1112=CARTESIAN_POINT('',(-16.,-23.75,0.));
#1113=CARTESIAN_POINT('Origin',(-1.43254583822601E-15,-12.5,0.));
#1114=UNCERTAINTY_MEASURE_WITH_UNIT(LENGTH_MEASURE(0.01),#1118,
'DISTANCE_ACCURACY_VALUE',
'Maximum model space distance between geometric entities at asserted c
onnectivities');
#1115=UNCERTAINTY_MEASURE_WITH_UNIT(LENGTH_MEASURE(0.01),#1118,
'DISTANCE_ACCURACY_VALUE',
'Maximum model space distance between geometric entities at asserted c
onnectivities');
#1116=(
GEOMETRIC_REPRESENTATION_CONTEXT(3)
GLOBAL_UNCERTAINTY_ASSIGNED_CONTEXT((#1114))
GLOBAL_UNIT_ASSIGNED_CONTEXT((#1118,#1121,#1120))
REPRESENTATION_CONTEXT('','3D')
);
#1117=(
GEOMETRIC_REPRESENTATION_CONTEXT(3)
GLOBAL_UNCERTAINTY_ASSIGNED_CONTEXT((#1115))
GLOBAL_UNIT_ASSIGNED_CONTEXT((#1118,#1121,#1120))
REPRESENTATION_CONTEXT('','3D')
);
#1118=(
LENGTH_UNIT()
NAMED_UNIT(*)
SI_UNIT(.MILLI.,.METRE.)
);
#1119=(
LENGTH_UNIT()
NAMED_UNIT(*)
SI_UNIT(.CENTI.,.METRE.)
);
#1120=(
NAMED_UNIT(*)
SI_UNIT($,.STERADIAN.)
SOLID_ANGLE_UNIT()
);
#1121=(
NAMED_UNIT(*)
PLANE_ANGLE_UNIT()
SI_UNIT($,.RADIAN.)
);
#1122=SHAPE_DEFINITION_REPRESENTATION(#1123,#1124);
#1123=PRODUCT_DEFINITION_SHAPE('',$,#1126);
#1124=SHAPE_REPRESENTATION('',(#622),#1116);
#1125=PRODUCT_DEFINITION_CONTEXT('part definition',#1130,'design');
#1126=PRODUCT_DEFINITION('Motorhalterung Zwischenteil_V3',
'Motorhalterung Zwischenteil_V3',#1127,#1125);
#1127=PRODUCT_DEFINITION_FORMATION('',$,#1132);
#1128=PRODUCT_RELATED_PRODUCT_CATEGORY('Motorhalterung Zwischenteil_V3',
'Motorhalterung Zwischenteil_V3',(#1132));
#1129=APPLICATION_PROTOCOL_DEFINITION('international standard',
'automotive_design',2009,#1130);
#1130=APPLICATION_CONTEXT(
'Core Data for Automotive Mechanical Design Process');
#1131=PRODUCT_CONTEXT('part definition',#1130,'mechanical');
#1132=PRODUCT('Motorhalterung Zwischenteil_V3',
'Motorhalterung Zwischenteil_V3',$,(#1131));
#1133=PRESENTATION_STYLE_ASSIGNMENT((#1134));
#1134=SURFACE_STYLE_USAGE(.BOTH.,#1135);
#1135=SURFACE_SIDE_STYLE('',(#1136));
#1136=SURFACE_STYLE_FILL_AREA(#1137);
#1137=FILL_AREA_STYLE('',(#1138));
#1138=FILL_AREA_STYLE_COLOUR('',#1139);
#1139=COLOUR_RGB('',0.749019607843137,0.749019607843137,0.749019607843137);
ENDSEC;
END-ISO-10303-21;
