# Supplementary material for: Ultra-Low-Cost 3D Bioprinting: Modification and Application of an Off-the-Shelf Desktop 3D-Printer for Biofabrication
Source: Front Bioeng Biotechnol. 2019 Jul 31;7:184. doi: 10.3389/fbioe.2019.00184 (PMC6684753; doi:10.3389/fbioe.2019.00184)
Supplement: Supplementary file 1 [file Data_Sheet_1.zip › Construction files/STP/Hold/Motor Hold.stp]

ISO-10303-21;
HEADER;
/* Generated by software containing ST-Developer
 * from STEP Tools, Inc. (www.steptools.com) 
 */

FILE_DESCRIPTION(
/* description */ (''),
/* implementation_level */ '2;1');

FILE_NAME(
/* name */ 
'D:\\Hiwi-Job\\MBT\\Paper Zelldrucker\\STP-Files\\Motorhalterung_V3.st
p',
/* time_stamp */ '2018-06-20T12:56:45+02:00',
/* author */ ('Philipp'),
/* organization */ (''),
/* preprocessor_version */ 'ST-DEVELOPER v17',
/* originating_system */ 'Autodesk Inventor 2019',
/* authorisation */ '');

FILE_SCHEMA (('AUTOMOTIVE_DESIGN { 1 0 10303 214 3 1 1 }'));
ENDSEC;

DATA;
#10=MECHANICAL_DESIGN_GEOMETRIC_PRESENTATION_REPRESENTATION('',(#13),#1052);
#11=SHAPE_REPRESENTATION_RELATIONSHIP('SRR','None',#1059,#12);
#12=ADVANCED_BREP_SHAPE_REPRESENTATION('',(#14),#1051);
#13=STYLED_ITEM('',(#1068),#14);
#14=MANIFOLD_SOLID_BREP('Volumenk\X\F6rper1',#606);
#15=FACE_BOUND('',#90,.T.);
#16=FACE_BOUND('',#93,.T.);
#17=FACE_BOUND('',#96,.T.);
#18=FACE_BOUND('',#99,.T.);
#19=FACE_BOUND('',#103,.T.);
#20=FACE_BOUND('',#104,.T.);
#21=FACE_BOUND('',#105,.T.);
#22=FACE_BOUND('',#106,.T.);
#23=FACE_BOUND('',#107,.T.);
#24=FACE_BOUND('',#108,.T.);
#25=FACE_BOUND('',#109,.T.);
#26=FACE_BOUND('',#110,.T.);
#27=FACE_BOUND('',#111,.T.);
#28=FACE_BOUND('',#119,.T.);
#29=FACE_BOUND('',#120,.T.);
#30=FACE_BOUND('',#121,.T.);
#31=FACE_BOUND('',#122,.T.);
#32=FACE_BOUND('',#135,.T.);
#33=FACE_BOUND('',#136,.T.);
#34=FACE_BOUND('',#137,.T.);
#35=FACE_BOUND('',#138,.T.);
#36=FACE_BOUND('',#140,.T.);
#37=FACE_BOUND('',#141,.T.);
#38=FACE_BOUND('',#142,.T.);
#39=FACE_BOUND('',#143,.T.);
#40=FACE_BOUND('',#144,.T.);
#41=FACE_BOUND('',#145,.T.);
#42=FACE_BOUND('',#146,.T.);
#43=FACE_BOUND('',#147,.T.);
#44=FACE_BOUND('',#148,.T.);
#45=PLANE('',#629);
#46=PLANE('',#634);
#47=PLANE('',#639);
#48=PLANE('',#644);
#49=PLANE('',#649);
#50=PLANE('',#650);
#51=PLANE('',#663);
#52=PLANE('',#680);
#53=PLANE('',#681);
#54=PLANE('',#696);
#55=PLANE('',#697);
#56=PLANE('',#698);
#57=FACE_OUTER_BOUND('',#88,.T.);
#58=FACE_OUTER_BOUND('',#89,.T.);
#59=FACE_OUTER_BOUND('',#91,.T.);
#60=FACE_OUTER_BOUND('',#92,.T.);
#61=FACE_OUTER_BOUND('',#94,.T.);
#62=FACE_OUTER_BOUND('',#95,.T.);
#63=FACE_OUTER_BOUND('',#97,.T.);
#64=FACE_OUTER_BOUND('',#98,.T.);
#65=FACE_OUTER_BOUND('',#100,.T.);
#66=FACE_OUTER_BOUND('',#101,.T.);
#67=FACE_OUTER_BOUND('',#102,.T.);
#68=FACE_OUTER_BOUND('',#112,.T.);
#69=FACE_OUTER_BOUND('',#113,.T.);
#70=FACE_OUTER_BOUND('',#114,.T.);
#71=FACE_OUTER_BOUND('',#115,.T.);
#72=FACE_OUTER_BOUND('',#116,.T.);
#73=FACE_OUTER_BOUND('',#117,.T.);
#74=FACE_OUTER_BOUND('',#118,.T.);
#75=FACE_OUTER_BOUND('',#123,.T.);
#76=FACE_OUTER_BOUND('',#124,.T.);
#77=FACE_OUTER_BOUND('',#125,.T.);
#78=FACE_OUTER_BOUND('',#126,.T.);
#79=FACE_OUTER_BOUND('',#127,.T.);
#80=FACE_OUTER_BOUND('',#128,.T.);
#81=FACE_OUTER_BOUND('',#129,.T.);
#82=FACE_OUTER_BOUND('',#130,.T.);
#83=FACE_OUTER_BOUND('',#131,.T.);
#84=FACE_OUTER_BOUND('',#132,.T.);
#85=FACE_OUTER_BOUND('',#133,.T.);
#86=FACE_OUTER_BOUND('',#134,.T.);
#87=FACE_OUTER_BOUND('',#139,.T.);
#88=EDGE_LOOP('',(#398,#399,#400,#401));
#89=EDGE_LOOP('',(#402));
#90=EDGE_LOOP('',(#403));
#91=EDGE_LOOP('',(#404,#405,#406,#407));
#92=EDGE_LOOP('',(#408));
#93=EDGE_LOOP('',(#409));
#94=EDGE_LOOP('',(#410,#411,#412,#413));
#95=EDGE_LOOP('',(#414));
#96=EDGE_LOOP('',(#415));
#97=EDGE_LOOP('',(#416,#417,#418,#419));
#98=EDGE_LOOP('',(#420));
#99=EDGE_LOOP('',(#421));
#100=EDGE_LOOP('',(#422,#423,#424,#425));
#101=EDGE_LOOP('',(#426,#427,#428,#429,#430,#431));
#102=EDGE_LOOP('',(#432,#433,#434,#435,#436,#437));
#103=EDGE_LOOP('',(#438));
#104=EDGE_LOOP('',(#439));
#105=EDGE_LOOP('',(#440));
#106=EDGE_LOOP('',(#441));
#107=EDGE_LOOP('',(#442));
#108=EDGE_LOOP('',(#443));
#109=EDGE_LOOP('',(#444));
#110=EDGE_LOOP('',(#445));
#111=EDGE_LOOP('',(#446));
#112=EDGE_LOOP('',(#447,#448,#449,#450));
#113=EDGE_LOOP('',(#451,#452,#453,#454,#455,#456));
#114=EDGE_LOOP('',(#457,#458,#459,#460,#461));
#115=EDGE_LOOP('',(#462,#463,#464,#465,#466));
#116=EDGE_LOOP('',(#467,#468,#469,#470,#471));
#117=EDGE_LOOP('',(#472,#473,#474,#475,#476));
#118=EDGE_LOOP('',(#477,#478,#479,#480));
#119=EDGE_LOOP('',(#481));
#120=EDGE_LOOP('',(#482));
#121=EDGE_LOOP('',(#483));
#122=EDGE_LOOP('',(#484));
#123=EDGE_LOOP('',(#485,#486,#487,#488));
#124=EDGE_LOOP('',(#489,#490,#491,#492));
#125=EDGE_LOOP('',(#493,#494,#495,#496));
#126=EDGE_LOOP('',(#497,#498,#499,#500));
#127=EDGE_LOOP('',(#501,#502,#503,#504));
#128=EDGE_LOOP('',(#505,#506,#507,#508));
#129=EDGE_LOOP('',(#509,#510,#511,#512));
#130=EDGE_LOOP('',(#513,#514,#515,#516));
#131=EDGE_LOOP('',(#517,#518,#519,#520));
#132=EDGE_LOOP('',(#521,#522,#523,#524));
#133=EDGE_LOOP('',(#525,#526,#527,#528));
#134=EDGE_LOOP('',(#529,#530,#531,#532));
#135=EDGE_LOOP('',(#533,#534));
#136=EDGE_LOOP('',(#535,#536));
#137=EDGE_LOOP('',(#537,#538));
#138=EDGE_LOOP('',(#539,#540));
#139=EDGE_LOOP('',(#541,#542,#543,#544,#545,#546));
#140=EDGE_LOOP('',(#547));
#141=EDGE_LOOP('',(#548));
#142=EDGE_LOOP('',(#549));
#143=EDGE_LOOP('',(#550));
#144=EDGE_LOOP('',(#551));
#145=EDGE_LOOP('',(#552));
#146=EDGE_LOOP('',(#553));
#147=EDGE_LOOP('',(#554));
#148=EDGE_LOOP('',(#555));
#149=LINE('',#889,#186);
#150=LINE('',#898,#187);
#151=LINE('',#907,#188);
#152=LINE('',#916,#189);
#153=LINE('',#926,#190);
#154=LINE('',#929,#191);
#155=LINE('',#932,#192);
#156=LINE('',#934,#193);
#157=LINE('',#936,#194);
#158=LINE('',#938,#195);
#159=LINE('',#939,#196);
#160=LINE('',#942,#197);
#161=LINE('',#946,#198);
#162=LINE('',#947,#199);
#163=LINE('',#970,#200);
#164=LINE('',#971,#201);
#165=LINE('',#974,#202);
#166=LINE('',#976,#203);
#167=LINE('',#978,#204);
#168=LINE('',#979,#205);
#169=LINE('',#986,#206);
#170=LINE('',#994,#207);
#171=LINE('',#1002,#208);
#172=LINE('',#1010,#209);
#173=LINE('',#1013,#210);
#174=LINE('',#1015,#211);
#175=LINE('',#1017,#212);
#176=LINE('',#1019,#213);
#177=LINE('',#1021,#214);
#178=LINE('',#1023,#215);
#179=LINE('',#1027,#216);
#180=LINE('',#1031,#217);
#181=LINE('',#1035,#218);
#182=LINE('',#1039,#219);
#183=LINE('',#1043,#220);
#184=LINE('',#1045,#221);
#185=LINE('',#1047,#222);
#186=VECTOR('',#705,3.);
#187=VECTOR('',#716,3.);
#188=VECTOR('',#727,3.);
#189=VECTOR('',#738,3.);
#190=VECTOR('',#749,10.);
#191=VECTOR('',#752,10.);
#192=VECTOR('',#755,10.);
#193=VECTOR('',#756,10.);
#194=VECTOR('',#757,10.);
#195=VECTOR('',#758,10.);
#196=VECTOR('',#759,10.);
#197=VECTOR('',#762,10.);
#198=VECTOR('',#765,10.);
#199=VECTOR('',#766,10.);
#200=VECTOR('',#789,10.);
#201=VECTOR('',#790,10.);
#202=VECTOR('',#793,10.);
#203=VECTOR('',#794,10.);
#204=VECTOR('',#795,10.);
#205=VECTOR('',#796,10.);
#206=VECTOR('',#803,2.75);
#207=VECTOR('',#812,2.75);
#208=VECTOR('',#821,2.75);
#209=VECTOR('',#830,2.75);
#210=VECTOR('',#835,10.);
#211=VECTOR('',#838,10.);
#212=VECTOR('',#841,1.8);
#213=VECTOR('',#844,1.8);
#214=VECTOR('',#847,1.8);
#215=VECTOR('',#850,1.8);
#216=VECTOR('',#855,11.5);
#217=VECTOR('',#860,1.6);
#218=VECTOR('',#865,1.6);
#219=VECTOR('',#870,1.6);
#220=VECTOR('',#875,1.6);
#221=VECTOR('',#878,10.);
#222=VECTOR('',#881,10.);
#223=CIRCLE('',#627,3.);
#224=CIRCLE('',#628,3.);
#225=CIRCLE('',#630,1.8);
#226=CIRCLE('',#632,3.);
#227=CIRCLE('',#633,3.);
#228=CIRCLE('',#635,1.8);
#229=CIRCLE('',#637,3.);
#230=CIRCLE('',#638,3.);
#231=CIRCLE('',#640,1.8);
#232=CIRCLE('',#642,3.);
#233=CIRCLE('',#643,3.);
#234=CIRCLE('',#645,1.8);
#235=CIRCLE('',#647,5.);
#236=CIRCLE('',#648,5.);
#237=CIRCLE('',#651,5.);
#238=CIRCLE('',#652,1.8);
#239=CIRCLE('',#653,1.8);
#240=CIRCLE('',#654,1.8);
#241=CIRCLE('',#655,1.8);
#242=CIRCLE('',#656,11.5);
#243=CIRCLE('',#657,1.6);
#244=CIRCLE('',#658,1.6);
#245=CIRCLE('',#659,1.6);
#246=CIRCLE('',#660,1.6);
#247=CIRCLE('',#662,5.);
#248=CIRCLE('',#665,2.75);
#249=CIRCLE('',#666,2.75);
#250=CIRCLE('',#667,2.75);
#251=CIRCLE('',#669,2.75);
#252=CIRCLE('',#670,2.75);
#253=CIRCLE('',#671,2.75);
#254=CIRCLE('',#673,2.75);
#255=CIRCLE('',#674,2.75);
#256=CIRCLE('',#675,2.75);
#257=CIRCLE('',#677,2.75);
#258=CIRCLE('',#678,2.75);
#259=CIRCLE('',#679,2.75);
#260=CIRCLE('',#687,11.5);
#261=CIRCLE('',#689,1.6);
#262=CIRCLE('',#691,1.6);
#263=CIRCLE('',#693,1.6);
#264=CIRCLE('',#695,1.6);
#265=VERTEX_POINT('',#886);
#266=VERTEX_POINT('',#888);
#267=VERTEX_POINT('',#892);
#268=VERTEX_POINT('',#895);
#269=VERTEX_POINT('',#897);
#270=VERTEX_POINT('',#901);
#271=VERTEX_POINT('',#904);
#272=VERTEX_POINT('',#906);
#273=VERTEX_POINT('',#910);
#274=VERTEX_POINT('',#913);
#275=VERTEX_POINT('',#915);
#276=VERTEX_POINT('',#919);
#277=VERTEX_POINT('',#922);
#278=VERTEX_POINT('',#923);
#279=VERTEX_POINT('',#925);
#280=VERTEX_POINT('',#927);
#281=VERTEX_POINT('',#931);
#282=VERTEX_POINT('',#933);
#283=VERTEX_POINT('',#935);
#284=VERTEX_POINT('',#937);
#285=VERTEX_POINT('',#941);
#286=VERTEX_POINT('',#943);
#287=VERTEX_POINT('',#945);
#288=VERTEX_POINT('',#948);
#289=VERTEX_POINT('',#950);
#290=VERTEX_POINT('',#952);
#291=VERTEX_POINT('',#954);
#292=VERTEX_POINT('',#956);
#293=VERTEX_POINT('',#958);
#294=VERTEX_POINT('',#960);
#295=VERTEX_POINT('',#962);
#296=VERTEX_POINT('',#964);
#297=VERTEX_POINT('',#967);
#298=VERTEX_POINT('',#968);
#299=VERTEX_POINT('',#973);
#300=VERTEX_POINT('',#975);
#301=VERTEX_POINT('',#977);
#302=VERTEX_POINT('',#981);
#303=VERTEX_POINT('',#982);
#304=VERTEX_POINT('',#985);
#305=VERTEX_POINT('',#989);
#306=VERTEX_POINT('',#990);
#307=VERTEX_POINT('',#993);
#308=VERTEX_POINT('',#997);
#309=VERTEX_POINT('',#998);
#310=VERTEX_POINT('',#1001);
#311=VERTEX_POINT('',#1005);
#312=VERTEX_POINT('',#1006);
#313=VERTEX_POINT('',#1009);
#314=VERTEX_POINT('',#1025);
#315=VERTEX_POINT('',#1029);
#316=VERTEX_POINT('',#1033);
#317=VERTEX_POINT('',#1037);
#318=VERTEX_POINT('',#1041);
#319=EDGE_CURVE('',#265,#265,#223,.T.);
#320=EDGE_CURVE('',#265,#266,#149,.T.);
#321=EDGE_CURVE('',#266,#266,#224,.T.);
#322=EDGE_CURVE('',#267,#267,#225,.T.);
#323=EDGE_CURVE('',#268,#268,#226,.T.);
#324=EDGE_CURVE('',#268,#269,#150,.T.);
#325=EDGE_CURVE('',#269,#269,#227,.T.);
#326=EDGE_CURVE('',#270,#270,#228,.T.);
#327=EDGE_CURVE('',#271,#271,#229,.T.);
#328=EDGE_CURVE('',#271,#272,#151,.T.);
#329=EDGE_CURVE('',#272,#272,#230,.T.);
#330=EDGE_CURVE('',#273,#273,#231,.T.);
#331=EDGE_CURVE('',#274,#274,#232,.T.);
#332=EDGE_CURVE('',#274,#275,#152,.T.);
#333=EDGE_CURVE('',#275,#275,#233,.T.);
#334=EDGE_CURVE('',#276,#276,#234,.T.);
#335=EDGE_CURVE('',#277,#278,#235,.T.);
#336=EDGE_CURVE('',#278,#279,#153,.T.);
#337=EDGE_CURVE('',#279,#280,#236,.T.);
#338=EDGE_CURVE('',#280,#277,#154,.T.);
#339=EDGE_CURVE('',#281,#280,#155,.T.);
#340=EDGE_CURVE('',#281,#282,#156,.T.);
#341=EDGE_CURVE('',#283,#282,#157,.T.);
#342=EDGE_CURVE('',#284,#283,#158,.T.);
#343=EDGE_CURVE('',#277,#284,#159,.T.);
#344=EDGE_CURVE('',#279,#285,#160,.T.);
#345=EDGE_CURVE('',#286,#285,#237,.T.);
#346=EDGE_CURVE('',#286,#287,#161,.T.);
#347=EDGE_CURVE('',#287,#281,#162,.T.);
#348=EDGE_CURVE('',#288,#288,#238,.T.);
#349=EDGE_CURVE('',#289,#289,#239,.T.);
#350=EDGE_CURVE('',#290,#290,#240,.T.);
#351=EDGE_CURVE('',#291,#291,#241,.T.);
#352=EDGE_CURVE('',#292,#292,#242,.T.);
#353=EDGE_CURVE('',#293,#293,#243,.T.);
#354=EDGE_CURVE('',#294,#294,#244,.T.);
#355=EDGE_CURVE('',#295,#295,#245,.T.);
#356=EDGE_CURVE('',#296,#296,#246,.T.);
#357=EDGE_CURVE('',#297,#298,#247,.T.);
#358=EDGE_CURVE('',#298,#286,#163,.T.);
#359=EDGE_CURVE('',#285,#297,#164,.T.);
#360=EDGE_CURVE('',#299,#298,#165,.T.);
#361=EDGE_CURVE('',#300,#299,#166,.T.);
#362=EDGE_CURVE('',#301,#300,#167,.T.);
#363=EDGE_CURVE('',#287,#301,#168,.T.);
#364=EDGE_CURVE('',#302,#303,#248,.T.);
#365=EDGE_CURVE('',#303,#302,#249,.T.);
#366=EDGE_CURVE('',#303,#304,#169,.T.);
#367=EDGE_CURVE('',#304,#304,#250,.T.);
#368=EDGE_CURVE('',#305,#306,#251,.T.);
#369=EDGE_CURVE('',#306,#305,#252,.T.);
#370=EDGE_CURVE('',#306,#307,#170,.T.);
#371=EDGE_CURVE('',#307,#307,#253,.T.);
#372=EDGE_CURVE('',#308,#309,#254,.T.);
#373=EDGE_CURVE('',#309,#308,#255,.T.);
#374=EDGE_CURVE('',#309,#310,#171,.T.);
#375=EDGE_CURVE('',#310,#310,#256,.T.);
#376=EDGE_CURVE('',#311,#312,#257,.T.);
#377=EDGE_CURVE('',#312,#311,#258,.T.);
#378=EDGE_CURVE('',#312,#313,#172,.T.);
#379=EDGE_CURVE('',#313,#313,#259,.T.);
#380=EDGE_CURVE('',#282,#301,#173,.T.);
#381=EDGE_CURVE('',#300,#283,#174,.T.);
#382=EDGE_CURVE('',#273,#288,#175,.T.);
#383=EDGE_CURVE('',#270,#289,#176,.T.);
#384=EDGE_CURVE('',#276,#290,#177,.T.);
#385=EDGE_CURVE('',#267,#291,#178,.T.);
#386=EDGE_CURVE('',#314,#314,#260,.T.);
#387=EDGE_CURVE('',#314,#292,#179,.T.);
#388=EDGE_CURVE('',#315,#315,#261,.T.);
#389=EDGE_CURVE('',#315,#293,#180,.T.);
#390=EDGE_CURVE('',#316,#316,#262,.T.);
#391=EDGE_CURVE('',#316,#294,#181,.T.);
#392=EDGE_CURVE('',#317,#317,#263,.T.);
#393=EDGE_CURVE('',#317,#295,#182,.T.);
#394=EDGE_CURVE('',#318,#318,#264,.T.);
#395=EDGE_CURVE('',#318,#296,#183,.T.);
#396=EDGE_CURVE('',#297,#278,#184,.T.);
#397=EDGE_CURVE('',#284,#299,#185,.T.);
#398=ORIENTED_EDGE('',*,*,#319,.F.);
#399=ORIENTED_EDGE('',*,*,#320,.T.);
#400=ORIENTED_EDGE('',*,*,#321,.T.);
#401=ORIENTED_EDGE('',*,*,#320,.F.);
#402=ORIENTED_EDGE('',*,*,#321,.F.);
#403=ORIENTED_EDGE('',*,*,#322,.F.);
#404=ORIENTED_EDGE('',*,*,#323,.F.);
#405=ORIENTED_EDGE('',*,*,#324,.T.);
#406=ORIENTED_EDGE('',*,*,#325,.T.);
#407=ORIENTED_EDGE('',*,*,#324,.F.);
#408=ORIENTED_EDGE('',*,*,#325,.F.);
#409=ORIENTED_EDGE('',*,*,#326,.F.);
#410=ORIENTED_EDGE('',*,*,#327,.F.);
#411=ORIENTED_EDGE('',*,*,#328,.T.);
#412=ORIENTED_EDGE('',*,*,#329,.T.);
#413=ORIENTED_EDGE('',*,*,#328,.F.);
#414=ORIENTED_EDGE('',*,*,#329,.F.);
#415=ORIENTED_EDGE('',*,*,#330,.F.);
#416=ORIENTED_EDGE('',*,*,#331,.F.);
#417=ORIENTED_EDGE('',*,*,#332,.T.);
#418=ORIENTED_EDGE('',*,*,#333,.T.);
#419=ORIENTED_EDGE('',*,*,#332,.F.);
#420=ORIENTED_EDGE('',*,*,#333,.F.);
#421=ORIENTED_EDGE('',*,*,#334,.F.);
#422=ORIENTED_EDGE('',*,*,#335,.T.);
#423=ORIENTED_EDGE('',*,*,#336,.T.);
#424=ORIENTED_EDGE('',*,*,#337,.T.);
#425=ORIENTED_EDGE('',*,*,#338,.T.);
#426=ORIENTED_EDGE('',*,*,#338,.F.);
#427=ORIENTED_EDGE('',*,*,#339,.F.);
#428=ORIENTED_EDGE('',*,*,#340,.T.);
#429=ORIENTED_EDGE('',*,*,#341,.F.);
#430=ORIENTED_EDGE('',*,*,#342,.F.);
#431=ORIENTED_EDGE('',*,*,#343,.F.);
#432=ORIENTED_EDGE('',*,*,#337,.F.);
#433=ORIENTED_EDGE('',*,*,#344,.T.);
#434=ORIENTED_EDGE('',*,*,#345,.F.);
#435=ORIENTED_EDGE('',*,*,#346,.T.);
#436=ORIENTED_EDGE('',*,*,#347,.T.);
#437=ORIENTED_EDGE('',*,*,#339,.T.);
#438=ORIENTED_EDGE('',*,*,#348,.T.);
#439=ORIENTED_EDGE('',*,*,#349,.T.);
#440=ORIENTED_EDGE('',*,*,#350,.T.);
#441=ORIENTED_EDGE('',*,*,#351,.T.);
#442=ORIENTED_EDGE('',*,*,#352,.T.);
#443=ORIENTED_EDGE('',*,*,#353,.T.);
#444=ORIENTED_EDGE('',*,*,#354,.T.);
#445=ORIENTED_EDGE('',*,*,#355,.T.);
#446=ORIENTED_EDGE('',*,*,#356,.T.);
#447=ORIENTED_EDGE('',*,*,#357,.T.);
#448=ORIENTED_EDGE('',*,*,#358,.T.);
#449=ORIENTED_EDGE('',*,*,#345,.T.);
#450=ORIENTED_EDGE('',*,*,#359,.T.);
#451=ORIENTED_EDGE('',*,*,#358,.F.);
#452=ORIENTED_EDGE('',*,*,#360,.F.);
#453=ORIENTED_EDGE('',*,*,#361,.F.);
#454=ORIENTED_EDGE('',*,*,#362,.F.);
#455=ORIENTED_EDGE('',*,*,#363,.F.);
#456=ORIENTED_EDGE('',*,*,#346,.F.);
#457=ORIENTED_EDGE('',*,*,#364,.F.);
#458=ORIENTED_EDGE('',*,*,#365,.F.);
#459=ORIENTED_EDGE('',*,*,#366,.T.);
#460=ORIENTED_EDGE('',*,*,#367,.F.);
#461=ORIENTED_EDGE('',*,*,#366,.F.);
#462=ORIENTED_EDGE('',*,*,#368,.F.);
#463=ORIENTED_EDGE('',*,*,#369,.F.);
#464=ORIENTED_EDGE('',*,*,#370,.T.);
#465=ORIENTED_EDGE('',*,*,#371,.F.);
#466=ORIENTED_EDGE('',*,*,#370,.F.);
#467=ORIENTED_EDGE('',*,*,#372,.F.);
#468=ORIENTED_EDGE('',*,*,#373,.F.);
#469=ORIENTED_EDGE('',*,*,#374,.T.);
#470=ORIENTED_EDGE('',*,*,#375,.F.);
#471=ORIENTED_EDGE('',*,*,#374,.F.);
#472=ORIENTED_EDGE('',*,*,#376,.F.);
#473=ORIENTED_EDGE('',*,*,#377,.F.);
#474=ORIENTED_EDGE('',*,*,#378,.T.);
#475=ORIENTED_EDGE('',*,*,#379,.F.);
#476=ORIENTED_EDGE('',*,*,#378,.F.);
#477=ORIENTED_EDGE('',*,*,#347,.F.);
#478=ORIENTED_EDGE('',*,*,#363,.T.);
#479=ORIENTED_EDGE('',*,*,#380,.F.);
#480=ORIENTED_EDGE('',*,*,#340,.F.);
#481=ORIENTED_EDGE('',*,*,#367,.T.);
#482=ORIENTED_EDGE('',*,*,#371,.T.);
#483=ORIENTED_EDGE('',*,*,#375,.T.);
#484=ORIENTED_EDGE('',*,*,#379,.T.);
#485=ORIENTED_EDGE('',*,*,#381,.T.);
#486=ORIENTED_EDGE('',*,*,#341,.T.);
#487=ORIENTED_EDGE('',*,*,#380,.T.);
#488=ORIENTED_EDGE('',*,*,#362,.T.);
#489=ORIENTED_EDGE('',*,*,#330,.T.);
#490=ORIENTED_EDGE('',*,*,#382,.T.);
#491=ORIENTED_EDGE('',*,*,#348,.F.);
#492=ORIENTED_EDGE('',*,*,#382,.F.);
#493=ORIENTED_EDGE('',*,*,#326,.T.);
#494=ORIENTED_EDGE('',*,*,#383,.T.);
#495=ORIENTED_EDGE('',*,*,#349,.F.);
#496=ORIENTED_EDGE('',*,*,#383,.F.);
#497=ORIENTED_EDGE('',*,*,#334,.T.);
#498=ORIENTED_EDGE('',*,*,#384,.T.);
#499=ORIENTED_EDGE('',*,*,#350,.F.);
#500=ORIENTED_EDGE('',*,*,#384,.F.);
#501=ORIENTED_EDGE('',*,*,#322,.T.);
#502=ORIENTED_EDGE('',*,*,#385,.T.);
#503=ORIENTED_EDGE('',*,*,#351,.F.);
#504=ORIENTED_EDGE('',*,*,#385,.F.);
#505=ORIENTED_EDGE('',*,*,#386,.F.);
#506=ORIENTED_EDGE('',*,*,#387,.T.);
#507=ORIENTED_EDGE('',*,*,#352,.F.);
#508=ORIENTED_EDGE('',*,*,#387,.F.);
#509=ORIENTED_EDGE('',*,*,#388,.F.);
#510=ORIENTED_EDGE('',*,*,#389,.T.);
#511=ORIENTED_EDGE('',*,*,#353,.F.);
#512=ORIENTED_EDGE('',*,*,#389,.F.);
#513=ORIENTED_EDGE('',*,*,#390,.F.);
#514=ORIENTED_EDGE('',*,*,#391,.T.);
#515=ORIENTED_EDGE('',*,*,#354,.F.);
#516=ORIENTED_EDGE('',*,*,#391,.F.);
#517=ORIENTED_EDGE('',*,*,#392,.F.);
#518=ORIENTED_EDGE('',*,*,#393,.T.);
#519=ORIENTED_EDGE('',*,*,#355,.F.);
#520=ORIENTED_EDGE('',*,*,#393,.F.);
#521=ORIENTED_EDGE('',*,*,#394,.F.);
#522=ORIENTED_EDGE('',*,*,#395,.T.);
#523=ORIENTED_EDGE('',*,*,#356,.F.);
#524=ORIENTED_EDGE('',*,*,#395,.F.);
#525=ORIENTED_EDGE('',*,*,#336,.F.);
#526=ORIENTED_EDGE('',*,*,#396,.F.);
#527=ORIENTED_EDGE('',*,*,#359,.F.);
#528=ORIENTED_EDGE('',*,*,#344,.F.);
#529=ORIENTED_EDGE('',*,*,#361,.T.);
#530=ORIENTED_EDGE('',*,*,#397,.F.);
#531=ORIENTED_EDGE('',*,*,#342,.T.);
#532=ORIENTED_EDGE('',*,*,#381,.F.);
#533=ORIENTED_EDGE('',*,*,#364,.T.);
#534=ORIENTED_EDGE('',*,*,#365,.T.);
#535=ORIENTED_EDGE('',*,*,#368,.T.);
#536=ORIENTED_EDGE('',*,*,#369,.T.);
#537=ORIENTED_EDGE('',*,*,#372,.T.);
#538=ORIENTED_EDGE('',*,*,#373,.T.);
#539=ORIENTED_EDGE('',*,*,#376,.T.);
#540=ORIENTED_EDGE('',*,*,#377,.T.);
#541=ORIENTED_EDGE('',*,*,#335,.F.);
#542=ORIENTED_EDGE('',*,*,#343,.T.);
#543=ORIENTED_EDGE('',*,*,#397,.T.);
#544=ORIENTED_EDGE('',*,*,#360,.T.);
#545=ORIENTED_EDGE('',*,*,#357,.F.);
#546=ORIENTED_EDGE('',*,*,#396,.T.);
#547=ORIENTED_EDGE('',*,*,#319,.T.);
#548=ORIENTED_EDGE('',*,*,#323,.T.);
#549=ORIENTED_EDGE('',*,*,#327,.T.);
#550=ORIENTED_EDGE('',*,*,#331,.T.);
#551=ORIENTED_EDGE('',*,*,#386,.T.);
#552=ORIENTED_EDGE('',*,*,#388,.T.);
#553=ORIENTED_EDGE('',*,*,#390,.T.);
#554=ORIENTED_EDGE('',*,*,#392,.T.);
#555=ORIENTED_EDGE('',*,*,#394,.T.);
#556=CYLINDRICAL_SURFACE('',#626,3.);
#557=CYLINDRICAL_SURFACE('',#631,3.);
#558=CYLINDRICAL_SURFACE('',#636,3.);
#559=CYLINDRICAL_SURFACE('',#641,3.);
#560=CYLINDRICAL_SURFACE('',#646,5.);
#561=CYLINDRICAL_SURFACE('',#661,5.);
#562=CYLINDRICAL_SURFACE('',#664,2.75);
#563=CYLINDRICAL_SURFACE('',#668,2.75);
#564=CYLINDRICAL_SURFACE('',#672,2.75);
#565=CYLINDRICAL_SURFACE('',#676,2.75);
#566=CYLINDRICAL_SURFACE('',#682,1.8);
#567=CYLINDRICAL_SURFACE('',#683,1.8);
#568=CYLINDRICAL_SURFACE('',#684,1.8);
#569=CYLINDRICAL_SURFACE('',#685,1.8);
#570=CYLINDRICAL_SURFACE('',#686,11.5);
#571=CYLINDRICAL_SURFACE('',#688,1.6);
#572=CYLINDRICAL_SURFACE('',#690,1.6);
#573=CYLINDRICAL_SURFACE('',#692,1.6);
#574=CYLINDRICAL_SURFACE('',#694,1.6);
#575=ADVANCED_FACE('',(#57),#556,.F.);
#576=ADVANCED_FACE('',(#58,#15),#45,.T.);
#577=ADVANCED_FACE('',(#59),#557,.F.);
#578=ADVANCED_FACE('',(#60,#16),#46,.T.);
#579=ADVANCED_FACE('',(#61),#558,.F.);
#580=ADVANCED_FACE('',(#62,#17),#47,.T.);
#581=ADVANCED_FACE('',(#63),#559,.F.);
#582=ADVANCED_FACE('',(#64,#18),#48,.T.);
#583=ADVANCED_FACE('',(#65),#560,.T.);
#584=ADVANCED_FACE('',(#66),#49,.T.);
#585=ADVANCED_FACE('',(#67,#19,#20,#21,#22,#23,#24,#25,#26,#27),#50,.F.);
#586=ADVANCED_FACE('',(#68),#561,.T.);
#587=ADVANCED_FACE('',(#69),#51,.T.);
#588=ADVANCED_FACE('',(#70),#562,.F.);
#589=ADVANCED_FACE('',(#71),#563,.F.);
#590=ADVANCED_FACE('',(#72),#564,.F.);
#591=ADVANCED_FACE('',(#73),#565,.F.);
#592=ADVANCED_FACE('',(#74,#28,#29,#30,#31),#52,.T.);
#593=ADVANCED_FACE('',(#75),#53,.T.);
#594=ADVANCED_FACE('',(#76),#566,.F.);
#595=ADVANCED_FACE('',(#77),#567,.F.);
#596=ADVANCED_FACE('',(#78),#568,.F.);
#597=ADVANCED_FACE('',(#79),#569,.F.);
#598=ADVANCED_FACE('',(#80),#570,.F.);
#599=ADVANCED_FACE('',(#81),#571,.F.);
#600=ADVANCED_FACE('',(#82),#572,.F.);
#601=ADVANCED_FACE('',(#83),#573,.F.);
#602=ADVANCED_FACE('',(#84),#574,.F.);
#603=ADVANCED_FACE('',(#85),#54,.T.);
#604=ADVANCED_FACE('',(#86,#32,#33,#34,#35),#55,.T.);
#605=ADVANCED_FACE('',(#87,#36,#37,#38,#39,#40,#41,#42,#43,#44),#56,.T.);
#606=CLOSED_SHELL('',(#575,#576,#577,#578,#579,#580,#581,#582,#583,#584,
#585,#586,#587,#588,#589,#590,#591,#592,#593,#594,#595,#596,#597,#598,#599,
#600,#601,#602,#603,#604,#605));
#607=DERIVED_UNIT_ELEMENT(#609,1.);
#608=DERIVED_UNIT_ELEMENT(#1054,3.);
#609=(
MASS_UNIT()
NAMED_UNIT(*)
SI_UNIT($,.GRAM.)
);
#610=DERIVED_UNIT((#607,#608));
#611=MEASURE_REPRESENTATION_ITEM('density measure',
POSITIVE_RATIO_MEASURE(1.),#610);
#612=PROPERTY_DEFINITION_REPRESENTATION(#617,#614);
#613=PROPERTY_DEFINITION_REPRESENTATION(#618,#615);
#614=REPRESENTATION('material name',(#616),#1051);
#615=REPRESENTATION('density',(#611),#1051);
#616=DESCRIPTIVE_REPRESENTATION_ITEM('Generisch','Generisch');
#617=PROPERTY_DEFINITION('material property','material name',#1061);
#618=PROPERTY_DEFINITION('material property','density of part',#1061);
#619=DATE_TIME_ROLE('creation_date');
#620=APPLIED_DATE_AND_TIME_ASSIGNMENT(#621,#619,(#1061));
#621=DATE_AND_TIME(#622,#623);
#622=CALENDAR_DATE(2016,25,1);
#623=LOCAL_TIME(14,18,59.,#624);
#624=COORDINATED_UNIVERSAL_TIME_OFFSET(0,0,.BEHIND.);
#625=AXIS2_PLACEMENT_3D('placement',#884,#699,#700);
#626=AXIS2_PLACEMENT_3D('',#885,#701,#702);
#627=AXIS2_PLACEMENT_3D('',#887,#703,#704);
#628=AXIS2_PLACEMENT_3D('',#890,#706,#707);
#629=AXIS2_PLACEMENT_3D('',#891,#708,#709);
#630=AXIS2_PLACEMENT_3D('',#893,#710,#711);
#631=AXIS2_PLACEMENT_3D('',#894,#712,#713);
#632=AXIS2_PLACEMENT_3D('',#896,#714,#715);
#633=AXIS2_PLACEMENT_3D('',#899,#717,#718);
#634=AXIS2_PLACEMENT_3D('',#900,#719,#720);
#635=AXIS2_PLACEMENT_3D('',#902,#721,#722);
#636=AXIS2_PLACEMENT_3D('',#903,#723,#724);
#637=AXIS2_PLACEMENT_3D('',#905,#725,#726);
#638=AXIS2_PLACEMENT_3D('',#908,#728,#729);
#639=AXIS2_PLACEMENT_3D('',#909,#730,#731);
#640=AXIS2_PLACEMENT_3D('',#911,#732,#733);
#641=AXIS2_PLACEMENT_3D('',#912,#734,#735);
#642=AXIS2_PLACEMENT_3D('',#914,#736,#737);
#643=AXIS2_PLACEMENT_3D('',#917,#739,#740);
#644=AXIS2_PLACEMENT_3D('',#918,#741,#742);
#645=AXIS2_PLACEMENT_3D('',#920,#743,#744);
#646=AXIS2_PLACEMENT_3D('',#921,#745,#746);
#647=AXIS2_PLACEMENT_3D('',#924,#747,#748);
#648=AXIS2_PLACEMENT_3D('',#928,#750,#751);
#649=AXIS2_PLACEMENT_3D('',#930,#753,#754);
#650=AXIS2_PLACEMENT_3D('',#940,#760,#761);
#651=AXIS2_PLACEMENT_3D('',#944,#763,#764);
#652=AXIS2_PLACEMENT_3D('',#949,#767,#768);
#653=AXIS2_PLACEMENT_3D('',#951,#769,#770);
#654=AXIS2_PLACEMENT_3D('',#953,#771,#772);
#655=AXIS2_PLACEMENT_3D('',#955,#773,#774);
#656=AXIS2_PLACEMENT_3D('',#957,#775,#776);
#657=AXIS2_PLACEMENT_3D('',#959,#777,#778);
#658=AXIS2_PLACEMENT_3D('',#961,#779,#780);
#659=AXIS2_PLACEMENT_3D('',#963,#781,#782);
#660=AXIS2_PLACEMENT_3D('',#965,#783,#784);
#661=AXIS2_PLACEMENT_3D('',#966,#785,#786);
#662=AXIS2_PLACEMENT_3D('',#969,#787,#788);
#663=AXIS2_PLACEMENT_3D('',#972,#791,#792);
#664=AXIS2_PLACEMENT_3D('',#980,#797,#798);
#665=AXIS2_PLACEMENT_3D('',#983,#799,#800);
#666=AXIS2_PLACEMENT_3D('',#984,#801,#802);
#667=AXIS2_PLACEMENT_3D('',#987,#804,#805);
#668=AXIS2_PLACEMENT_3D('',#988,#806,#807);
#669=AXIS2_PLACEMENT_3D('',#991,#808,#809);
#670=AXIS2_PLACEMENT_3D('',#992,#810,#811);
#671=AXIS2_PLACEMENT_3D('',#995,#813,#814);
#672=AXIS2_PLACEMENT_3D('',#996,#815,#816);
#673=AXIS2_PLACEMENT_3D('',#999,#817,#818);
#674=AXIS2_PLACEMENT_3D('',#1000,#819,#820);
#675=AXIS2_PLACEMENT_3D('',#1003,#822,#823);
#676=AXIS2_PLACEMENT_3D('',#1004,#824,#825);
#677=AXIS2_PLACEMENT_3D('',#1007,#826,#827);
#678=AXIS2_PLACEMENT_3D('',#1008,#828,#829);
#679=AXIS2_PLACEMENT_3D('',#1011,#831,#832);
#680=AXIS2_PLACEMENT_3D('',#1012,#833,#834);
#681=AXIS2_PLACEMENT_3D('',#1014,#836,#837);
#682=AXIS2_PLACEMENT_3D('',#1016,#839,#840);
#683=AXIS2_PLACEMENT_3D('',#1018,#842,#843);
#684=AXIS2_PLACEMENT_3D('',#1020,#845,#846);
#685=AXIS2_PLACEMENT_3D('',#1022,#848,#849);
#686=AXIS2_PLACEMENT_3D('',#1024,#851,#852);
#687=AXIS2_PLACEMENT_3D('',#1026,#853,#854);
#688=AXIS2_PLACEMENT_3D('',#1028,#856,#857);
#689=AXIS2_PLACEMENT_3D('',#1030,#858,#859);
#690=AXIS2_PLACEMENT_3D('',#1032,#861,#862);
#691=AXIS2_PLACEMENT_3D('',#1034,#863,#864);
#692=AXIS2_PLACEMENT_3D('',#1036,#866,#867);
#693=AXIS2_PLACEMENT_3D('',#1038,#868,#869);
#694=AXIS2_PLACEMENT_3D('',#1040,#871,#872);
#695=AXIS2_PLACEMENT_3D('',#1042,#873,#874);
#696=AXIS2_PLACEMENT_3D('',#1044,#876,#877);
#697=AXIS2_PLACEMENT_3D('',#1046,#879,#880);
#698=AXIS2_PLACEMENT_3D('',#1048,#882,#883);
#699=DIRECTION('axis',(0.,0.,1.));
#700=DIRECTION('refdir',(1.,0.,0.));
#701=DIRECTION('center_axis',(0.,0.,-1.));
#702=DIRECTION('ref_axis',(-1.,0.,0.));
#703=DIRECTION('center_axis',(0.,0.,-1.));
#704=DIRECTION('ref_axis',(-1.,0.,0.));
#705=DIRECTION('',(0.,0.,-1.));
#706=DIRECTION('center_axis',(0.,0.,-1.));
#707=DIRECTION('ref_axis',(-1.,0.,0.));
#708=DIRECTION('center_axis',(0.,0.,1.));
#709=DIRECTION('ref_axis',(1.,0.,0.));
#710=DIRECTION('center_axis',(0.,0.,1.));
#711=DIRECTION('ref_axis',(-1.,0.,0.));
#712=DIRECTION('center_axis',(0.,0.,-1.));
#713=DIRECTION('ref_axis',(-1.,0.,0.));
#714=DIRECTION('center_axis',(0.,0.,-1.));
#715=DIRECTION('ref_axis',(-1.,0.,0.));
#716=DIRECTION('',(0.,0.,-1.));
#717=DIRECTION('center_axis',(0.,0.,-1.));
#718=DIRECTION('ref_axis',(-1.,0.,0.));
#719=DIRECTION('center_axis',(0.,0.,1.));
#720=DIRECTION('ref_axis',(1.,0.,0.));
#721=DIRECTION('center_axis',(0.,0.,1.));
#722=DIRECTION('ref_axis',(-1.,0.,0.));
#723=DIRECTION('center_axis',(0.,0.,-1.));
#724=DIRECTION('ref_axis',(-1.,0.,0.));
#725=DIRECTION('center_axis',(0.,0.,-1.));
#726=DIRECTION('ref_axis',(-1.,0.,0.));
#727=DIRECTION('',(0.,0.,-1.));
#728=DIRECTION('center_axis',(0.,0.,-1.));
#729=DIRECTION('ref_axis',(-1.,0.,0.));
#730=DIRECTION('center_axis',(0.,0.,1.));
#731=DIRECTION('ref_axis',(1.,0.,0.));
#732=DIRECTION('center_axis',(0.,0.,1.));
#733=DIRECTION('ref_axis',(-1.,0.,0.));
#734=DIRECTION('center_axis',(0.,0.,-1.));
#735=DIRECTION('ref_axis',(-1.,0.,0.));
#736=DIRECTION('center_axis',(0.,0.,-1.));
#737=DIRECTION('ref_axis',(-1.,0.,0.));
#738=DIRECTION('',(0.,0.,-1.));
#739=DIRECTION('center_axis',(0.,0.,-1.));
#740=DIRECTION('ref_axis',(-1.,0.,0.));
#741=DIRECTION('center_axis',(0.,0.,1.));
#742=DIRECTION('ref_axis',(1.,0.,0.));
#743=DIRECTION('center_axis',(0.,0.,1.));
#744=DIRECTION('ref_axis',(-1.,0.,0.));
#745=DIRECTION('center_axis',(0.,0.,1.));
#746=DIRECTION('ref_axis',(0.707106781186547,-0.707106781186547,0.));
#747=DIRECTION('center_axis',(0.,0.,-1.));
#748=DIRECTION('ref_axis',(0.707106781186547,-0.707106781186547,0.));
#749=DIRECTION('',(0.,0.,-1.));
#750=DIRECTION('center_axis',(0.,0.,1.));
#751=DIRECTION('ref_axis',(0.707106781186547,-0.707106781186547,0.));
#752=DIRECTION('',(0.,0.,1.));
#753=DIRECTION('center_axis',(1.,0.,0.));
#754=DIRECTION('ref_axis',(0.,1.,0.));
#755=DIRECTION('',(0.,-1.,0.));
#756=DIRECTION('',(0.,0.,-1.));
#757=DIRECTION('',(0.,-1.,0.));
#758=DIRECTION('',(0.,0.,-1.));
#759=DIRECTION('',(0.,1.,0.));
#760=DIRECTION('center_axis',(0.,0.,1.));
#761=DIRECTION('ref_axis',(1.,0.,0.));
#762=DIRECTION('',(-1.,0.,0.));
#763=DIRECTION('center_axis',(0.,0.,1.));
#764=DIRECTION('ref_axis',(-0.707106781186547,-0.707106781186547,0.));
#765=DIRECTION('',(0.,1.,0.));
#766=DIRECTION('',(1.,-1.85037170770859E-16,0.));
#767=DIRECTION('center_axis',(0.,0.,1.));
#768=DIRECTION('ref_axis',(-1.,0.,0.));
#769=DIRECTION('center_axis',(0.,0.,1.));
#770=DIRECTION('ref_axis',(-1.,0.,0.));
#771=DIRECTION('center_axis',(0.,0.,1.));
#772=DIRECTION('ref_axis',(-1.,0.,0.));
#773=DIRECTION('center_axis',(0.,0.,1.));
#774=DIRECTION('ref_axis',(-1.,0.,0.));
#775=DIRECTION('center_axis',(0.,0.,1.));
#776=DIRECTION('ref_axis',(-1.,0.,0.));
#777=DIRECTION('center_axis',(0.,0.,1.));
#778=DIRECTION('ref_axis',(-1.,0.,0.));
#779=DIRECTION('center_axis',(0.,0.,1.));
#780=DIRECTION('ref_axis',(-1.,0.,0.));
#781=DIRECTION('center_axis',(0.,0.,1.));
#782=DIRECTION('ref_axis',(-1.,0.,0.));
#783=DIRECTION('center_axis',(0.,0.,1.));
#784=DIRECTION('ref_axis',(-1.,0.,0.));
#785=DIRECTION('center_axis',(0.,0.,1.));
#786=DIRECTION('ref_axis',(-0.707106781186547,-0.707106781186547,0.));
#787=DIRECTION('center_axis',(0.,0.,-1.));
#788=DIRECTION('ref_axis',(-0.707106781186547,-0.707106781186547,0.));
#789=DIRECTION('',(0.,0.,-1.));
#790=DIRECTION('',(0.,0.,1.));
#791=DIRECTION('center_axis',(-1.,0.,0.));
#792=DIRECTION('ref_axis',(0.,-1.,0.));
#793=DIRECTION('',(0.,-1.,0.));
#794=DIRECTION('',(0.,0.,1.));
#795=DIRECTION('',(0.,1.,0.));
#796=DIRECTION('',(0.,0.,-1.));
#797=DIRECTION('center_axis',(0.,1.,0.));
#798=DIRECTION('ref_axis',(-1.,0.,0.));
#799=DIRECTION('center_axis',(0.,-1.,0.));
#800=DIRECTION('ref_axis',(-1.,0.,0.));
#801=DIRECTION('center_axis',(0.,-1.,0.));
#802=DIRECTION('ref_axis',(-1.,0.,0.));
#803=DIRECTION('',(0.,-1.,0.));
#804=DIRECTION('center_axis',(1.85037170770859E-16,1.,0.));
#805=DIRECTION('ref_axis',(-1.,0.,0.));
#806=DIRECTION('center_axis',(0.,1.,0.));
#807=DIRECTION('ref_axis',(-1.,0.,0.));
#808=DIRECTION('center_axis',(0.,-1.,0.));
#809=DIRECTION('ref_axis',(-1.,0.,0.));
#810=DIRECTION('center_axis',(0.,-1.,0.));
#811=DIRECTION('ref_axis',(-1.,0.,0.));
#812=DIRECTION('',(0.,-1.,0.));
#813=DIRECTION('center_axis',(1.85037170770859E-16,1.,0.));
#814=DIRECTION('ref_axis',(-1.,0.,0.));
#815=DIRECTION('center_axis',(0.,1.,0.));
#816=DIRECTION('ref_axis',(-1.,0.,0.));
#817=DIRECTION('center_axis',(0.,-1.,0.));
#818=DIRECTION('ref_axis',(-1.,0.,0.));
#819=DIRECTION('center_axis',(0.,-1.,0.));
#820=DIRECTION('ref_axis',(-1.,0.,0.));
#821=DIRECTION('',(0.,-1.,0.));
#822=DIRECTION('center_axis',(1.85037170770859E-16,1.,0.));
#823=DIRECTION('ref_axis',(-1.,0.,0.));
#824=DIRECTION('center_axis',(0.,1.,0.));
#825=DIRECTION('ref_axis',(-1.,0.,0.));
#826=DIRECTION('center_axis',(0.,-1.,0.));
#827=DIRECTION('ref_axis',(-1.,0.,0.));
#828=DIRECTION('center_axis',(0.,-1.,0.));
#829=DIRECTION('ref_axis',(-1.,0.,0.));
#830=DIRECTION('',(0.,-1.,0.));
#831=DIRECTION('center_axis',(1.85037170770859E-16,1.,0.));
#832=DIRECTION('ref_axis',(-1.,0.,0.));
#833=DIRECTION('center_axis',(-1.85037170770859E-16,-1.,0.));
#834=DIRECTION('ref_axis',(-1.,1.85037170770859E-16,0.));
#835=DIRECTION('',(-1.,1.85037170770859E-16,0.));
#836=DIRECTION('center_axis',(0.,0.,-1.));
#837=DIRECTION('ref_axis',(-1.,0.,0.));
#838=DIRECTION('',(1.,0.,0.));
#839=DIRECTION('center_axis',(0.,0.,-1.));
#840=DIRECTION('ref_axis',(-1.,0.,0.));
#841=DIRECTION('',(0.,0.,-1.));
#842=DIRECTION('center_axis',(0.,0.,-1.));
#843=DIRECTION('ref_axis',(-1.,0.,0.));
#844=DIRECTION('',(0.,0.,-1.));
#845=DIRECTION('center_axis',(0.,0.,-1.));
#846=DIRECTION('ref_axis',(-1.,0.,0.));
#847=DIRECTION('',(0.,0.,-1.));
#848=DIRECTION('center_axis',(0.,0.,-1.));
#849=DIRECTION('ref_axis',(-1.,0.,0.));
#850=DIRECTION('',(0.,0.,-1.));
#851=DIRECTION('center_axis',(0.,0.,-1.));
#852=DIRECTION('ref_axis',(-1.,0.,0.));
#853=DIRECTION('center_axis',(0.,0.,-1.));
#854=DIRECTION('ref_axis',(-1.,0.,0.));
#855=DIRECTION('',(0.,0.,-1.));
#856=DIRECTION('center_axis',(0.,0.,-1.));
#857=DIRECTION('ref_axis',(-1.,0.,0.));
#858=DIRECTION('center_axis',(0.,0.,-1.));
#859=DIRECTION('ref_axis',(-1.,0.,0.));
#860=DIRECTION('',(0.,0.,-1.));
#861=DIRECTION('center_axis',(0.,0.,-1.));
#862=DIRECTION('ref_axis',(-1.,0.,0.));
#863=DIRECTION('center_axis',(0.,0.,-1.));
#864=DIRECTION('ref_axis',(-1.,0.,0.));
#865=DIRECTION('',(0.,0.,-1.));
#866=DIRECTION('center_axis',(0.,0.,-1.));
#867=DIRECTION('ref_axis',(-1.,0.,0.));
#868=DIRECTION('center_axis',(0.,0.,-1.));
#869=DIRECTION('ref_axis',(-1.,0.,0.));
#870=DIRECTION('',(0.,0.,-1.));
#871=DIRECTION('center_axis',(0.,0.,-1.));
#872=DIRECTION('ref_axis',(-1.,0.,0.));
#873=DIRECTION('center_axis',(0.,0.,-1.));
#874=DIRECTION('ref_axis',(-1.,0.,0.));
#875=DIRECTION('',(0.,0.,-1.));
#876=DIRECTION('center_axis',(0.,-1.,0.));
#877=DIRECTION('ref_axis',(1.,0.,0.));
#878=DIRECTION('',(1.,0.,0.));
#879=DIRECTION('center_axis',(0.,1.,0.));
#880=DIRECTION('ref_axis',(-1.,0.,0.));
#881=DIRECTION('',(-1.,0.,0.));
#882=DIRECTION('center_axis',(0.,0.,1.));
#883=DIRECTION('ref_axis',(1.,0.,0.));
#884=CARTESIAN_POINT('',(0.,0.,0.));
#885=CARTESIAN_POINT('Origin',(15.5,-15.5,7.));
#886=CARTESIAN_POINT('',(18.5,-15.5,7.));
#887=CARTESIAN_POINT('Origin',(15.5,-15.5,7.));
#888=CARTESIAN_POINT('',(18.5,-15.5,3.));
#889=CARTESIAN_POINT('',(18.5,-15.5,7.));
#890=CARTESIAN_POINT('Origin',(15.5,-15.5,3.));
#891=CARTESIAN_POINT('Origin',(15.5,-15.5,3.));
#892=CARTESIAN_POINT('',(17.3,-15.5,3.));
#893=CARTESIAN_POINT('Origin',(15.5,-15.5,3.));
#894=CARTESIAN_POINT('Origin',(-15.5,15.5,7.));
#895=CARTESIAN_POINT('',(-12.5,15.5,7.));
#896=CARTESIAN_POINT('Origin',(-15.5,15.5,7.));
#897=CARTESIAN_POINT('',(-12.5,15.5,3.));
#898=CARTESIAN_POINT('',(-12.5,15.5,7.));
#899=CARTESIAN_POINT('Origin',(-15.5,15.5,3.));
#900=CARTESIAN_POINT('Origin',(-15.5,15.5,3.));
#901=CARTESIAN_POINT('',(-13.7,15.5,3.));
#902=CARTESIAN_POINT('Origin',(-15.5,15.5,3.));
#903=CARTESIAN_POINT('Origin',(-15.5,-15.5,7.));
#904=CARTESIAN_POINT('',(-12.5,-15.5,7.));
#905=CARTESIAN_POINT('Origin',(-15.5,-15.5,7.));
#906=CARTESIAN_POINT('',(-12.5,-15.5,3.));
#907=CARTESIAN_POINT('',(-12.5,-15.5,7.));
#908=CARTESIAN_POINT('Origin',(-15.5,-15.5,3.));
#909=CARTESIAN_POINT('Origin',(-15.5,-15.5,3.));
#910=CARTESIAN_POINT('',(-13.7,-15.5,3.));
#911=CARTESIAN_POINT('Origin',(-15.5,-15.5,3.));
#912=CARTESIAN_POINT('Origin',(15.5,15.5,7.));
#913=CARTESIAN_POINT('',(18.5,15.5,7.));
#914=CARTESIAN_POINT('Origin',(15.5,15.5,7.));
#915=CARTESIAN_POINT('',(18.5,15.5,3.));
#916=CARTESIAN_POINT('',(18.5,15.5,7.));
#917=CARTESIAN_POINT('Origin',(15.5,15.5,3.));
#918=CARTESIAN_POINT('Origin',(15.5,15.5,3.));
#919=CARTESIAN_POINT('',(17.3,15.5,3.));
#920=CARTESIAN_POINT('Origin',(15.5,15.5,3.));
#921=CARTESIAN_POINT('Origin',(19.,-16.,0.));
#922=CARTESIAN_POINT('',(24.,-16.,7.));
#923=CARTESIAN_POINT('',(19.,-21.,7.));
#924=CARTESIAN_POINT('Origin',(19.,-16.,7.));
#925=CARTESIAN_POINT('',(19.,-21.,0.));
#926=CARTESIAN_POINT('',(19.,-21.,0.));
#927=CARTESIAN_POINT('',(24.,-16.,0.));
#928=CARTESIAN_POINT('Origin',(19.,-16.,0.));
#929=CARTESIAN_POINT('',(24.,-16.,0.));
#930=CARTESIAN_POINT('Origin',(24.,-21.,0.));
#931=CARTESIAN_POINT('',(24.,21.5,0.));
#932=CARTESIAN_POINT('',(24.,25.,0.));
#933=CARTESIAN_POINT('',(24.,21.5,-35.));
#934=CARTESIAN_POINT('',(24.,21.5,0.));
#935=CARTESIAN_POINT('',(24.,25.,-35.));
#936=CARTESIAN_POINT('',(24.,21.5,-35.));
#937=CARTESIAN_POINT('',(24.,25.,7.));
#938=CARTESIAN_POINT('',(24.,25.,0.));
#939=CARTESIAN_POINT('',(24.,25.,7.));
#940=CARTESIAN_POINT('Origin',(0.,2.,0.));
#941=CARTESIAN_POINT('',(-19.,-21.,0.));
#942=CARTESIAN_POINT('',(24.,-21.,0.));
#943=CARTESIAN_POINT('',(-24.,-16.,0.));
#944=CARTESIAN_POINT('Origin',(-19.,-16.,0.));
#945=CARTESIAN_POINT('',(-24.,21.5,0.));
#946=CARTESIAN_POINT('',(-24.,-21.,0.));
#947=CARTESIAN_POINT('',(12.,21.5,0.));
#948=CARTESIAN_POINT('',(-13.7,-15.5,0.));
#949=CARTESIAN_POINT('Origin',(-15.5,-15.5,0.));
#950=CARTESIAN_POINT('',(-13.7,15.5,0.));
#951=CARTESIAN_POINT('Origin',(-15.5,15.5,0.));
#952=CARTESIAN_POINT('',(17.3,15.5,0.));
#953=CARTESIAN_POINT('Origin',(15.5,15.5,0.));
#954=CARTESIAN_POINT('',(17.3,-15.5,0.));
#955=CARTESIAN_POINT('Origin',(15.5,-15.5,0.));
#956=CARTESIAN_POINT('',(11.5,1.40834381901946E-15,0.));
#957=CARTESIAN_POINT('Origin',(0.,0.,0.));
#958=CARTESIAN_POINT('',(-18.4,8.99999999999999,0.));
#959=CARTESIAN_POINT('Origin',(-20.,8.99999999999999,0.));
#960=CARTESIAN_POINT('',(21.6,-6.00000000000001,0.));
#961=CARTESIAN_POINT('Origin',(20.,-6.00000000000001,0.));
#962=CARTESIAN_POINT('',(-18.4,-6.00000000000001,0.));
#963=CARTESIAN_POINT('Origin',(-20.,-6.00000000000001,0.));
#964=CARTESIAN_POINT('',(21.6,8.99999999999999,0.));
#965=CARTESIAN_POINT('Origin',(20.,8.99999999999999,0.));
#966=CARTESIAN_POINT('Origin',(-19.,-16.,0.));
#967=CARTESIAN_POINT('',(-19.,-21.,7.));
#968=CARTESIAN_POINT('',(-24.,-16.,7.));
#969=CARTESIAN_POINT('Origin',(-19.,-16.,7.));
#970=CARTESIAN_POINT('',(-24.,-16.,0.));
#971=CARTESIAN_POINT('',(-19.,-21.,0.));
#972=CARTESIAN_POINT('Origin',(-24.,25.,0.));
#973=CARTESIAN_POINT('',(-24.,25.,7.));
#974=CARTESIAN_POINT('',(-24.,-21.,7.));
#975=CARTESIAN_POINT('',(-24.,25.,-35.));
#976=CARTESIAN_POINT('',(-24.,25.,0.));
#977=CARTESIAN_POINT('',(-24.,21.5,-35.));
#978=CARTESIAN_POINT('',(-24.,25.,-35.));
#979=CARTESIAN_POINT('',(-24.,21.5,0.));
#980=CARTESIAN_POINT('Origin',(-9.,-53.63841300535,-29.8));
#981=CARTESIAN_POINT('',(-11.75,25.,-29.8));
#982=CARTESIAN_POINT('',(-6.25,25.,-29.8));
#983=CARTESIAN_POINT('Origin',(-9.,25.,-29.8));
#984=CARTESIAN_POINT('Origin',(-9.,25.,-29.8));
#985=CARTESIAN_POINT('',(-6.25,21.5,-29.8));
#986=CARTESIAN_POINT('',(-6.25,-53.63841300535,-29.8));
#987=CARTESIAN_POINT('Origin',(-9.,21.5,-29.8));
#988=CARTESIAN_POINT('Origin',(9.,-53.63841300535,-29.8));
#989=CARTESIAN_POINT('',(6.25,25.,-29.8));
#990=CARTESIAN_POINT('',(11.75,25.,-29.8));
#991=CARTESIAN_POINT('Origin',(9.,25.,-29.8));
#992=CARTESIAN_POINT('Origin',(9.,25.,-29.8));
#993=CARTESIAN_POINT('',(11.75,21.5,-29.8));
#994=CARTESIAN_POINT('',(11.75,-53.63841300535,-29.8));
#995=CARTESIAN_POINT('Origin',(9.,21.5,-29.8));
#996=CARTESIAN_POINT('Origin',(-9.,-53.63841300535,-7.3));
#997=CARTESIAN_POINT('',(-11.75,25.,-7.3));
#998=CARTESIAN_POINT('',(-6.25,25.,-7.3));
#999=CARTESIAN_POINT('Origin',(-9.,25.,-7.3));
#1000=CARTESIAN_POINT('Origin',(-9.,25.,-7.3));
#1001=CARTESIAN_POINT('',(-6.25,21.5,-7.3));
#1002=CARTESIAN_POINT('',(-6.25,-53.63841300535,-7.3));
#1003=CARTESIAN_POINT('Origin',(-9.,21.5,-7.3));
#1004=CARTESIAN_POINT('Origin',(9.,-53.63841300535,-7.3));
#1005=CARTESIAN_POINT('',(6.25,25.,-7.3));
#1006=CARTESIAN_POINT('',(11.75,25.,-7.3));
#1007=CARTESIAN_POINT('Origin',(9.,25.,-7.3));
#1008=CARTESIAN_POINT('Origin',(9.,25.,-7.3));
#1009=CARTESIAN_POINT('',(11.75,21.5,-7.3));
#1010=CARTESIAN_POINT('',(11.75,-53.63841300535,-7.3));
#1011=CARTESIAN_POINT('Origin',(9.,21.5,-7.3));
#1012=CARTESIAN_POINT('Origin',(24.,21.5,0.));
#1013=CARTESIAN_POINT('',(-24.,21.5,-35.));
#1014=CARTESIAN_POINT('Origin',(4.44089209850063E-15,23.25,-35.));
#1015=CARTESIAN_POINT('',(24.,25.,-35.));
#1016=CARTESIAN_POINT('Origin',(-15.5,-15.5,7.));
#1017=CARTESIAN_POINT('',(-13.7,-15.5,7.));
#1018=CARTESIAN_POINT('Origin',(-15.5,15.5,7.));
#1019=CARTESIAN_POINT('',(-13.7,15.5,7.));
#1020=CARTESIAN_POINT('Origin',(15.5,15.5,7.));
#1021=CARTESIAN_POINT('',(17.3,15.5,7.));
#1022=CARTESIAN_POINT('Origin',(15.5,-15.5,7.));
#1023=CARTESIAN_POINT('',(17.3,-15.5,7.));
#1024=CARTESIAN_POINT('Origin',(0.,0.,7.));
#1025=CARTESIAN_POINT('',(11.5,1.40834381901946E-15,7.));
#1026=CARTESIAN_POINT('Origin',(0.,0.,7.));
#1027=CARTESIAN_POINT('',(11.5,-1.40834381901946E-15,7.));
#1028=CARTESIAN_POINT('Origin',(-20.,8.99999999999999,7.));
#1029=CARTESIAN_POINT('',(-18.4,8.99999999999999,7.));
#1030=CARTESIAN_POINT('Origin',(-20.,8.99999999999999,7.));
#1031=CARTESIAN_POINT('',(-18.4,8.99999999999999,7.));
#1032=CARTESIAN_POINT('Origin',(20.,-6.00000000000001,7.));
#1033=CARTESIAN_POINT('',(21.6,-6.00000000000001,7.));
#1034=CARTESIAN_POINT('Origin',(20.,-6.00000000000001,7.));
#1035=CARTESIAN_POINT('',(21.6,-6.00000000000001,7.));
#1036=CARTESIAN_POINT('Origin',(-20.,-6.00000000000001,7.));
#1037=CARTESIAN_POINT('',(-18.4,-6.00000000000001,7.));
#1038=CARTESIAN_POINT('Origin',(-20.,-6.00000000000001,7.));
#1039=CARTESIAN_POINT('',(-18.4,-6.00000000000001,7.));
#1040=CARTESIAN_POINT('Origin',(20.,8.99999999999999,7.));
#1041=CARTESIAN_POINT('',(21.6,8.99999999999999,7.));
#1042=CARTESIAN_POINT('Origin',(20.,8.99999999999999,7.));
#1043=CARTESIAN_POINT('',(21.6,8.99999999999999,7.));
#1044=CARTESIAN_POINT('Origin',(-24.,-21.,0.));
#1045=CARTESIAN_POINT('',(24.,-21.,7.));
#1046=CARTESIAN_POINT('Origin',(24.,25.,0.));
#1047=CARTESIAN_POINT('',(-24.,25.,7.));
#1048=CARTESIAN_POINT('Origin',(0.,2.,7.));
#1049=UNCERTAINTY_MEASURE_WITH_UNIT(LENGTH_MEASURE(0.01),#1053,
'DISTANCE_ACCURACY_VALUE',
'Maximum model space distance between geometric entities at asserted c
onnectivities');
#1050=UNCERTAINTY_MEASURE_WITH_UNIT(LENGTH_MEASURE(0.01),#1053,
'DISTANCE_ACCURACY_VALUE',
'Maximum model space distance between geometric entities at asserted c
onnectivities');
#1051=(
GEOMETRIC_REPRESENTATION_CONTEXT(3)
GLOBAL_UNCERTAINTY_ASSIGNED_CONTEXT((#1049))
GLOBAL_UNIT_ASSIGNED_CONTEXT((#1053,#1056,#1055))
REPRESENTATION_CONTEXT('','3D')
);
#1052=(
GEOMETRIC_REPRESENTATION_CONTEXT(3)
GLOBAL_UNCERTAINTY_ASSIGNED_CONTEXT((#1050))
GLOBAL_UNIT_ASSIGNED_CONTEXT((#1053,#1056,#1055))
REPRESENTATION_CONTEXT('','3D')
);
#1053=(
LENGTH_UNIT()
NAMED_UNIT(*)
SI_UNIT(.MILLI.,.METRE.)
);
#1054=(
LENGTH_UNIT()
NAMED_UNIT(*)
SI_UNIT(.CENTI.,.METRE.)
);
#1055=(
NAMED_UNIT(*)
SI_UNIT($,.STERADIAN.)
SOLID_ANGLE_UNIT()
);
#1056=(
NAMED_UNIT(*)
PLANE_ANGLE_UNIT()
SI_UNIT($,.RADIAN.)
);
#1057=SHAPE_DEFINITION_REPRESENTATION(#1058,#1059);
#1058=PRODUCT_DEFINITION_SHAPE('',$,#1061);
#1059=SHAPE_REPRESENTATION('',(#625),#1051);
#1060=PRODUCT_DEFINITION_CONTEXT('part definition',#1065,'design');
#1061=PRODUCT_DEFINITION('Motorhalterung_V3','Motorhalterung_V3',#1062,
#1060);
#1062=PRODUCT_DEFINITION_FORMATION('',$,#1067);
#1063=PRODUCT_RELATED_PRODUCT_CATEGORY('Motorhalterung_V3',
'Motorhalterung_V3',(#1067));
#1064=APPLICATION_PROTOCOL_DEFINITION('international standard',
'automotive_design',2009,#1065);
#1065=APPLICATION_CONTEXT(
'Core Data for Automotive Mechanical Design Process');
#1066=PRODUCT_CONTEXT('part definition',#1065,'mechanical');
#1067=PRODUCT('Motorhalterung_V3','Motorhalterung_V3',$,(#1066));
#1068=PRESENTATION_STYLE_ASSIGNMENT((#1069));
#1069=SURFACE_STYLE_USAGE(.BOTH.,#1070);
#1070=SURFACE_SIDE_STYLE('',(#1071));
#1071=SURFACE_STYLE_FILL_AREA(#1072);
#1072=FILL_AREA_STYLE('',(#1073));
#1073=FILL_AREA_STYLE_COLOUR('',#1074);
#1074=COLOUR_RGB('',0.749019607843137,0.749019607843137,0.749019607843137);
ENDSEC;
END-ISO-10303-21;
