# Supplementary material for: Ultra-Low-Cost 3D Bioprinting: Modification and Application of an Off-the-Shelf Desktop 3D-Printer for Biofabrication
Source: Front Bioeng Biotechnol. 2019 Jul 31;7:184. doi: 10.3389/fbioe.2019.00184 (PMC6684753; doi:10.3389/fbioe.2019.00184)
Supplement: Supplementary file 1 [file Data_Sheet_1.zip › Construction files/STP/Hold/Plunger Rail.stp]

ISO-10303-21;
HEADER;
/* Generated by software containing ST-Developer
 * from STEP Tools, Inc. (www.steptools.com) 
 */

FILE_DESCRIPTION(
/* description */ (''),
/* implementation_level */ '2;1');

FILE_NAME(
/* name */ 
'D:\\Hiwi-Job\\MBT\\Paper Zelldrucker\\STP-Files\\Schiene f\X\FCr Kolb
en V3.stp',
/* time_stamp */ '2018-06-20T12:55:57+02:00',
/* author */ ('Philipp'),
/* organization */ (''),
/* preprocessor_version */ 'ST-DEVELOPER v17',
/* originating_system */ 'Autodesk Inventor 2019',
/* authorisation */ '');

FILE_SCHEMA (('AUTOMOTIVE_DESIGN { 1 0 10303 214 3 1 1 }'));
ENDSEC;

DATA;
#10=MECHANICAL_DESIGN_GEOMETRIC_PRESENTATION_REPRESENTATION('',(#13),#1953);
#11=SHAPE_REPRESENTATION_RELATIONSHIP('SRR','None',#1960,#12);
#12=ADVANCED_BREP_SHAPE_REPRESENTATION('',(#14),#1952);
#13=STYLED_ITEM('',(#1969),#14);
#14=MANIFOLD_SOLID_BREP('Volumenk\X\F6rper1',#1131);
#15=ELLIPSE('',#1237,1.67705098312484,1.5);
#16=ELLIPSE('',#1241,1.67705098312484,1.5);
#17=SPHERICAL_SURFACE('',#1211,2.5);
#18=SPHERICAL_SURFACE('',#1213,2.5);
#19=SPHERICAL_SURFACE('',#1215,2.5);
#20=SPHERICAL_SURFACE('',#1217,2.5);
#21=FACE_BOUND('',#121,.T.);
#22=FACE_BOUND('',#135,.T.);
#23=FACE_BOUND('',#136,.T.);
#24=FACE_BOUND('',#137,.T.);
#25=FACE_BOUND('',#138,.T.);
#26=FACE_BOUND('',#139,.T.);
#27=FACE_BOUND('',#158,.T.);
#28=FACE_BOUND('',#170,.T.);
#29=FACE_BOUND('',#171,.T.);
#30=FACE_BOUND('',#172,.T.);
#31=FACE_BOUND('',#173,.T.);
#32=PLANE('',#1157);
#33=PLANE('',#1159);
#34=PLANE('',#1160);
#35=PLANE('',#1161);
#36=PLANE('',#1162);
#37=PLANE('',#1163);
#38=PLANE('',#1186);
#39=PLANE('',#1187);
#40=PLANE('',#1194);
#41=PLANE('',#1221);
#42=PLANE('',#1224);
#43=PLANE('',#1227);
#44=PLANE('',#1234);
#45=PLANE('',#1243);
#46=PLANE('',#1244);
#47=PLANE('',#1245);
#48=PLANE('',#1246);
#49=PLANE('',#1247);
#50=PLANE('',#1248);
#51=PLANE('',#1249);
#52=PLANE('',#1250);
#53=PLANE('',#1251);
#54=PLANE('',#1253);
#55=PLANE('',#1254);
#56=PLANE('',#1255);
#57=PLANE('',#1256);
#58=PLANE('',#1257);
#59=PLANE('',#1258);
#60=PLANE('',#1259);
#61=PLANE('',#1260);
#62=FACE_OUTER_BOUND('',#118,.T.);
#63=FACE_OUTER_BOUND('',#119,.T.);
#64=FACE_OUTER_BOUND('',#120,.T.);
#65=FACE_OUTER_BOUND('',#122,.T.);
#66=FACE_OUTER_BOUND('',#123,.T.);
#67=FACE_OUTER_BOUND('',#124,.T.);
#68=FACE_OUTER_BOUND('',#125,.T.);
#69=FACE_OUTER_BOUND('',#126,.T.);
#70=FACE_OUTER_BOUND('',#127,.T.);
#71=FACE_OUTER_BOUND('',#128,.T.);
#72=FACE_OUTER_BOUND('',#129,.T.);
#73=FACE_OUTER_BOUND('',#130,.T.);
#74=FACE_OUTER_BOUND('',#131,.T.);
#75=FACE_OUTER_BOUND('',#132,.T.);
#76=FACE_OUTER_BOUND('',#133,.T.);
#77=FACE_OUTER_BOUND('',#134,.T.);
#78=FACE_OUTER_BOUND('',#140,.T.);
#79=FACE_OUTER_BOUND('',#141,.T.);
#80=FACE_OUTER_BOUND('',#142,.T.);
#81=FACE_OUTER_BOUND('',#143,.T.);
#82=FACE_OUTER_BOUND('',#144,.T.);
#83=FACE_OUTER_BOUND('',#145,.T.);
#84=FACE_OUTER_BOUND('',#146,.T.);
#85=FACE_OUTER_BOUND('',#147,.T.);
#86=FACE_OUTER_BOUND('',#148,.T.);
#87=FACE_OUTER_BOUND('',#149,.T.);
#88=FACE_OUTER_BOUND('',#150,.T.);
#89=FACE_OUTER_BOUND('',#151,.T.);
#90=FACE_OUTER_BOUND('',#152,.T.);
#91=FACE_OUTER_BOUND('',#153,.T.);
#92=FACE_OUTER_BOUND('',#154,.T.);
#93=FACE_OUTER_BOUND('',#155,.T.);
#94=FACE_OUTER_BOUND('',#156,.T.);
#95=FACE_OUTER_BOUND('',#157,.T.);
#96=FACE_OUTER_BOUND('',#159,.T.);
#97=FACE_OUTER_BOUND('',#160,.T.);
#98=FACE_OUTER_BOUND('',#161,.T.);
#99=FACE_OUTER_BOUND('',#162,.T.);
#100=FACE_OUTER_BOUND('',#163,.T.);
#101=FACE_OUTER_BOUND('',#164,.T.);
#102=FACE_OUTER_BOUND('',#165,.T.);
#103=FACE_OUTER_BOUND('',#166,.T.);
#104=FACE_OUTER_BOUND('',#167,.T.);
#105=FACE_OUTER_BOUND('',#168,.T.);
#106=FACE_OUTER_BOUND('',#169,.T.);
#107=FACE_OUTER_BOUND('',#174,.T.);
#108=FACE_OUTER_BOUND('',#175,.T.);
#109=FACE_OUTER_BOUND('',#176,.T.);
#110=FACE_OUTER_BOUND('',#177,.T.);
#111=FACE_OUTER_BOUND('',#178,.T.);
#112=FACE_OUTER_BOUND('',#179,.T.);
#113=FACE_OUTER_BOUND('',#180,.T.);
#114=FACE_OUTER_BOUND('',#181,.T.);
#115=FACE_OUTER_BOUND('',#182,.T.);
#116=FACE_OUTER_BOUND('',#183,.T.);
#117=FACE_OUTER_BOUND('',#184,.T.);
#118=EDGE_LOOP('',(#725,#726,#727,#728,#729));
#119=EDGE_LOOP('',(#730,#731,#732,#733,#734));
#120=EDGE_LOOP('',(#735,#736,#737,#738,#739,#740,#741,#742,#743,#744,#745,
#746,#747,#748,#749,#750));
#121=EDGE_LOOP('',(#751));
#122=EDGE_LOOP('',(#752,#753,#754,#755));
#123=EDGE_LOOP('',(#756,#757,#758,#759));
#124=EDGE_LOOP('',(#760,#761,#762,#763));
#125=EDGE_LOOP('',(#764,#765,#766,#767,#768,#769,#770,#771,#772,#773));
#126=EDGE_LOOP('',(#774,#775,#776,#777,#778,#779,#780,#781,#782,#783));
#127=EDGE_LOOP('',(#784,#785,#786,#787,#788,#789,#790,#791));
#128=EDGE_LOOP('',(#792,#793,#794,#795,#796));
#129=EDGE_LOOP('',(#797,#798,#799,#800,#801));
#130=EDGE_LOOP('',(#802,#803,#804,#805,#806));
#131=EDGE_LOOP('',(#807,#808,#809,#810,#811));
#132=EDGE_LOOP('',(#812,#813,#814,#815));
#133=EDGE_LOOP('',(#816,#817,#818,#819));
#134=EDGE_LOOP('',(#820,#821,#822,#823,#824,#825,#826,#827,#828,#829,#830,
#831));
#135=EDGE_LOOP('',(#832));
#136=EDGE_LOOP('',(#833));
#137=EDGE_LOOP('',(#834));
#138=EDGE_LOOP('',(#835));
#139=EDGE_LOOP('',(#836));
#140=EDGE_LOOP('',(#837,#838,#839,#840));
#141=EDGE_LOOP('',(#841,#842,#843,#844));
#142=EDGE_LOOP('',(#845,#846,#847,#848));
#143=EDGE_LOOP('',(#849,#850,#851,#852));
#144=EDGE_LOOP('',(#853,#854,#855,#856));
#145=EDGE_LOOP('',(#857,#858,#859,#860));
#146=EDGE_LOOP('',(#861,#862,#863,#864));
#147=EDGE_LOOP('',(#865,#866,#867,#868));
#148=EDGE_LOOP('',(#869,#870,#871));
#149=EDGE_LOOP('',(#872,#873,#874));
#150=EDGE_LOOP('',(#875,#876,#877));
#151=EDGE_LOOP('',(#878,#879,#880));
#152=EDGE_LOOP('',(#881,#882,#883,#884));
#153=EDGE_LOOP('',(#885,#886,#887,#888));
#154=EDGE_LOOP('',(#889,#890,#891,#892));
#155=EDGE_LOOP('',(#893,#894,#895,#896));
#156=EDGE_LOOP('',(#897,#898,#899,#900));
#157=EDGE_LOOP('',(#901,#902,#903,#904,#905,#906,#907));
#158=EDGE_LOOP('',(#908,#909));
#159=EDGE_LOOP('',(#910,#911,#912,#913,#914,#915));
#160=EDGE_LOOP('',(#916,#917,#918,#919));
#161=EDGE_LOOP('',(#920,#921,#922,#923,#924,#925,#926,#927));
#162=EDGE_LOOP('',(#928,#929,#930,#931,#932,#933,#934,#935,#936));
#163=EDGE_LOOP('',(#937,#938,#939,#940,#941,#942,#943));
#164=EDGE_LOOP('',(#944,#945,#946,#947));
#165=EDGE_LOOP('',(#948,#949,#950,#951,#952,#953,#954,#955));
#166=EDGE_LOOP('',(#956,#957,#958,#959));
#167=EDGE_LOOP('',(#960,#961,#962,#963));
#168=EDGE_LOOP('',(#964,#965,#966,#967));
#169=EDGE_LOOP('',(#968,#969,#970,#971,#972,#973,#974,#975,#976,#977,#978,
#979,#980,#981,#982,#983,#984,#985,#986,#987));
#170=EDGE_LOOP('',(#988,#989));
#171=EDGE_LOOP('',(#990,#991));
#172=EDGE_LOOP('',(#992,#993));
#173=EDGE_LOOP('',(#994,#995));
#174=EDGE_LOOP('',(#996,#997,#998,#999));
#175=EDGE_LOOP('',(#1000,#1001,#1002,#1003));
#176=EDGE_LOOP('',(#1004,#1005,#1006,#1007));
#177=EDGE_LOOP('',(#1008,#1009,#1010,#1011,#1012,#1013,#1014,#1015,#1016,
#1017,#1018,#1019));
#178=EDGE_LOOP('',(#1020,#1021,#1022,#1023));
#179=EDGE_LOOP('',(#1024,#1025,#1026,#1027));
#180=EDGE_LOOP('',(#1028,#1029,#1030,#1031));
#181=EDGE_LOOP('',(#1032,#1033,#1034,#1035));
#182=EDGE_LOOP('',(#1036,#1037,#1038,#1039));
#183=EDGE_LOOP('',(#1040,#1041,#1042,#1043));
#184=EDGE_LOOP('',(#1044,#1045,#1046,#1047,#1048,#1049,#1050,#1051,#1052));
#185=B_SPLINE_CURVE_WITH_KNOTS('',3,(#1600,#1601,#1602,#1603,#1604,#1605,
#1606,#1607),.UNSPECIFIED.,.F.,.F.,(4,2,2,4),(0.208292145368607,0.233277572495282,
0.271226116332058,0.309174660168834),.UNSPECIFIED.);
#186=B_SPLINE_CURVE_WITH_KNOTS('',3,(#1616,#1617,#1618,#1619,#1620,#1621,
#1622,#1623),.UNSPECIFIED.,.F.,.F.,(4,2,2,4),(0.309174660168834,0.347123204005611,
0.385071747842387,0.410057174969063),.UNSPECIFIED.);
#187=B_SPLINE_CURVE_WITH_KNOTS('',3,(#1863,#1864,#1865,#1866,#1867,#1868,
#1869,#1870,#1871,#1872,#1873,#1874,#1875,#1876,#1877,#1878,#1879,#1880,
#1881),.UNSPECIFIED.,.F.,.F.,(4,2,2,2,3,2,2,2,4),(0.773550076286399,0.780417715880993,
0.836915820925393,0.89464667789745,0.952377534869506,1.01010839184156,1.06783924881362,
1.12433735385802,1.13120499345262),.UNSPECIFIED.);
#188=LINE('',#1596,#295);
#189=LINE('',#1608,#296);
#190=LINE('',#1614,#297);
#191=LINE('',#1626,#298);
#192=LINE('',#1628,#299);
#193=LINE('',#1630,#300);
#194=LINE('',#1632,#301);
#195=LINE('',#1634,#302);
#196=LINE('',#1636,#303);
#197=LINE('',#1638,#304);
#198=LINE('',#1640,#305);
#199=LINE('',#1642,#306);
#200=LINE('',#1644,#307);
#201=LINE('',#1646,#308);
#202=LINE('',#1648,#309);
#203=LINE('',#1650,#310);
#204=LINE('',#1652,#311);
#205=LINE('',#1653,#312);
#206=LINE('',#1657,#313);
#207=LINE('',#1660,#314);
#208=LINE('',#1661,#315);
#209=LINE('',#1664,#316);
#210=LINE('',#1665,#317);
#211=LINE('',#1668,#318);
#212=LINE('',#1670,#319);
#213=LINE('',#1672,#320);
#214=LINE('',#1674,#321);
#215=LINE('',#1676,#322);
#216=LINE('',#1678,#323);
#217=LINE('',#1680,#324);
#218=LINE('',#1681,#325);
#219=LINE('',#1684,#326);
#220=LINE('',#1686,#327);
#221=LINE('',#1688,#328);
#222=LINE('',#1690,#329);
#223=LINE('',#1692,#330);
#224=LINE('',#1694,#331);
#225=LINE('',#1696,#332);
#226=LINE('',#1697,#333);
#227=LINE('',#1702,#334);
#228=LINE('',#1710,#335);
#229=LINE('',#1718,#336);
#230=LINE('',#1726,#337);
#231=LINE('',#1734,#338);
#232=LINE('',#1741,#339);
#233=LINE('',#1744,#340);
#234=LINE('',#1747,#341);
#235=LINE('',#1749,#342);
#236=LINE('',#1750,#343);
#237=LINE('',#1753,#344);
#238=LINE('',#1755,#345);
#239=LINE('',#1757,#346);
#240=LINE('',#1759,#347);
#241=LINE('',#1761,#348);
#242=LINE('',#1765,#349);
#243=LINE('',#1769,#350);
#244=LINE('',#1777,#351);
#245=LINE('',#1778,#352);
#246=LINE('',#1781,#353);
#247=LINE('',#1782,#354);
#248=LINE('',#1786,#355);
#249=LINE('',#1790,#356);
#250=LINE('',#1796,#357);
#251=LINE('',#1801,#358);
#252=LINE('',#1807,#359);
#253=LINE('',#1813,#360);
#254=LINE('',#1825,#361);
#255=LINE('',#1828,#362);
#256=LINE('',#1831,#363);
#257=LINE('',#1832,#364);
#258=LINE('',#1835,#365);
#259=LINE('',#1839,#366);
#260=LINE('',#1840,#367);
#261=LINE('',#1843,#368);
#262=LINE('',#1847,#369);
#263=LINE('',#1853,#370);
#264=LINE('',#1854,#371);
#265=LINE('',#1861,#372);
#266=LINE('',#1884,#373);
#267=LINE('',#1885,#374);
#268=LINE('',#1888,#375);
#269=LINE('',#1896,#376);
#270=LINE('',#1900,#377);
#271=LINE('',#1904,#378);
#272=LINE('',#1907,#379);
#273=LINE('',#1908,#380);
#274=LINE('',#1909,#381);
#275=LINE('',#1911,#382);
#276=LINE('',#1913,#383);
#277=LINE('',#1914,#384);
#278=LINE('',#1915,#385);
#279=LINE('',#1918,#386);
#280=LINE('',#1919,#387);
#281=LINE('',#1921,#388);
#282=LINE('',#1924,#389);
#283=LINE('',#1925,#390);
#284=LINE('',#1928,#391);
#285=LINE('',#1929,#392);
#286=LINE('',#1930,#393);
#287=LINE('',#1932,#394);
#288=LINE('',#1934,#395);
#289=LINE('',#1935,#396);
#290=LINE('',#1937,#397);
#291=LINE('',#1942,#398);
#292=LINE('',#1944,#399);
#293=LINE('',#1946,#400);
#294=LINE('',#1948,#401);
#295=VECTOR('',#1267,10.);
#296=VECTOR('',#1270,10.);
#297=VECTOR('',#1275,10.);
#298=VECTOR('',#1278,10.);
#299=VECTOR('',#1281,10.);
#300=VECTOR('',#1282,10.);
#301=VECTOR('',#1283,10.);
#302=VECTOR('',#1284,10.);
#303=VECTOR('',#1285,10.);
#304=VECTOR('',#1286,10.);
#305=VECTOR('',#1287,10.);
#306=VECTOR('',#1288,10.);
#307=VECTOR('',#1289,10.);
#308=VECTOR('',#1290,10.);
#309=VECTOR('',#1291,10.);
#310=VECTOR('',#1292,10.);
#311=VECTOR('',#1293,10.);
#312=VECTOR('',#1294,10.);
#313=VECTOR('',#1299,10.);
#314=VECTOR('',#1302,10.);
#315=VECTOR('',#1303,10.);
#316=VECTOR('',#1306,10.);
#317=VECTOR('',#1307,10.);
#318=VECTOR('',#1310,10.);
#319=VECTOR('',#1311,10.);
#320=VECTOR('',#1312,10.);
#321=VECTOR('',#1313,10.);
#322=VECTOR('',#1314,10.);
#323=VECTOR('',#1315,10.);
#324=VECTOR('',#1316,10.);
#325=VECTOR('',#1317,10.);
#326=VECTOR('',#1320,10.);
#327=VECTOR('',#1321,10.);
#328=VECTOR('',#1322,10.);
#329=VECTOR('',#1323,10.);
#330=VECTOR('',#1324,10.);
#331=VECTOR('',#1325,10.);
#332=VECTOR('',#1326,10.);
#333=VECTOR('',#1327,10.);
#334=VECTOR('',#1332,10.);
#335=VECTOR('',#1341,1.8);
#336=VECTOR('',#1350,1.8);
#337=VECTOR('',#1359,1.8);
#338=VECTOR('',#1368,1.8);
#339=VECTOR('',#1375,10.);
#340=VECTOR('',#1378,10.);
#341=VECTOR('',#1381,10.);
#342=VECTOR('',#1382,10.);
#343=VECTOR('',#1383,10.);
#344=VECTOR('',#1386,10.);
#345=VECTOR('',#1387,10.);
#346=VECTOR('',#1388,10.);
#347=VECTOR('',#1389,10.);
#348=VECTOR('',#1390,10.);
#349=VECTOR('',#1393,10.);
#350=VECTOR('',#1396,10.);
#351=VECTOR('',#1405,10.);
#352=VECTOR('',#1406,10.);
#353=VECTOR('',#1409,10.);
#354=VECTOR('',#1410,10.);
#355=VECTOR('',#1415,10.);
#356=VECTOR('',#1420,10.);
#357=VECTOR('',#1427,10.);
#358=VECTOR('',#1432,10.);
#359=VECTOR('',#1439,10.);
#360=VECTOR('',#1446,10.);
#361=VECTOR('',#1467,10.);
#362=VECTOR('',#1470,10.);
#363=VECTOR('',#1473,10.);
#364=VECTOR('',#1474,10.);
#365=VECTOR('',#1477,10.);
#366=VECTOR('',#1482,10.);
#367=VECTOR('',#1483,10.);
#368=VECTOR('',#1486,10.);
#369=VECTOR('',#1491,10.);
#370=VECTOR('',#1496,10.);
#371=VECTOR('',#1497,10.);
#372=VECTOR('',#1504,10.);
#373=VECTOR('',#1509,10.);
#374=VECTOR('',#1510,10.);
#375=VECTOR('',#1513,1.5);
#376=VECTOR('',#1522,1.5);
#377=VECTOR('',#1525,10.);
#378=VECTOR('',#1528,10.);
#379=VECTOR('',#1533,10.);
#380=VECTOR('',#1534,10.);
#381=VECTOR('',#1535,10.);
#382=VECTOR('',#1538,10.);
#383=VECTOR('',#1541,10.);
#384=VECTOR('',#1542,10.);
#385=VECTOR('',#1543,10.);
#386=VECTOR('',#1546,10.);
#387=VECTOR('',#1547,10.);
#388=VECTOR('',#1550,10.);
#389=VECTOR('',#1553,10.);
#390=VECTOR('',#1554,10.);
#391=VECTOR('',#1557,10.);
#392=VECTOR('',#1558,10.);
#393=VECTOR('',#1559,10.);
#394=VECTOR('',#1562,10.);
#395=VECTOR('',#1565,10.);
#396=VECTOR('',#1566,10.);
#397=VECTOR('',#1569,5.);
#398=VECTOR('',#1578,10.);
#399=VECTOR('',#1581,10.);
#400=VECTOR('',#1584,10.);
#401=VECTOR('',#1587,10.);
#402=CIRCLE('',#1152,1.);
#403=CIRCLE('',#1153,1.);
#404=CIRCLE('',#1155,1.);
#405=CIRCLE('',#1156,1.);
#406=CIRCLE('',#1158,5.);
#407=CIRCLE('',#1165,2.5);
#408=CIRCLE('',#1166,2.5);
#409=CIRCLE('',#1168,1.8);
#410=CIRCLE('',#1169,1.8);
#411=CIRCLE('',#1170,1.8);
#412=CIRCLE('',#1172,1.8);
#413=CIRCLE('',#1173,1.8);
#414=CIRCLE('',#1174,1.8);
#415=CIRCLE('',#1176,1.8);
#416=CIRCLE('',#1177,1.8);
#417=CIRCLE('',#1178,1.8);
#418=CIRCLE('',#1180,1.8);
#419=CIRCLE('',#1181,1.8);
#420=CIRCLE('',#1182,1.8);
#421=CIRCLE('',#1184,5.);
#422=CIRCLE('',#1185,5.);
#423=CIRCLE('',#1188,5.);
#424=CIRCLE('',#1189,5.);
#425=CIRCLE('',#1190,5.);
#426=CIRCLE('',#1191,5.);
#427=CIRCLE('',#1193,5.);
#428=CIRCLE('',#1196,5.);
#429=CIRCLE('',#1198,5.);
#430=CIRCLE('',#1200,2.5);
#431=CIRCLE('',#1201,2.5);
#432=CIRCLE('',#1203,2.5);
#433=CIRCLE('',#1204,2.5);
#434=CIRCLE('',#1206,2.5);
#435=CIRCLE('',#1207,2.5);
#436=CIRCLE('',#1209,2.5);
#437=CIRCLE('',#1210,2.5);
#438=CIRCLE('',#1212,2.5);
#439=CIRCLE('',#1214,2.5);
#440=CIRCLE('',#1216,2.5);
#441=CIRCLE('',#1218,2.5);
#442=CIRCLE('',#1220,2.5);
#443=CIRCLE('',#1223,2.5);
#444=CIRCLE('',#1226,2.5);
#445=CIRCLE('',#1228,1.5);
#446=CIRCLE('',#1229,1.5);
#447=CIRCLE('',#1230,1.5);
#448=CIRCLE('',#1231,1.5);
#449=CIRCLE('',#1233,2.5);
#450=CIRCLE('',#1236,1.5);
#451=CIRCLE('',#1238,1.5);
#452=CIRCLE('',#1240,1.5);
#453=CIRCLE('',#1242,1.5);
#454=VERTEX_POINT('',#1592);
#455=VERTEX_POINT('',#1593);
#456=VERTEX_POINT('',#1595);
#457=VERTEX_POINT('',#1597);
#458=VERTEX_POINT('',#1599);
#459=VERTEX_POINT('',#1610);
#460=VERTEX_POINT('',#1611);
#461=VERTEX_POINT('',#1613);
#462=VERTEX_POINT('',#1615);
#463=VERTEX_POINT('',#1624);
#464=VERTEX_POINT('',#1629);
#465=VERTEX_POINT('',#1631);
#466=VERTEX_POINT('',#1633);
#467=VERTEX_POINT('',#1635);
#468=VERTEX_POINT('',#1637);
#469=VERTEX_POINT('',#1639);
#470=VERTEX_POINT('',#1641);
#471=VERTEX_POINT('',#1643);
#472=VERTEX_POINT('',#1645);
#473=VERTEX_POINT('',#1647);
#474=VERTEX_POINT('',#1649);
#475=VERTEX_POINT('',#1651);
#476=VERTEX_POINT('',#1654);
#477=VERTEX_POINT('',#1659);
#478=VERTEX_POINT('',#1663);
#479=VERTEX_POINT('',#1667);
#480=VERTEX_POINT('',#1669);
#481=VERTEX_POINT('',#1671);
#482=VERTEX_POINT('',#1673);
#483=VERTEX_POINT('',#1675);
#484=VERTEX_POINT('',#1677);
#485=VERTEX_POINT('',#1679);
#486=VERTEX_POINT('',#1683);
#487=VERTEX_POINT('',#1685);
#488=VERTEX_POINT('',#1687);
#489=VERTEX_POINT('',#1689);
#490=VERTEX_POINT('',#1691);
#491=VERTEX_POINT('',#1693);
#492=VERTEX_POINT('',#1695);
#493=VERTEX_POINT('',#1699);
#494=VERTEX_POINT('',#1701);
#495=VERTEX_POINT('',#1705);
#496=VERTEX_POINT('',#1706);
#497=VERTEX_POINT('',#1709);
#498=VERTEX_POINT('',#1713);
#499=VERTEX_POINT('',#1714);
#500=VERTEX_POINT('',#1717);
#501=VERTEX_POINT('',#1721);
#502=VERTEX_POINT('',#1722);
#503=VERTEX_POINT('',#1725);
#504=VERTEX_POINT('',#1729);
#505=VERTEX_POINT('',#1730);
#506=VERTEX_POINT('',#1733);
#507=VERTEX_POINT('',#1737);
#508=VERTEX_POINT('',#1738);
#509=VERTEX_POINT('',#1740);
#510=VERTEX_POINT('',#1742);
#511=VERTEX_POINT('',#1746);
#512=VERTEX_POINT('',#1748);
#513=VERTEX_POINT('',#1752);
#514=VERTEX_POINT('',#1754);
#515=VERTEX_POINT('',#1756);
#516=VERTEX_POINT('',#1758);
#517=VERTEX_POINT('',#1760);
#518=VERTEX_POINT('',#1762);
#519=VERTEX_POINT('',#1764);
#520=VERTEX_POINT('',#1766);
#521=VERTEX_POINT('',#1768);
#522=VERTEX_POINT('',#1771);
#523=VERTEX_POINT('',#1774);
#524=VERTEX_POINT('',#1775);
#525=VERTEX_POINT('',#1780);
#526=VERTEX_POINT('',#1784);
#527=VERTEX_POINT('',#1788);
#528=VERTEX_POINT('',#1792);
#529=VERTEX_POINT('',#1794);
#530=VERTEX_POINT('',#1798);
#531=VERTEX_POINT('',#1800);
#532=VERTEX_POINT('',#1804);
#533=VERTEX_POINT('',#1806);
#534=VERTEX_POINT('',#1810);
#535=VERTEX_POINT('',#1812);
#536=VERTEX_POINT('',#1824);
#537=VERTEX_POINT('',#1826);
#538=VERTEX_POINT('',#1830);
#539=VERTEX_POINT('',#1834);
#540=VERTEX_POINT('',#1838);
#541=VERTEX_POINT('',#1842);
#542=VERTEX_POINT('',#1846);
#543=VERTEX_POINT('',#1848);
#544=VERTEX_POINT('',#1850);
#545=VERTEX_POINT('',#1852);
#546=VERTEX_POINT('',#1855);
#547=VERTEX_POINT('',#1856);
#548=VERTEX_POINT('',#1860);
#549=VERTEX_POINT('',#1883);
#550=VERTEX_POINT('',#1887);
#551=VERTEX_POINT('',#1889);
#552=VERTEX_POINT('',#1891);
#553=VERTEX_POINT('',#1895);
#554=VERTEX_POINT('',#1897);
#555=VERTEX_POINT('',#1899);
#556=VERTEX_POINT('',#1901);
#557=VERTEX_POINT('',#1903);
#558=VERTEX_POINT('',#1917);
#559=VERTEX_POINT('',#1923);
#560=VERTEX_POINT('',#1927);
#561=EDGE_CURVE('',#454,#455,#402,.T.);
#562=EDGE_CURVE('',#456,#454,#188,.T.);
#563=EDGE_CURVE('',#456,#457,#403,.T.);
#564=EDGE_CURVE('',#457,#458,#185,.T.);
#565=EDGE_CURVE('',#458,#455,#189,.T.);
#566=EDGE_CURVE('',#459,#460,#404,.T.);
#567=EDGE_CURVE('',#459,#461,#190,.T.);
#568=EDGE_CURVE('',#462,#461,#186,.F.);
#569=EDGE_CURVE('',#463,#462,#405,.F.);
#570=EDGE_CURVE('',#460,#463,#191,.T.);
#571=EDGE_CURVE('',#459,#455,#192,.T.);
#572=EDGE_CURVE('',#464,#460,#193,.T.);
#573=EDGE_CURVE('',#465,#464,#194,.T.);
#574=EDGE_CURVE('',#466,#465,#195,.T.);
#575=EDGE_CURVE('',#467,#466,#196,.T.);
#576=EDGE_CURVE('',#468,#467,#197,.T.);
#577=EDGE_CURVE('',#469,#468,#198,.T.);
#578=EDGE_CURVE('',#470,#469,#199,.T.);
#579=EDGE_CURVE('',#471,#470,#200,.T.);
#580=EDGE_CURVE('',#472,#471,#201,.T.);
#581=EDGE_CURVE('',#473,#472,#202,.T.);
#582=EDGE_CURVE('',#474,#473,#203,.T.);
#583=EDGE_CURVE('',#475,#474,#204,.T.);
#584=EDGE_CURVE('',#454,#475,#205,.T.);
#585=EDGE_CURVE('',#476,#476,#406,.T.);
#586=EDGE_CURVE('',#461,#458,#206,.T.);
#587=EDGE_CURVE('',#475,#477,#207,.T.);
#588=EDGE_CURVE('',#456,#477,#208,.T.);
#589=EDGE_CURVE('',#478,#463,#209,.T.);
#590=EDGE_CURVE('',#464,#478,#210,.T.);
#591=EDGE_CURVE('',#477,#479,#211,.T.);
#592=EDGE_CURVE('',#479,#480,#212,.T.);
#593=EDGE_CURVE('',#480,#481,#213,.T.);
#594=EDGE_CURVE('',#481,#482,#214,.T.);
#595=EDGE_CURVE('',#482,#483,#215,.T.);
#596=EDGE_CURVE('',#484,#483,#216,.T.);
#597=EDGE_CURVE('',#485,#484,#217,.T.);
#598=EDGE_CURVE('',#457,#485,#218,.T.);
#599=EDGE_CURVE('',#462,#486,#219,.T.);
#600=EDGE_CURVE('',#487,#486,#220,.T.);
#601=EDGE_CURVE('',#488,#487,#221,.T.);
#602=EDGE_CURVE('',#488,#489,#222,.T.);
#603=EDGE_CURVE('',#489,#490,#223,.T.);
#604=EDGE_CURVE('',#490,#491,#224,.T.);
#605=EDGE_CURVE('',#491,#492,#225,.T.);
#606=EDGE_CURVE('',#492,#478,#226,.T.);
#607=EDGE_CURVE('',#485,#493,#407,.T.);
#608=EDGE_CURVE('',#493,#494,#227,.T.);
#609=EDGE_CURVE('',#494,#486,#408,.T.);
#610=EDGE_CURVE('',#495,#496,#409,.T.);
#611=EDGE_CURVE('',#496,#495,#410,.T.);
#612=EDGE_CURVE('',#496,#497,#228,.T.);
#613=EDGE_CURVE('',#497,#497,#411,.T.);
#614=EDGE_CURVE('',#498,#499,#412,.T.);
#615=EDGE_CURVE('',#499,#498,#413,.T.);
#616=EDGE_CURVE('',#499,#500,#229,.T.);
#617=EDGE_CURVE('',#500,#500,#414,.T.);
#618=EDGE_CURVE('',#501,#502,#415,.T.);
#619=EDGE_CURVE('',#502,#501,#416,.T.);
#620=EDGE_CURVE('',#502,#503,#230,.T.);
#621=EDGE_CURVE('',#503,#503,#417,.T.);
#622=EDGE_CURVE('',#504,#505,#418,.T.);
#623=EDGE_CURVE('',#505,#504,#419,.T.);
#624=EDGE_CURVE('',#505,#506,#231,.T.);
#625=EDGE_CURVE('',#506,#506,#420,.T.);
#626=EDGE_CURVE('',#507,#508,#421,.T.);
#627=EDGE_CURVE('',#508,#509,#232,.T.);
#628=EDGE_CURVE('',#509,#510,#422,.T.);
#629=EDGE_CURVE('',#510,#507,#233,.T.);
#630=EDGE_CURVE('',#511,#510,#234,.T.);
#631=EDGE_CURVE('',#512,#511,#235,.T.);
#632=EDGE_CURVE('',#507,#512,#236,.T.);
#633=EDGE_CURVE('',#509,#513,#237,.T.);
#634=EDGE_CURVE('',#513,#514,#238,.T.);
#635=EDGE_CURVE('',#514,#515,#239,.T.);
#636=EDGE_CURVE('',#515,#516,#240,.T.);
#637=EDGE_CURVE('',#516,#517,#241,.T.);
#638=EDGE_CURVE('',#518,#517,#423,.T.);
#639=EDGE_CURVE('',#518,#519,#242,.T.);
#640=EDGE_CURVE('',#520,#519,#424,.T.);
#641=EDGE_CURVE('',#520,#521,#243,.T.);
#642=EDGE_CURVE('',#511,#521,#425,.T.);
#643=EDGE_CURVE('',#522,#522,#426,.T.);
#644=EDGE_CURVE('',#523,#524,#427,.T.);
#645=EDGE_CURVE('',#524,#518,#244,.T.);
#646=EDGE_CURVE('',#517,#523,#245,.T.);
#647=EDGE_CURVE('',#525,#524,#246,.T.);
#648=EDGE_CURVE('',#519,#525,#247,.T.);
#649=EDGE_CURVE('',#525,#526,#428,.T.);
#650=EDGE_CURVE('',#526,#520,#248,.T.);
#651=EDGE_CURVE('',#527,#512,#429,.T.);
#652=EDGE_CURVE('',#521,#527,#249,.T.);
#653=EDGE_CURVE('',#528,#488,#430,.T.);
#654=EDGE_CURVE('',#487,#529,#431,.T.);
#655=EDGE_CURVE('',#529,#528,#250,.T.);
#656=EDGE_CURVE('',#486,#530,#432,.T.);
#657=EDGE_CURVE('',#530,#531,#251,.T.);
#658=EDGE_CURVE('',#531,#487,#433,.T.);
#659=EDGE_CURVE('',#484,#532,#434,.T.);
#660=EDGE_CURVE('',#532,#533,#252,.T.);
#661=EDGE_CURVE('',#533,#485,#435,.T.);
#662=EDGE_CURVE('',#483,#534,#436,.T.);
#663=EDGE_CURVE('',#534,#535,#253,.T.);
#664=EDGE_CURVE('',#535,#484,#437,.T.);
#665=EDGE_CURVE('',#535,#532,#438,.T.);
#666=EDGE_CURVE('',#533,#493,#439,.T.);
#667=EDGE_CURVE('',#494,#530,#440,.T.);
#668=EDGE_CURVE('',#531,#529,#441,.T.);
#669=EDGE_CURVE('',#531,#536,#254,.T.);
#670=EDGE_CURVE('',#536,#537,#442,.F.);
#671=EDGE_CURVE('',#537,#529,#255,.T.);
#672=EDGE_CURVE('',#538,#530,#256,.T.);
#673=EDGE_CURVE('',#538,#536,#257,.T.);
#674=EDGE_CURVE('',#494,#539,#258,.T.);
#675=EDGE_CURVE('',#539,#538,#443,.F.);
#676=EDGE_CURVE('',#540,#493,#259,.T.);
#677=EDGE_CURVE('',#540,#539,#260,.T.);
#678=EDGE_CURVE('',#533,#541,#261,.T.);
#679=EDGE_CURVE('',#541,#540,#444,.F.);
#680=EDGE_CURVE('',#542,#532,#262,.T.);
#681=EDGE_CURVE('',#542,#543,#445,.T.);
#682=EDGE_CURVE('',#543,#544,#446,.T.);
#683=EDGE_CURVE('',#545,#544,#263,.T.);
#684=EDGE_CURVE('',#545,#541,#264,.T.);
#685=EDGE_CURVE('',#546,#547,#447,.T.);
#686=EDGE_CURVE('',#547,#546,#448,.T.);
#687=EDGE_CURVE('',#535,#548,#265,.T.);
#688=EDGE_CURVE('',#548,#545,#449,.F.);
#689=EDGE_CURVE('',#544,#542,#187,.T.);
#690=EDGE_CURVE('',#549,#534,#266,.T.);
#691=EDGE_CURVE('',#549,#548,#267,.T.);
#692=EDGE_CURVE('',#543,#550,#268,.T.);
#693=EDGE_CURVE('',#551,#550,#450,.T.);
#694=EDGE_CURVE('',#552,#551,#15,.T.);
#695=EDGE_CURVE('',#550,#552,#451,.T.);
#696=EDGE_CURVE('',#547,#553,#269,.T.);
#697=EDGE_CURVE('',#554,#553,#452,.T.);
#698=EDGE_CURVE('',#555,#554,#270,.T.);
#699=EDGE_CURVE('',#556,#555,#16,.T.);
#700=EDGE_CURVE('',#557,#556,#271,.T.);
#701=EDGE_CURVE('',#553,#557,#453,.T.);
#702=EDGE_CURVE('',#557,#480,#272,.T.);
#703=EDGE_CURVE('',#474,#479,#273,.T.);
#704=EDGE_CURVE('',#473,#554,#274,.T.);
#705=EDGE_CURVE('',#556,#481,#275,.T.);
#706=EDGE_CURVE('',#551,#482,#276,.T.);
#707=EDGE_CURVE('',#472,#555,#277,.T.);
#708=EDGE_CURVE('',#471,#552,#278,.T.);
#709=EDGE_CURVE('',#516,#558,#279,.T.);
#710=EDGE_CURVE('',#523,#558,#280,.T.);
#711=EDGE_CURVE('',#527,#526,#281,.T.);
#712=EDGE_CURVE('',#559,#508,#282,.T.);
#713=EDGE_CURVE('',#513,#559,#283,.T.);
#714=EDGE_CURVE('',#558,#560,#284,.T.);
#715=EDGE_CURVE('',#537,#560,#285,.T.);
#716=EDGE_CURVE('',#549,#559,#286,.T.);
#717=EDGE_CURVE('',#560,#528,#287,.T.);
#718=EDGE_CURVE('',#469,#515,#288,.T.);
#719=EDGE_CURVE('',#514,#470,#289,.T.);
#720=EDGE_CURVE('',#476,#522,#290,.T.);
#721=EDGE_CURVE('',#465,#492,#291,.T.);
#722=EDGE_CURVE('',#466,#491,#292,.T.);
#723=EDGE_CURVE('',#467,#490,#293,.T.);
#724=EDGE_CURVE('',#468,#489,#294,.T.);
#725=ORIENTED_EDGE('',*,*,#561,.F.);
#726=ORIENTED_EDGE('',*,*,#562,.F.);
#727=ORIENTED_EDGE('',*,*,#563,.T.);
#728=ORIENTED_EDGE('',*,*,#564,.T.);
#729=ORIENTED_EDGE('',*,*,#565,.T.);
#730=ORIENTED_EDGE('',*,*,#566,.F.);
#731=ORIENTED_EDGE('',*,*,#567,.T.);
#732=ORIENTED_EDGE('',*,*,#568,.F.);
#733=ORIENTED_EDGE('',*,*,#569,.F.);
#734=ORIENTED_EDGE('',*,*,#570,.F.);
#735=ORIENTED_EDGE('',*,*,#561,.T.);
#736=ORIENTED_EDGE('',*,*,#571,.F.);
#737=ORIENTED_EDGE('',*,*,#566,.T.);
#738=ORIENTED_EDGE('',*,*,#572,.F.);
#739=ORIENTED_EDGE('',*,*,#573,.F.);
#740=ORIENTED_EDGE('',*,*,#574,.F.);
#741=ORIENTED_EDGE('',*,*,#575,.F.);
#742=ORIENTED_EDGE('',*,*,#576,.F.);
#743=ORIENTED_EDGE('',*,*,#577,.F.);
#744=ORIENTED_EDGE('',*,*,#578,.F.);
#745=ORIENTED_EDGE('',*,*,#579,.F.);
#746=ORIENTED_EDGE('',*,*,#580,.F.);
#747=ORIENTED_EDGE('',*,*,#581,.F.);
#748=ORIENTED_EDGE('',*,*,#582,.F.);
#749=ORIENTED_EDGE('',*,*,#583,.F.);
#750=ORIENTED_EDGE('',*,*,#584,.F.);
#751=ORIENTED_EDGE('',*,*,#585,.T.);
#752=ORIENTED_EDGE('',*,*,#565,.F.);
#753=ORIENTED_EDGE('',*,*,#586,.F.);
#754=ORIENTED_EDGE('',*,*,#567,.F.);
#755=ORIENTED_EDGE('',*,*,#571,.T.);
#756=ORIENTED_EDGE('',*,*,#562,.T.);
#757=ORIENTED_EDGE('',*,*,#584,.T.);
#758=ORIENTED_EDGE('',*,*,#587,.T.);
#759=ORIENTED_EDGE('',*,*,#588,.F.);
#760=ORIENTED_EDGE('',*,*,#570,.T.);
#761=ORIENTED_EDGE('',*,*,#589,.F.);
#762=ORIENTED_EDGE('',*,*,#590,.F.);
#763=ORIENTED_EDGE('',*,*,#572,.T.);
#764=ORIENTED_EDGE('',*,*,#588,.T.);
#765=ORIENTED_EDGE('',*,*,#591,.T.);
#766=ORIENTED_EDGE('',*,*,#592,.T.);
#767=ORIENTED_EDGE('',*,*,#593,.T.);
#768=ORIENTED_EDGE('',*,*,#594,.T.);
#769=ORIENTED_EDGE('',*,*,#595,.T.);
#770=ORIENTED_EDGE('',*,*,#596,.F.);
#771=ORIENTED_EDGE('',*,*,#597,.F.);
#772=ORIENTED_EDGE('',*,*,#598,.F.);
#773=ORIENTED_EDGE('',*,*,#563,.F.);
#774=ORIENTED_EDGE('',*,*,#599,.T.);
#775=ORIENTED_EDGE('',*,*,#600,.F.);
#776=ORIENTED_EDGE('',*,*,#601,.F.);
#777=ORIENTED_EDGE('',*,*,#602,.T.);
#778=ORIENTED_EDGE('',*,*,#603,.T.);
#779=ORIENTED_EDGE('',*,*,#604,.T.);
#780=ORIENTED_EDGE('',*,*,#605,.T.);
#781=ORIENTED_EDGE('',*,*,#606,.T.);
#782=ORIENTED_EDGE('',*,*,#589,.T.);
#783=ORIENTED_EDGE('',*,*,#569,.T.);
#784=ORIENTED_EDGE('',*,*,#586,.T.);
#785=ORIENTED_EDGE('',*,*,#564,.F.);
#786=ORIENTED_EDGE('',*,*,#598,.T.);
#787=ORIENTED_EDGE('',*,*,#607,.T.);
#788=ORIENTED_EDGE('',*,*,#608,.T.);
#789=ORIENTED_EDGE('',*,*,#609,.T.);
#790=ORIENTED_EDGE('',*,*,#599,.F.);
#791=ORIENTED_EDGE('',*,*,#568,.T.);
#792=ORIENTED_EDGE('',*,*,#610,.F.);
#793=ORIENTED_EDGE('',*,*,#611,.F.);
#794=ORIENTED_EDGE('',*,*,#612,.T.);
#795=ORIENTED_EDGE('',*,*,#613,.F.);
#796=ORIENTED_EDGE('',*,*,#612,.F.);
#797=ORIENTED_EDGE('',*,*,#614,.F.);
#798=ORIENTED_EDGE('',*,*,#615,.F.);
#799=ORIENTED_EDGE('',*,*,#616,.T.);
#800=ORIENTED_EDGE('',*,*,#617,.F.);
#801=ORIENTED_EDGE('',*,*,#616,.F.);
#802=ORIENTED_EDGE('',*,*,#618,.F.);
#803=ORIENTED_EDGE('',*,*,#619,.F.);
#804=ORIENTED_EDGE('',*,*,#620,.T.);
#805=ORIENTED_EDGE('',*,*,#621,.F.);
#806=ORIENTED_EDGE('',*,*,#620,.F.);
#807=ORIENTED_EDGE('',*,*,#622,.F.);
#808=ORIENTED_EDGE('',*,*,#623,.F.);
#809=ORIENTED_EDGE('',*,*,#624,.T.);
#810=ORIENTED_EDGE('',*,*,#625,.F.);
#811=ORIENTED_EDGE('',*,*,#624,.F.);
#812=ORIENTED_EDGE('',*,*,#626,.T.);
#813=ORIENTED_EDGE('',*,*,#627,.T.);
#814=ORIENTED_EDGE('',*,*,#628,.T.);
#815=ORIENTED_EDGE('',*,*,#629,.T.);
#816=ORIENTED_EDGE('',*,*,#629,.F.);
#817=ORIENTED_EDGE('',*,*,#630,.F.);
#818=ORIENTED_EDGE('',*,*,#631,.F.);
#819=ORIENTED_EDGE('',*,*,#632,.F.);
#820=ORIENTED_EDGE('',*,*,#628,.F.);
#821=ORIENTED_EDGE('',*,*,#633,.T.);
#822=ORIENTED_EDGE('',*,*,#634,.T.);
#823=ORIENTED_EDGE('',*,*,#635,.T.);
#824=ORIENTED_EDGE('',*,*,#636,.T.);
#825=ORIENTED_EDGE('',*,*,#637,.T.);
#826=ORIENTED_EDGE('',*,*,#638,.F.);
#827=ORIENTED_EDGE('',*,*,#639,.T.);
#828=ORIENTED_EDGE('',*,*,#640,.F.);
#829=ORIENTED_EDGE('',*,*,#641,.T.);
#830=ORIENTED_EDGE('',*,*,#642,.F.);
#831=ORIENTED_EDGE('',*,*,#630,.T.);
#832=ORIENTED_EDGE('',*,*,#613,.T.);
#833=ORIENTED_EDGE('',*,*,#617,.T.);
#834=ORIENTED_EDGE('',*,*,#621,.T.);
#835=ORIENTED_EDGE('',*,*,#625,.T.);
#836=ORIENTED_EDGE('',*,*,#643,.T.);
#837=ORIENTED_EDGE('',*,*,#644,.T.);
#838=ORIENTED_EDGE('',*,*,#645,.T.);
#839=ORIENTED_EDGE('',*,*,#638,.T.);
#840=ORIENTED_EDGE('',*,*,#646,.T.);
#841=ORIENTED_EDGE('',*,*,#645,.F.);
#842=ORIENTED_EDGE('',*,*,#647,.F.);
#843=ORIENTED_EDGE('',*,*,#648,.F.);
#844=ORIENTED_EDGE('',*,*,#639,.F.);
#845=ORIENTED_EDGE('',*,*,#649,.T.);
#846=ORIENTED_EDGE('',*,*,#650,.T.);
#847=ORIENTED_EDGE('',*,*,#640,.T.);
#848=ORIENTED_EDGE('',*,*,#648,.T.);
#849=ORIENTED_EDGE('',*,*,#651,.T.);
#850=ORIENTED_EDGE('',*,*,#631,.T.);
#851=ORIENTED_EDGE('',*,*,#642,.T.);
#852=ORIENTED_EDGE('',*,*,#652,.T.);
#853=ORIENTED_EDGE('',*,*,#653,.T.);
#854=ORIENTED_EDGE('',*,*,#601,.T.);
#855=ORIENTED_EDGE('',*,*,#654,.T.);
#856=ORIENTED_EDGE('',*,*,#655,.T.);
#857=ORIENTED_EDGE('',*,*,#656,.T.);
#858=ORIENTED_EDGE('',*,*,#657,.T.);
#859=ORIENTED_EDGE('',*,*,#658,.T.);
#860=ORIENTED_EDGE('',*,*,#600,.T.);
#861=ORIENTED_EDGE('',*,*,#659,.T.);
#862=ORIENTED_EDGE('',*,*,#660,.T.);
#863=ORIENTED_EDGE('',*,*,#661,.T.);
#864=ORIENTED_EDGE('',*,*,#597,.T.);
#865=ORIENTED_EDGE('',*,*,#662,.T.);
#866=ORIENTED_EDGE('',*,*,#663,.T.);
#867=ORIENTED_EDGE('',*,*,#664,.T.);
#868=ORIENTED_EDGE('',*,*,#596,.T.);
#869=ORIENTED_EDGE('',*,*,#664,.F.);
#870=ORIENTED_EDGE('',*,*,#665,.T.);
#871=ORIENTED_EDGE('',*,*,#659,.F.);
#872=ORIENTED_EDGE('',*,*,#661,.F.);
#873=ORIENTED_EDGE('',*,*,#666,.T.);
#874=ORIENTED_EDGE('',*,*,#607,.F.);
#875=ORIENTED_EDGE('',*,*,#609,.F.);
#876=ORIENTED_EDGE('',*,*,#667,.T.);
#877=ORIENTED_EDGE('',*,*,#656,.F.);
#878=ORIENTED_EDGE('',*,*,#658,.F.);
#879=ORIENTED_EDGE('',*,*,#668,.T.);
#880=ORIENTED_EDGE('',*,*,#654,.F.);
#881=ORIENTED_EDGE('',*,*,#668,.F.);
#882=ORIENTED_EDGE('',*,*,#669,.T.);
#883=ORIENTED_EDGE('',*,*,#670,.T.);
#884=ORIENTED_EDGE('',*,*,#671,.T.);
#885=ORIENTED_EDGE('',*,*,#657,.F.);
#886=ORIENTED_EDGE('',*,*,#672,.F.);
#887=ORIENTED_EDGE('',*,*,#673,.T.);
#888=ORIENTED_EDGE('',*,*,#669,.F.);
#889=ORIENTED_EDGE('',*,*,#667,.F.);
#890=ORIENTED_EDGE('',*,*,#674,.T.);
#891=ORIENTED_EDGE('',*,*,#675,.T.);
#892=ORIENTED_EDGE('',*,*,#672,.T.);
#893=ORIENTED_EDGE('',*,*,#608,.F.);
#894=ORIENTED_EDGE('',*,*,#676,.F.);
#895=ORIENTED_EDGE('',*,*,#677,.T.);
#896=ORIENTED_EDGE('',*,*,#674,.F.);
#897=ORIENTED_EDGE('',*,*,#666,.F.);
#898=ORIENTED_EDGE('',*,*,#678,.T.);
#899=ORIENTED_EDGE('',*,*,#679,.T.);
#900=ORIENTED_EDGE('',*,*,#676,.T.);
#901=ORIENTED_EDGE('',*,*,#660,.F.);
#902=ORIENTED_EDGE('',*,*,#680,.F.);
#903=ORIENTED_EDGE('',*,*,#681,.T.);
#904=ORIENTED_EDGE('',*,*,#682,.T.);
#905=ORIENTED_EDGE('',*,*,#683,.F.);
#906=ORIENTED_EDGE('',*,*,#684,.T.);
#907=ORIENTED_EDGE('',*,*,#678,.F.);
#908=ORIENTED_EDGE('',*,*,#685,.T.);
#909=ORIENTED_EDGE('',*,*,#686,.T.);
#910=ORIENTED_EDGE('',*,*,#665,.F.);
#911=ORIENTED_EDGE('',*,*,#687,.T.);
#912=ORIENTED_EDGE('',*,*,#688,.T.);
#913=ORIENTED_EDGE('',*,*,#683,.T.);
#914=ORIENTED_EDGE('',*,*,#689,.T.);
#915=ORIENTED_EDGE('',*,*,#680,.T.);
#916=ORIENTED_EDGE('',*,*,#663,.F.);
#917=ORIENTED_EDGE('',*,*,#690,.F.);
#918=ORIENTED_EDGE('',*,*,#691,.T.);
#919=ORIENTED_EDGE('',*,*,#687,.F.);
#920=ORIENTED_EDGE('',*,*,#689,.F.);
#921=ORIENTED_EDGE('',*,*,#682,.F.);
#922=ORIENTED_EDGE('',*,*,#692,.T.);
#923=ORIENTED_EDGE('',*,*,#693,.F.);
#924=ORIENTED_EDGE('',*,*,#694,.F.);
#925=ORIENTED_EDGE('',*,*,#695,.F.);
#926=ORIENTED_EDGE('',*,*,#692,.F.);
#927=ORIENTED_EDGE('',*,*,#681,.F.);
#928=ORIENTED_EDGE('',*,*,#685,.F.);
#929=ORIENTED_EDGE('',*,*,#686,.F.);
#930=ORIENTED_EDGE('',*,*,#696,.T.);
#931=ORIENTED_EDGE('',*,*,#697,.F.);
#932=ORIENTED_EDGE('',*,*,#698,.F.);
#933=ORIENTED_EDGE('',*,*,#699,.F.);
#934=ORIENTED_EDGE('',*,*,#700,.F.);
#935=ORIENTED_EDGE('',*,*,#701,.F.);
#936=ORIENTED_EDGE('',*,*,#696,.F.);
#937=ORIENTED_EDGE('',*,*,#697,.T.);
#938=ORIENTED_EDGE('',*,*,#701,.T.);
#939=ORIENTED_EDGE('',*,*,#702,.T.);
#940=ORIENTED_EDGE('',*,*,#592,.F.);
#941=ORIENTED_EDGE('',*,*,#703,.F.);
#942=ORIENTED_EDGE('',*,*,#582,.T.);
#943=ORIENTED_EDGE('',*,*,#704,.T.);
#944=ORIENTED_EDGE('',*,*,#700,.T.);
#945=ORIENTED_EDGE('',*,*,#705,.T.);
#946=ORIENTED_EDGE('',*,*,#593,.F.);
#947=ORIENTED_EDGE('',*,*,#702,.F.);
#948=ORIENTED_EDGE('',*,*,#694,.T.);
#949=ORIENTED_EDGE('',*,*,#706,.T.);
#950=ORIENTED_EDGE('',*,*,#594,.F.);
#951=ORIENTED_EDGE('',*,*,#705,.F.);
#952=ORIENTED_EDGE('',*,*,#699,.T.);
#953=ORIENTED_EDGE('',*,*,#707,.F.);
#954=ORIENTED_EDGE('',*,*,#580,.T.);
#955=ORIENTED_EDGE('',*,*,#708,.T.);
#956=ORIENTED_EDGE('',*,*,#646,.F.);
#957=ORIENTED_EDGE('',*,*,#637,.F.);
#958=ORIENTED_EDGE('',*,*,#709,.T.);
#959=ORIENTED_EDGE('',*,*,#710,.F.);
#960=ORIENTED_EDGE('',*,*,#650,.F.);
#961=ORIENTED_EDGE('',*,*,#711,.F.);
#962=ORIENTED_EDGE('',*,*,#652,.F.);
#963=ORIENTED_EDGE('',*,*,#641,.F.);
#964=ORIENTED_EDGE('',*,*,#627,.F.);
#965=ORIENTED_EDGE('',*,*,#712,.F.);
#966=ORIENTED_EDGE('',*,*,#713,.F.);
#967=ORIENTED_EDGE('',*,*,#633,.F.);
#968=ORIENTED_EDGE('',*,*,#626,.F.);
#969=ORIENTED_EDGE('',*,*,#632,.T.);
#970=ORIENTED_EDGE('',*,*,#651,.F.);
#971=ORIENTED_EDGE('',*,*,#711,.T.);
#972=ORIENTED_EDGE('',*,*,#649,.F.);
#973=ORIENTED_EDGE('',*,*,#647,.T.);
#974=ORIENTED_EDGE('',*,*,#644,.F.);
#975=ORIENTED_EDGE('',*,*,#710,.T.);
#976=ORIENTED_EDGE('',*,*,#714,.T.);
#977=ORIENTED_EDGE('',*,*,#715,.F.);
#978=ORIENTED_EDGE('',*,*,#670,.F.);
#979=ORIENTED_EDGE('',*,*,#673,.F.);
#980=ORIENTED_EDGE('',*,*,#675,.F.);
#981=ORIENTED_EDGE('',*,*,#677,.F.);
#982=ORIENTED_EDGE('',*,*,#679,.F.);
#983=ORIENTED_EDGE('',*,*,#684,.F.);
#984=ORIENTED_EDGE('',*,*,#688,.F.);
#985=ORIENTED_EDGE('',*,*,#691,.F.);
#986=ORIENTED_EDGE('',*,*,#716,.T.);
#987=ORIENTED_EDGE('',*,*,#712,.T.);
#988=ORIENTED_EDGE('',*,*,#610,.T.);
#989=ORIENTED_EDGE('',*,*,#611,.T.);
#990=ORIENTED_EDGE('',*,*,#614,.T.);
#991=ORIENTED_EDGE('',*,*,#615,.T.);
#992=ORIENTED_EDGE('',*,*,#618,.T.);
#993=ORIENTED_EDGE('',*,*,#619,.T.);
#994=ORIENTED_EDGE('',*,*,#622,.T.);
#995=ORIENTED_EDGE('',*,*,#623,.T.);
#996=ORIENTED_EDGE('',*,*,#655,.F.);
#997=ORIENTED_EDGE('',*,*,#671,.F.);
#998=ORIENTED_EDGE('',*,*,#715,.T.);
#999=ORIENTED_EDGE('',*,*,#717,.T.);
#1000=ORIENTED_EDGE('',*,*,#718,.T.);
#1001=ORIENTED_EDGE('',*,*,#635,.F.);
#1002=ORIENTED_EDGE('',*,*,#719,.T.);
#1003=ORIENTED_EDGE('',*,*,#578,.T.);
#1004=ORIENTED_EDGE('',*,*,#585,.F.);
#1005=ORIENTED_EDGE('',*,*,#720,.T.);
#1006=ORIENTED_EDGE('',*,*,#643,.F.);
#1007=ORIENTED_EDGE('',*,*,#720,.F.);
#1008=ORIENTED_EDGE('',*,*,#662,.F.);
#1009=ORIENTED_EDGE('',*,*,#595,.F.);
#1010=ORIENTED_EDGE('',*,*,#706,.F.);
#1011=ORIENTED_EDGE('',*,*,#693,.T.);
#1012=ORIENTED_EDGE('',*,*,#695,.T.);
#1013=ORIENTED_EDGE('',*,*,#708,.F.);
#1014=ORIENTED_EDGE('',*,*,#579,.T.);
#1015=ORIENTED_EDGE('',*,*,#719,.F.);
#1016=ORIENTED_EDGE('',*,*,#634,.F.);
#1017=ORIENTED_EDGE('',*,*,#713,.T.);
#1018=ORIENTED_EDGE('',*,*,#716,.F.);
#1019=ORIENTED_EDGE('',*,*,#690,.T.);
#1020=ORIENTED_EDGE('',*,*,#698,.T.);
#1021=ORIENTED_EDGE('',*,*,#704,.F.);
#1022=ORIENTED_EDGE('',*,*,#581,.T.);
#1023=ORIENTED_EDGE('',*,*,#707,.T.);
#1024=ORIENTED_EDGE('',*,*,#583,.T.);
#1025=ORIENTED_EDGE('',*,*,#703,.T.);
#1026=ORIENTED_EDGE('',*,*,#591,.F.);
#1027=ORIENTED_EDGE('',*,*,#587,.F.);
#1028=ORIENTED_EDGE('',*,*,#573,.T.);
#1029=ORIENTED_EDGE('',*,*,#590,.T.);
#1030=ORIENTED_EDGE('',*,*,#606,.F.);
#1031=ORIENTED_EDGE('',*,*,#721,.F.);
#1032=ORIENTED_EDGE('',*,*,#574,.T.);
#1033=ORIENTED_EDGE('',*,*,#721,.T.);
#1034=ORIENTED_EDGE('',*,*,#605,.F.);
#1035=ORIENTED_EDGE('',*,*,#722,.F.);
#1036=ORIENTED_EDGE('',*,*,#575,.T.);
#1037=ORIENTED_EDGE('',*,*,#722,.T.);
#1038=ORIENTED_EDGE('',*,*,#604,.F.);
#1039=ORIENTED_EDGE('',*,*,#723,.F.);
#1040=ORIENTED_EDGE('',*,*,#576,.T.);
#1041=ORIENTED_EDGE('',*,*,#723,.T.);
#1042=ORIENTED_EDGE('',*,*,#603,.F.);
#1043=ORIENTED_EDGE('',*,*,#724,.F.);
#1044=ORIENTED_EDGE('',*,*,#653,.F.);
#1045=ORIENTED_EDGE('',*,*,#717,.F.);
#1046=ORIENTED_EDGE('',*,*,#714,.F.);
#1047=ORIENTED_EDGE('',*,*,#709,.F.);
#1048=ORIENTED_EDGE('',*,*,#636,.F.);
#1049=ORIENTED_EDGE('',*,*,#718,.F.);
#1050=ORIENTED_EDGE('',*,*,#577,.T.);
#1051=ORIENTED_EDGE('',*,*,#724,.T.);
#1052=ORIENTED_EDGE('',*,*,#602,.F.);
#1053=CYLINDRICAL_SURFACE('',#1151,1.);
#1054=CYLINDRICAL_SURFACE('',#1154,1.);
#1055=CYLINDRICAL_SURFACE('',#1164,2.5);
#1056=CYLINDRICAL_SURFACE('',#1167,1.8);
#1057=CYLINDRICAL_SURFACE('',#1171,1.8);
#1058=CYLINDRICAL_SURFACE('',#1175,1.8);
#1059=CYLINDRICAL_SURFACE('',#1179,1.8);
#1060=CYLINDRICAL_SURFACE('',#1183,5.);
#1061=CYLINDRICAL_SURFACE('',#1192,5.);
#1062=CYLINDRICAL_SURFACE('',#1195,5.);
#1063=CYLINDRICAL_SURFACE('',#1197,5.);
#1064=CYLINDRICAL_SURFACE('',#1199,2.5);
#1065=CYLINDRICAL_SURFACE('',#1202,2.5);
#1066=CYLINDRICAL_SURFACE('',#1205,2.5);
#1067=CYLINDRICAL_SURFACE('',#1208,2.5);
#1068=CYLINDRICAL_SURFACE('',#1219,2.5);
#1069=CYLINDRICAL_SURFACE('',#1222,2.5);
#1070=CYLINDRICAL_SURFACE('',#1225,2.5);
#1071=CYLINDRICAL_SURFACE('',#1232,2.5);
#1072=CYLINDRICAL_SURFACE('',#1235,1.5);
#1073=CYLINDRICAL_SURFACE('',#1239,1.5);
#1074=CYLINDRICAL_SURFACE('',#1252,5.);
#1075=ADVANCED_FACE('',(#62),#1053,.F.);
#1076=ADVANCED_FACE('',(#63),#1054,.F.);
#1077=ADVANCED_FACE('',(#64,#21),#32,.T.);
#1078=ADVANCED_FACE('',(#65),#33,.F.);
#1079=ADVANCED_FACE('',(#66),#34,.T.);
#1080=ADVANCED_FACE('',(#67),#35,.T.);
#1081=ADVANCED_FACE('',(#68),#36,.T.);
#1082=ADVANCED_FACE('',(#69),#37,.T.);
#1083=ADVANCED_FACE('',(#70),#1055,.T.);
#1084=ADVANCED_FACE('',(#71),#1056,.F.);
#1085=ADVANCED_FACE('',(#72),#1057,.F.);
#1086=ADVANCED_FACE('',(#73),#1058,.F.);
#1087=ADVANCED_FACE('',(#74),#1059,.F.);
#1088=ADVANCED_FACE('',(#75),#1060,.T.);
#1089=ADVANCED_FACE('',(#76),#38,.T.);
#1090=ADVANCED_FACE('',(#77,#22,#23,#24,#25,#26),#39,.T.);
#1091=ADVANCED_FACE('',(#78),#1061,.T.);
#1092=ADVANCED_FACE('',(#79),#40,.T.);
#1093=ADVANCED_FACE('',(#80),#1062,.T.);
#1094=ADVANCED_FACE('',(#81),#1063,.T.);
#1095=ADVANCED_FACE('',(#82),#1064,.T.);
#1096=ADVANCED_FACE('',(#83),#1065,.T.);
#1097=ADVANCED_FACE('',(#84),#1066,.T.);
#1098=ADVANCED_FACE('',(#85),#1067,.T.);
#1099=ADVANCED_FACE('',(#86),#17,.T.);
#1100=ADVANCED_FACE('',(#87),#18,.T.);
#1101=ADVANCED_FACE('',(#88),#19,.T.);
#1102=ADVANCED_FACE('',(#89),#20,.T.);
#1103=ADVANCED_FACE('',(#90),#1068,.T.);
#1104=ADVANCED_FACE('',(#91),#41,.T.);
#1105=ADVANCED_FACE('',(#92),#1069,.T.);
#1106=ADVANCED_FACE('',(#93),#42,.T.);
#1107=ADVANCED_FACE('',(#94),#1070,.T.);
#1108=ADVANCED_FACE('',(#95,#27),#43,.T.);
#1109=ADVANCED_FACE('',(#96),#1071,.T.);
#1110=ADVANCED_FACE('',(#97),#44,.T.);
#1111=ADVANCED_FACE('',(#98),#1072,.F.);
#1112=ADVANCED_FACE('',(#99),#1073,.F.);
#1113=ADVANCED_FACE('',(#100),#45,.T.);
#1114=ADVANCED_FACE('',(#101),#46,.T.);
#1115=ADVANCED_FACE('',(#102),#47,.T.);
#1116=ADVANCED_FACE('',(#103),#48,.T.);
#1117=ADVANCED_FACE('',(#104),#49,.T.);
#1118=ADVANCED_FACE('',(#105),#50,.T.);
#1119=ADVANCED_FACE('',(#106,#28,#29,#30,#31),#51,.T.);
#1120=ADVANCED_FACE('',(#107),#52,.T.);
#1121=ADVANCED_FACE('',(#108),#53,.T.);
#1122=ADVANCED_FACE('',(#109),#1074,.F.);
#1123=ADVANCED_FACE('',(#110),#54,.T.);
#1124=ADVANCED_FACE('',(#111),#55,.T.);
#1125=ADVANCED_FACE('',(#112),#56,.T.);
#1126=ADVANCED_FACE('',(#113),#57,.T.);
#1127=ADVANCED_FACE('',(#114),#58,.T.);
#1128=ADVANCED_FACE('',(#115),#59,.T.);
#1129=ADVANCED_FACE('',(#116),#60,.T.);
#1130=ADVANCED_FACE('',(#117),#61,.T.);
#1131=CLOSED_SHELL('',(#1075,#1076,#1077,#1078,#1079,#1080,#1081,#1082,
#1083,#1084,#1085,#1086,#1087,#1088,#1089,#1090,#1091,#1092,#1093,#1094,
#1095,#1096,#1097,#1098,#1099,#1100,#1101,#1102,#1103,#1104,#1105,#1106,
#1107,#1108,#1109,#1110,#1111,#1112,#1113,#1114,#1115,#1116,#1117,#1118,
#1119,#1120,#1121,#1122,#1123,#1124,#1125,#1126,#1127,#1128,#1129,#1130));
#1132=DERIVED_UNIT_ELEMENT(#1134,1.);
#1133=DERIVED_UNIT_ELEMENT(#1955,3.);
#1134=(
MASS_UNIT()
NAMED_UNIT(*)
SI_UNIT($,.GRAM.)
);
#1135=DERIVED_UNIT((#1132,#1133));
#1136=MEASURE_REPRESENTATION_ITEM('density measure',
POSITIVE_RATIO_MEASURE(1.),#1135);
#1137=PROPERTY_DEFINITION_REPRESENTATION(#1142,#1139);
#1138=PROPERTY_DEFINITION_REPRESENTATION(#1143,#1140);
#1139=REPRESENTATION('material name',(#1141),#1952);
#1140=REPRESENTATION('density',(#1136),#1952);
#1141=DESCRIPTIVE_REPRESENTATION_ITEM('Generisch','Generisch');
#1142=PROPERTY_DEFINITION('material property','material name',#1962);
#1143=PROPERTY_DEFINITION('material property','density of part',#1962);
#1144=DATE_TIME_ROLE('creation_date');
#1145=APPLIED_DATE_AND_TIME_ASSIGNMENT(#1146,#1144,(#1962));
#1146=DATE_AND_TIME(#1147,#1148);
#1147=CALENDAR_DATE(2015,15,12);
#1148=LOCAL_TIME(13,39,50.,#1149);
#1149=COORDINATED_UNIVERSAL_TIME_OFFSET(0,0,.BEHIND.);
#1150=AXIS2_PLACEMENT_3D('placement',#1590,#1261,#1262);
#1151=AXIS2_PLACEMENT_3D('',#1591,#1263,#1264);
#1152=AXIS2_PLACEMENT_3D('',#1594,#1265,#1266);
#1153=AXIS2_PLACEMENT_3D('',#1598,#1268,#1269);
#1154=AXIS2_PLACEMENT_3D('',#1609,#1271,#1272);
#1155=AXIS2_PLACEMENT_3D('',#1612,#1273,#1274);
#1156=AXIS2_PLACEMENT_3D('',#1625,#1276,#1277);
#1157=AXIS2_PLACEMENT_3D('',#1627,#1279,#1280);
#1158=AXIS2_PLACEMENT_3D('',#1655,#1295,#1296);
#1159=AXIS2_PLACEMENT_3D('',#1656,#1297,#1298);
#1160=AXIS2_PLACEMENT_3D('',#1658,#1300,#1301);
#1161=AXIS2_PLACEMENT_3D('',#1662,#1304,#1305);
#1162=AXIS2_PLACEMENT_3D('',#1666,#1308,#1309);
#1163=AXIS2_PLACEMENT_3D('',#1682,#1318,#1319);
#1164=AXIS2_PLACEMENT_3D('',#1698,#1328,#1329);
#1165=AXIS2_PLACEMENT_3D('',#1700,#1330,#1331);
#1166=AXIS2_PLACEMENT_3D('',#1703,#1333,#1334);
#1167=AXIS2_PLACEMENT_3D('',#1704,#1335,#1336);
#1168=AXIS2_PLACEMENT_3D('',#1707,#1337,#1338);
#1169=AXIS2_PLACEMENT_3D('',#1708,#1339,#1340);
#1170=AXIS2_PLACEMENT_3D('',#1711,#1342,#1343);
#1171=AXIS2_PLACEMENT_3D('',#1712,#1344,#1345);
#1172=AXIS2_PLACEMENT_3D('',#1715,#1346,#1347);
#1173=AXIS2_PLACEMENT_3D('',#1716,#1348,#1349);
#1174=AXIS2_PLACEMENT_3D('',#1719,#1351,#1352);
#1175=AXIS2_PLACEMENT_3D('',#1720,#1353,#1354);
#1176=AXIS2_PLACEMENT_3D('',#1723,#1355,#1356);
#1177=AXIS2_PLACEMENT_3D('',#1724,#1357,#1358);
#1178=AXIS2_PLACEMENT_3D('',#1727,#1360,#1361);
#1179=AXIS2_PLACEMENT_3D('',#1728,#1362,#1363);
#1180=AXIS2_PLACEMENT_3D('',#1731,#1364,#1365);
#1181=AXIS2_PLACEMENT_3D('',#1732,#1366,#1367);
#1182=AXIS2_PLACEMENT_3D('',#1735,#1369,#1370);
#1183=AXIS2_PLACEMENT_3D('',#1736,#1371,#1372);
#1184=AXIS2_PLACEMENT_3D('',#1739,#1373,#1374);
#1185=AXIS2_PLACEMENT_3D('',#1743,#1376,#1377);
#1186=AXIS2_PLACEMENT_3D('',#1745,#1379,#1380);
#1187=AXIS2_PLACEMENT_3D('',#1751,#1384,#1385);
#1188=AXIS2_PLACEMENT_3D('',#1763,#1391,#1392);
#1189=AXIS2_PLACEMENT_3D('',#1767,#1394,#1395);
#1190=AXIS2_PLACEMENT_3D('',#1770,#1397,#1398);
#1191=AXIS2_PLACEMENT_3D('',#1772,#1399,#1400);
#1192=AXIS2_PLACEMENT_3D('',#1773,#1401,#1402);
#1193=AXIS2_PLACEMENT_3D('',#1776,#1403,#1404);
#1194=AXIS2_PLACEMENT_3D('',#1779,#1407,#1408);
#1195=AXIS2_PLACEMENT_3D('',#1783,#1411,#1412);
#1196=AXIS2_PLACEMENT_3D('',#1785,#1413,#1414);
#1197=AXIS2_PLACEMENT_3D('',#1787,#1416,#1417);
#1198=AXIS2_PLACEMENT_3D('',#1789,#1418,#1419);
#1199=AXIS2_PLACEMENT_3D('',#1791,#1421,#1422);
#1200=AXIS2_PLACEMENT_3D('',#1793,#1423,#1424);
#1201=AXIS2_PLACEMENT_3D('',#1795,#1425,#1426);
#1202=AXIS2_PLACEMENT_3D('',#1797,#1428,#1429);
#1203=AXIS2_PLACEMENT_3D('',#1799,#1430,#1431);
#1204=AXIS2_PLACEMENT_3D('',#1802,#1433,#1434);
#1205=AXIS2_PLACEMENT_3D('',#1803,#1435,#1436);
#1206=AXIS2_PLACEMENT_3D('',#1805,#1437,#1438);
#1207=AXIS2_PLACEMENT_3D('',#1808,#1440,#1441);
#1208=AXIS2_PLACEMENT_3D('',#1809,#1442,#1443);
#1209=AXIS2_PLACEMENT_3D('',#1811,#1444,#1445);
#1210=AXIS2_PLACEMENT_3D('',#1814,#1447,#1448);
#1211=AXIS2_PLACEMENT_3D('',#1815,#1449,#1450);
#1212=AXIS2_PLACEMENT_3D('',#1816,#1451,#1452);
#1213=AXIS2_PLACEMENT_3D('',#1817,#1453,#1454);
#1214=AXIS2_PLACEMENT_3D('',#1818,#1455,#1456);
#1215=AXIS2_PLACEMENT_3D('',#1819,#1457,#1458);
#1216=AXIS2_PLACEMENT_3D('',#1820,#1459,#1460);
#1217=AXIS2_PLACEMENT_3D('',#1821,#1461,#1462);
#1218=AXIS2_PLACEMENT_3D('',#1822,#1463,#1464);
#1219=AXIS2_PLACEMENT_3D('',#1823,#1465,#1466);
#1220=AXIS2_PLACEMENT_3D('',#1827,#1468,#1469);
#1221=AXIS2_PLACEMENT_3D('',#1829,#1471,#1472);
#1222=AXIS2_PLACEMENT_3D('',#1833,#1475,#1476);
#1223=AXIS2_PLACEMENT_3D('',#1836,#1478,#1479);
#1224=AXIS2_PLACEMENT_3D('',#1837,#1480,#1481);
#1225=AXIS2_PLACEMENT_3D('',#1841,#1484,#1485);
#1226=AXIS2_PLACEMENT_3D('',#1844,#1487,#1488);
#1227=AXIS2_PLACEMENT_3D('',#1845,#1489,#1490);
#1228=AXIS2_PLACEMENT_3D('',#1849,#1492,#1493);
#1229=AXIS2_PLACEMENT_3D('',#1851,#1494,#1495);
#1230=AXIS2_PLACEMENT_3D('',#1857,#1498,#1499);
#1231=AXIS2_PLACEMENT_3D('',#1858,#1500,#1501);
#1232=AXIS2_PLACEMENT_3D('',#1859,#1502,#1503);
#1233=AXIS2_PLACEMENT_3D('',#1862,#1505,#1506);
#1234=AXIS2_PLACEMENT_3D('',#1882,#1507,#1508);
#1235=AXIS2_PLACEMENT_3D('',#1886,#1511,#1512);
#1236=AXIS2_PLACEMENT_3D('',#1890,#1514,#1515);
#1237=AXIS2_PLACEMENT_3D('',#1892,#1516,#1517);
#1238=AXIS2_PLACEMENT_3D('',#1893,#1518,#1519);
#1239=AXIS2_PLACEMENT_3D('',#1894,#1520,#1521);
#1240=AXIS2_PLACEMENT_3D('',#1898,#1523,#1524);
#1241=AXIS2_PLACEMENT_3D('',#1902,#1526,#1527);
#1242=AXIS2_PLACEMENT_3D('',#1905,#1529,#1530);
#1243=AXIS2_PLACEMENT_3D('',#1906,#1531,#1532);
#1244=AXIS2_PLACEMENT_3D('',#1910,#1536,#1537);
#1245=AXIS2_PLACEMENT_3D('',#1912,#1539,#1540);
#1246=AXIS2_PLACEMENT_3D('',#1916,#1544,#1545);
#1247=AXIS2_PLACEMENT_3D('',#1920,#1548,#1549);
#1248=AXIS2_PLACEMENT_3D('',#1922,#1551,#1552);
#1249=AXIS2_PLACEMENT_3D('',#1926,#1555,#1556);
#1250=AXIS2_PLACEMENT_3D('',#1931,#1560,#1561);
#1251=AXIS2_PLACEMENT_3D('',#1933,#1563,#1564);
#1252=AXIS2_PLACEMENT_3D('',#1936,#1567,#1568);
#1253=AXIS2_PLACEMENT_3D('',#1938,#1570,#1571);
#1254=AXIS2_PLACEMENT_3D('',#1939,#1572,#1573);
#1255=AXIS2_PLACEMENT_3D('',#1940,#1574,#1575);
#1256=AXIS2_PLACEMENT_3D('',#1941,#1576,#1577);
#1257=AXIS2_PLACEMENT_3D('',#1943,#1579,#1580);
#1258=AXIS2_PLACEMENT_3D('',#1945,#1582,#1583);
#1259=AXIS2_PLACEMENT_3D('',#1947,#1585,#1586);
#1260=AXIS2_PLACEMENT_3D('',#1949,#1588,#1589);
#1261=DIRECTION('axis',(0.,0.,1.));
#1262=DIRECTION('refdir',(1.,0.,0.));
#1263=DIRECTION('center_axis',(0.,0.,-1.));
#1264=DIRECTION('ref_axis',(-0.707106781186548,-0.707106781186548,0.));
#1265=DIRECTION('center_axis',(0.,0.,1.));
#1266=DIRECTION('ref_axis',(-0.707106781186548,-0.707106781186548,0.));
#1267=DIRECTION('',(0.,0.,-1.));
#1268=DIRECTION('center_axis',(0.,0.,1.));
#1269=DIRECTION('ref_axis',(-0.707106781186548,-0.707106781186548,0.));
#1270=DIRECTION('',(0.,0.,-1.));
#1271=DIRECTION('center_axis',(0.,0.,-1.));
#1272=DIRECTION('ref_axis',(0.707106781186547,-0.707106781186548,0.));
#1273=DIRECTION('center_axis',(0.,0.,1.));
#1274=DIRECTION('ref_axis',(0.707106781186547,-0.707106781186548,0.));
#1275=DIRECTION('',(0.,0.,1.));
#1276=DIRECTION('center_axis',(0.,0.,1.));
#1277=DIRECTION('ref_axis',(0.707106781186547,-0.707106781186548,0.));
#1278=DIRECTION('',(0.,0.,1.));
#1279=DIRECTION('center_axis',(0.,0.,1.));
#1280=DIRECTION('ref_axis',(1.,0.,0.));
#1281=DIRECTION('',(-1.,0.,0.));
#1282=DIRECTION('',(-1.,0.,0.));
#1283=DIRECTION('',(0.447213595499958,-0.894427190999916,0.));
#1284=DIRECTION('',(2.22044604925031E-16,-1.,0.));
#1285=DIRECTION('',(-1.,-5.55111512312578E-15,0.));
#1286=DIRECTION('',(0.447213595499959,-0.894427190999915,0.));
#1287=DIRECTION('',(-3.33066907387548E-15,-1.,0.));
#1288=DIRECTION('',(1.,0.,0.));
#1289=DIRECTION('',(-5.55111512312578E-16,1.,0.));
#1290=DIRECTION('',(0.447213595499959,0.894427190999915,0.));
#1291=DIRECTION('',(-1.,-6.66133814775094E-16,0.));
#1292=DIRECTION('',(-2.22044604925031E-16,1.,0.));
#1293=DIRECTION('',(0.447213595499958,0.894427190999916,0.));
#1294=DIRECTION('',(-1.,0.,0.));
#1295=DIRECTION('center_axis',(0.,0.,-1.));
#1296=DIRECTION('ref_axis',(-1.,0.,0.));
#1297=DIRECTION('center_axis',(0.,-1.,0.));
#1298=DIRECTION('ref_axis',(-1.,0.,0.));
#1299=DIRECTION('',(-1.,0.,0.));
#1300=DIRECTION('center_axis',(0.,1.,0.));
#1301=DIRECTION('ref_axis',(-1.,0.,0.));
#1302=DIRECTION('',(0.,0.,1.));
#1303=DIRECTION('',(-1.,0.,0.));
#1304=DIRECTION('center_axis',(0.,1.,0.));
#1305=DIRECTION('ref_axis',(-1.,0.,0.));
#1306=DIRECTION('',(-1.,0.,0.));
#1307=DIRECTION('',(0.,0.,1.));
#1308=DIRECTION('center_axis',(0.,0.,1.));
#1309=DIRECTION('ref_axis',(1.,0.,0.));
#1310=DIRECTION('',(0.447213595499958,0.894427190999916,0.));
#1311=DIRECTION('',(-2.22044604925031E-16,1.,0.));
#1312=DIRECTION('',(-1.,-6.66133814775094E-16,0.));
#1313=DIRECTION('',(0.447213595499959,0.894427190999915,0.));
#1314=DIRECTION('',(-5.55111512312578E-16,1.,0.));
#1315=DIRECTION('',(1.,3.76346788008528E-16,0.));
#1316=DIRECTION('',(0.,1.,0.));
#1317=DIRECTION('',(-1.,0.,0.));
#1318=DIRECTION('center_axis',(0.,0.,1.));
#1319=DIRECTION('ref_axis',(1.,0.,0.));
#1320=DIRECTION('',(1.,0.,0.));
#1321=DIRECTION('',(0.,-1.,0.));
#1322=DIRECTION('',(1.,3.76346788008528E-16,0.));
#1323=DIRECTION('',(-3.33066907387548E-15,-1.,0.));
#1324=DIRECTION('',(0.447213595499959,-0.894427190999915,0.));
#1325=DIRECTION('',(-1.,-5.55111512312578E-15,0.));
#1326=DIRECTION('',(2.22044604925031E-16,-1.,0.));
#1327=DIRECTION('',(0.447213595499958,-0.894427190999916,0.));
#1328=DIRECTION('center_axis',(1.,0.,0.));
#1329=DIRECTION('ref_axis',(0.,-0.707106781186547,0.707106781186547));
#1330=DIRECTION('center_axis',(1.,0.,0.));
#1331=DIRECTION('ref_axis',(0.,0.,1.));
#1332=DIRECTION('',(1.,0.,0.));
#1333=DIRECTION('center_axis',(-1.,0.,0.));
#1334=DIRECTION('ref_axis',(0.,-1.,0.));
#1335=DIRECTION('center_axis',(0.,0.,-1.));
#1336=DIRECTION('ref_axis',(-1.,0.,0.));
#1337=DIRECTION('center_axis',(0.,0.,-1.));
#1338=DIRECTION('ref_axis',(-1.,0.,0.));
#1339=DIRECTION('center_axis',(0.,0.,-1.));
#1340=DIRECTION('ref_axis',(-1.,0.,0.));
#1341=DIRECTION('',(0.,0.,-1.));
#1342=DIRECTION('center_axis',(0.,0.,1.));
#1343=DIRECTION('ref_axis',(-1.,0.,0.));
#1344=DIRECTION('center_axis',(0.,0.,-1.));
#1345=DIRECTION('ref_axis',(-1.,0.,0.));
#1346=DIRECTION('center_axis',(0.,0.,-1.));
#1347=DIRECTION('ref_axis',(-1.,0.,0.));
#1348=DIRECTION('center_axis',(0.,0.,-1.));
#1349=DIRECTION('ref_axis',(-1.,0.,0.));
#1350=DIRECTION('',(0.,0.,-1.));
#1351=DIRECTION('center_axis',(0.,0.,1.));
#1352=DIRECTION('ref_axis',(-1.,0.,0.));
#1353=DIRECTION('center_axis',(0.,0.,1.));
#1354=DIRECTION('ref_axis',(1.,0.,0.));
#1355=DIRECTION('center_axis',(0.,0.,-1.));
#1356=DIRECTION('ref_axis',(1.,0.,0.));
#1357=DIRECTION('center_axis',(0.,0.,-1.));
#1358=DIRECTION('ref_axis',(1.,0.,0.));
#1359=DIRECTION('',(0.,0.,-1.));
#1360=DIRECTION('center_axis',(0.,0.,1.));
#1361=DIRECTION('ref_axis',(1.,0.,0.));
#1362=DIRECTION('center_axis',(0.,0.,1.));
#1363=DIRECTION('ref_axis',(1.,0.,0.));
#1364=DIRECTION('center_axis',(0.,0.,-1.));
#1365=DIRECTION('ref_axis',(1.,0.,0.));
#1366=DIRECTION('center_axis',(0.,0.,-1.));
#1367=DIRECTION('ref_axis',(1.,0.,0.));
#1368=DIRECTION('',(0.,0.,-1.));
#1369=DIRECTION('center_axis',(0.,0.,1.));
#1370=DIRECTION('ref_axis',(1.,0.,0.));
#1371=DIRECTION('center_axis',(0.,0.,1.));
#1372=DIRECTION('ref_axis',(-0.707106781186547,0.707106781186547,0.));
#1373=DIRECTION('center_axis',(0.,0.,-1.));
#1374=DIRECTION('ref_axis',(-0.707106781186547,0.707106781186547,0.));
#1375=DIRECTION('',(0.,0.,-1.));
#1376=DIRECTION('center_axis',(0.,0.,1.));
#1377=DIRECTION('ref_axis',(-0.707106781186547,0.707106781186547,0.));
#1378=DIRECTION('',(0.,0.,1.));
#1379=DIRECTION('center_axis',(-1.,1.97372982155583E-16,0.));
#1380=DIRECTION('ref_axis',(-1.97372982155583E-16,-1.,0.));
#1381=DIRECTION('',(1.97372982155583E-16,1.,0.));
#1382=DIRECTION('',(0.,0.,-1.));
#1383=DIRECTION('',(-1.97372982155583E-16,-1.,0.));
#1384=DIRECTION('center_axis',(0.,0.,-1.));
#1385=DIRECTION('ref_axis',(-1.,0.,0.));
#1386=DIRECTION('',(1.,0.,0.));
#1387=DIRECTION('',(-2.01858731750029E-16,-1.,0.));
#1388=DIRECTION('',(1.,0.,0.));
#1389=DIRECTION('',(0.,1.,0.));
#1390=DIRECTION('',(1.,0.,0.));
#1391=DIRECTION('center_axis',(0.,0.,1.));
#1392=DIRECTION('ref_axis',(0.707106781186547,0.707106781186547,0.));
#1393=DIRECTION('',(-1.97372982155583E-16,-1.,0.));
#1394=DIRECTION('center_axis',(0.,0.,1.));
#1395=DIRECTION('ref_axis',(0.707106781186547,-0.707106781186547,0.));
#1396=DIRECTION('',(-1.,1.85037170770859E-16,0.));
#1397=DIRECTION('center_axis',(0.,0.,1.));
#1398=DIRECTION('ref_axis',(-0.707106781186547,-0.707106781186547,0.));
#1399=DIRECTION('center_axis',(0.,0.,1.));
#1400=DIRECTION('ref_axis',(-1.,0.,0.));
#1401=DIRECTION('center_axis',(0.,0.,1.));
#1402=DIRECTION('ref_axis',(0.707106781186547,0.707106781186547,0.));
#1403=DIRECTION('center_axis',(0.,0.,-1.));
#1404=DIRECTION('ref_axis',(0.707106781186547,0.707106781186547,0.));
#1405=DIRECTION('',(0.,0.,-1.));
#1406=DIRECTION('',(0.,0.,1.));
#1407=DIRECTION('center_axis',(1.,-1.97372982155583E-16,0.));
#1408=DIRECTION('ref_axis',(1.97372982155583E-16,1.,0.));
#1409=DIRECTION('',(1.97372982155583E-16,1.,0.));
#1410=DIRECTION('',(0.,0.,1.));
#1411=DIRECTION('center_axis',(0.,0.,1.));
#1412=DIRECTION('ref_axis',(0.707106781186547,-0.707106781186547,0.));
#1413=DIRECTION('center_axis',(0.,0.,-1.));
#1414=DIRECTION('ref_axis',(0.707106781186547,-0.707106781186547,0.));
#1415=DIRECTION('',(0.,0.,-1.));
#1416=DIRECTION('center_axis',(0.,0.,1.));
#1417=DIRECTION('ref_axis',(-0.707106781186547,-0.707106781186547,0.));
#1418=DIRECTION('center_axis',(0.,0.,-1.));
#1419=DIRECTION('ref_axis',(-0.707106781186547,-0.707106781186547,0.));
#1420=DIRECTION('',(0.,0.,1.));
#1421=DIRECTION('center_axis',(-1.,-3.76346788008528E-16,0.));
#1422=DIRECTION('ref_axis',(-6.2803698347351E-16,0.707106781186547,0.707106781186547));
#1423=DIRECTION('center_axis',(1.,-3.33066907387548E-15,0.));
#1424=DIRECTION('ref_axis',(-6.2803698347351E-16,0.707106781186547,0.707106781186547));
#1425=DIRECTION('center_axis',(-1.,0.,0.));
#1426=DIRECTION('ref_axis',(0.,0.,1.));
#1427=DIRECTION('',(-1.,-3.76346788008528E-16,0.));
#1428=DIRECTION('center_axis',(0.,1.,0.));
#1429=DIRECTION('ref_axis',(0.707106781186547,0.,0.707106781186547));
#1430=DIRECTION('center_axis',(0.,1.,0.));
#1431=DIRECTION('ref_axis',(0.,0.,1.));
#1432=DIRECTION('',(0.,1.,0.));
#1433=DIRECTION('center_axis',(0.,-1.,0.));
#1434=DIRECTION('ref_axis',(1.,0.,0.));
#1435=DIRECTION('center_axis',(0.,-1.,0.));
#1436=DIRECTION('ref_axis',(-0.707106781186547,0.,0.707106781186547));
#1437=DIRECTION('center_axis',(0.,-1.,0.));
#1438=DIRECTION('ref_axis',(0.,0.,1.));
#1439=DIRECTION('',(0.,-1.,0.));
#1440=DIRECTION('center_axis',(0.,1.,0.));
#1441=DIRECTION('ref_axis',(-1.,0.,0.));
#1442=DIRECTION('center_axis',(-1.,-3.76346788008528E-16,0.));
#1443=DIRECTION('ref_axis',(-6.2803698347351E-16,0.707106781186547,0.707106781186547));
#1444=DIRECTION('center_axis',(-1.,-5.55111512312578E-16,0.));
#1445=DIRECTION('ref_axis',(-6.2803698347351E-16,0.707106781186547,0.707106781186547));
#1446=DIRECTION('',(-1.,-3.76346788008528E-16,0.));
#1447=DIRECTION('center_axis',(1.,1.77635683940025E-15,0.));
#1448=DIRECTION('ref_axis',(-1.77635683940025E-15,1.,0.));
#1449=DIRECTION('center_axis',(-0.408248290463863,-0.816496580927725,0.408248290463865));
#1450=DIRECTION('ref_axis',(-0.577350269189625,0.577350269189625,0.577350269189628));
#1451=DIRECTION('center_axis',(0.,0.,1.));
#1452=DIRECTION('ref_axis',(-0.707106781186548,0.707106781186547,0.));
#1453=DIRECTION('center_axis',(0.408248290463863,-0.816496580927725,-0.408248290463865));
#1454=DIRECTION('ref_axis',(-0.577350269189625,-0.577350269189625,0.577350269189628));
#1455=DIRECTION('center_axis',(0.,0.,1.));
#1456=DIRECTION('ref_axis',(-0.707106781186548,-0.707106781186548,0.));
#1457=DIRECTION('center_axis',(-0.408248290463863,-0.816496580927725,-0.408248290463865));
#1458=DIRECTION('ref_axis',(0.577350269189625,-0.577350269189625,0.577350269189628));
#1459=DIRECTION('center_axis',(0.,0.,1.));
#1460=DIRECTION('ref_axis',(0.707106781186548,-0.707106781186548,0.));
#1461=DIRECTION('center_axis',(0.408248290463862,-0.816496580927726,0.408248290463865));
#1462=DIRECTION('ref_axis',(0.577350269189625,0.577350269189625,0.577350269189628));
#1463=DIRECTION('center_axis',(0.,0.,1.));
#1464=DIRECTION('ref_axis',(0.707106781186548,0.707106781186548,0.));
#1465=DIRECTION('center_axis',(0.,0.,1.));
#1466=DIRECTION('ref_axis',(0.707106781186547,0.707106781186547,0.));
#1467=DIRECTION('',(0.,0.,-1.));
#1468=DIRECTION('center_axis',(0.,0.,-1.));
#1469=DIRECTION('ref_axis',(0.707106781186547,0.707106781186547,0.));
#1470=DIRECTION('',(0.,0.,1.));
#1471=DIRECTION('center_axis',(1.,0.,0.));
#1472=DIRECTION('ref_axis',(0.,1.,0.));
#1473=DIRECTION('',(0.,0.,1.));
#1474=DIRECTION('',(0.,1.,0.));
#1475=DIRECTION('center_axis',(0.,0.,1.));
#1476=DIRECTION('ref_axis',(0.707106781186547,-0.707106781186547,0.));
#1477=DIRECTION('',(0.,0.,-1.));
#1478=DIRECTION('center_axis',(0.,0.,-1.));
#1479=DIRECTION('ref_axis',(0.707106781186547,-0.707106781186547,0.));
#1480=DIRECTION('center_axis',(0.,-1.,0.));
#1481=DIRECTION('ref_axis',(1.,0.,0.));
#1482=DIRECTION('',(0.,0.,1.));
#1483=DIRECTION('',(1.,0.,0.));
#1484=DIRECTION('center_axis',(0.,0.,1.));
#1485=DIRECTION('ref_axis',(-0.707106781186547,-0.707106781186547,0.));
#1486=DIRECTION('',(0.,0.,-1.));
#1487=DIRECTION('center_axis',(0.,0.,-1.));
#1488=DIRECTION('ref_axis',(-0.707106781186547,-0.707106781186547,0.));
#1489=DIRECTION('center_axis',(-1.,0.,0.));
#1490=DIRECTION('ref_axis',(0.,-1.,0.));
#1491=DIRECTION('',(0.,0.,1.));
#1492=DIRECTION('center_axis',(1.,0.,0.));
#1493=DIRECTION('ref_axis',(0.,0.,1.));
#1494=DIRECTION('center_axis',(1.,0.,0.));
#1495=DIRECTION('ref_axis',(0.,0.,1.));
#1496=DIRECTION('',(0.,0.,1.));
#1497=DIRECTION('',(0.,-1.,0.));
#1498=DIRECTION('center_axis',(1.,0.,0.));
#1499=DIRECTION('ref_axis',(0.,0.,1.));
#1500=DIRECTION('center_axis',(1.,0.,0.));
#1501=DIRECTION('ref_axis',(0.,0.,1.));
#1502=DIRECTION('center_axis',(0.,0.,-1.));
#1503=DIRECTION('ref_axis',(-0.707106781186547,0.707106781186547,0.));
#1504=DIRECTION('',(0.,0.,-1.));
#1505=DIRECTION('center_axis',(0.,0.,-1.));
#1506=DIRECTION('ref_axis',(-0.707106781186547,0.707106781186547,0.));
#1507=DIRECTION('center_axis',(-3.76346788008528E-16,1.,0.));
#1508=DIRECTION('ref_axis',(-1.,-3.76346788008528E-16,0.));
#1509=DIRECTION('',(0.,0.,1.));
#1510=DIRECTION('',(-1.,-3.76346788008528E-16,0.));
#1511=DIRECTION('center_axis',(-1.,0.,0.));
#1512=DIRECTION('ref_axis',(0.,0.,1.));
#1513=DIRECTION('',(1.,0.,0.));
#1514=DIRECTION('center_axis',(-1.,-5.55111512312578E-16,0.));
#1515=DIRECTION('ref_axis',(0.,0.,1.));
#1516=DIRECTION('center_axis',(-0.894427190999915,0.447213595499959,0.));
#1517=DIRECTION('ref_axis',(0.447213595499959,0.894427190999915,0.));
#1518=DIRECTION('center_axis',(-1.,-5.55111512312578E-16,0.));
#1519=DIRECTION('ref_axis',(0.,0.,1.));
#1520=DIRECTION('center_axis',(-1.,0.,0.));
#1521=DIRECTION('ref_axis',(0.,0.,1.));
#1522=DIRECTION('',(1.,0.,0.));
#1523=DIRECTION('center_axis',(-1.,-2.22044604925031E-16,0.));
#1524=DIRECTION('ref_axis',(0.,0.,1.));
#1525=DIRECTION('',(1.,0.,0.));
#1526=DIRECTION('center_axis',(-0.894427190999915,0.447213595499959,0.));
#1527=DIRECTION('ref_axis',(0.447213595499959,0.894427190999915,0.));
#1528=DIRECTION('',(-1.,0.,0.));
#1529=DIRECTION('center_axis',(-1.,-2.22044604925031E-16,0.));
#1530=DIRECTION('ref_axis',(0.,0.,1.));
#1531=DIRECTION('center_axis',(1.,2.22044604925031E-16,0.));
#1532=DIRECTION('ref_axis',(-2.22044604925031E-16,1.,0.));
#1533=DIRECTION('',(0.,0.,1.));
#1534=DIRECTION('',(0.,0.,1.));
#1535=DIRECTION('',(0.,0.,1.));
#1536=DIRECTION('center_axis',(-6.66133814775094E-16,1.,0.));
#1537=DIRECTION('ref_axis',(-1.,-6.66133814775094E-16,0.));
#1538=DIRECTION('',(0.,0.,1.));
#1539=DIRECTION('center_axis',(0.894427190999915,-0.447213595499959,0.));
#1540=DIRECTION('ref_axis',(0.447213595499959,0.894427190999915,0.));
#1541=DIRECTION('',(0.,0.,1.));
#1542=DIRECTION('',(0.,0.,1.));
#1543=DIRECTION('',(0.,0.,1.));
#1544=DIRECTION('center_axis',(0.,1.,0.));
#1545=DIRECTION('ref_axis',(-1.,0.,0.));
#1546=DIRECTION('',(0.,0.,1.));
#1547=DIRECTION('',(-1.,0.,0.));
#1548=DIRECTION('center_axis',(-1.85037170770859E-16,-1.,0.));
#1549=DIRECTION('ref_axis',(1.,-1.85037170770859E-16,0.));
#1550=DIRECTION('',(1.,-1.85037170770859E-16,0.));
#1551=DIRECTION('center_axis',(0.,1.,0.));
#1552=DIRECTION('ref_axis',(-1.,0.,0.));
#1553=DIRECTION('',(-1.,0.,0.));
#1554=DIRECTION('',(0.,0.,1.));
#1555=DIRECTION('center_axis',(0.,0.,1.));
#1556=DIRECTION('ref_axis',(1.,0.,0.));
#1557=DIRECTION('',(0.,-1.,0.));
#1558=DIRECTION('',(-1.,-3.76346788008528E-16,0.));
#1559=DIRECTION('',(2.01858731750029E-16,1.,0.));
#1560=DIRECTION('center_axis',(-3.76346788008528E-16,1.,0.));
#1561=DIRECTION('ref_axis',(-1.,-3.76346788008528E-16,0.));
#1562=DIRECTION('',(0.,0.,1.));
#1563=DIRECTION('center_axis',(-3.76346788008528E-16,1.,0.));
#1564=DIRECTION('ref_axis',(-1.,-3.76346788008528E-16,0.));
#1565=DIRECTION('',(0.,0.,-1.));
#1566=DIRECTION('',(0.,0.,1.));
#1567=DIRECTION('center_axis',(0.,0.,-1.));
#1568=DIRECTION('ref_axis',(-1.,0.,0.));
#1569=DIRECTION('',(0.,0.,-1.));
#1570=DIRECTION('center_axis',(1.,5.55111512312578E-16,0.));
#1571=DIRECTION('ref_axis',(-5.55111512312578E-16,1.,0.));
#1572=DIRECTION('center_axis',(-6.66133814775094E-16,1.,0.));
#1573=DIRECTION('ref_axis',(-1.,-6.66133814775094E-16,0.));
#1574=DIRECTION('center_axis',(0.894427190999916,-0.447213595499958,0.));
#1575=DIRECTION('ref_axis',(0.447213595499958,0.894427190999916,0.));
#1576=DIRECTION('center_axis',(-0.894427190999916,-0.447213595499958,0.));
#1577=DIRECTION('ref_axis',(0.447213595499958,-0.894427190999916,0.));
#1578=DIRECTION('',(0.,0.,1.));
#1579=DIRECTION('center_axis',(-1.,-2.22044604925031E-16,0.));
#1580=DIRECTION('ref_axis',(2.22044604925031E-16,-1.,0.));
#1581=DIRECTION('',(0.,0.,1.));
#1582=DIRECTION('center_axis',(-5.55111512312578E-15,1.,0.));
#1583=DIRECTION('ref_axis',(-1.,-5.55111512312578E-15,0.));
#1584=DIRECTION('',(0.,0.,1.));
#1585=DIRECTION('center_axis',(-0.894427190999916,-0.447213595499959,0.));
#1586=DIRECTION('ref_axis',(0.447213595499959,-0.894427190999915,0.));
#1587=DIRECTION('',(0.,0.,1.));
#1588=DIRECTION('center_axis',(-1.,3.33066907387548E-15,0.));
#1589=DIRECTION('ref_axis',(-3.33066907387548E-15,-1.,0.));
#1590=CARTESIAN_POINT('',(0.,0.,0.));
#1591=CARTESIAN_POINT('Origin',(-9.1,-10.5,105.));
#1592=CARTESIAN_POINT('',(-10.1,-10.5,0.));
#1593=CARTESIAN_POINT('',(-9.1,-11.5,0.));
#1594=CARTESIAN_POINT('Origin',(-9.1,-10.5,0.));
#1595=CARTESIAN_POINT('',(-10.1,-10.5,105.));
#1596=CARTESIAN_POINT('',(-10.1,-10.5,52.5));
#1597=CARTESIAN_POINT('',(-9.96602540378553,-10.9999999999981,105.));
#1598=CARTESIAN_POINT('Origin',(-9.1,-10.5,105.));
#1599=CARTESIAN_POINT('',(-9.1,-11.5,104.949489742783));
#1600=CARTESIAN_POINT('Ctrl Pts',(-9.96602540378547,-10.9999999999982,105.));
#1601=CARTESIAN_POINT('Ctrl Pts',(-9.92214914963096,-11.07599590144,105.));
#1602=CARTESIAN_POINT('Ctrl Pts',(-9.86846435955731,-11.1452716151977,104.996478212937));
#1603=CARTESIAN_POINT('Ctrl Pts',(-9.72096684891272,-11.2939440566254,104.984288163512));
#1604=CARTESIAN_POINT('Ctrl Pts',(-9.6083246514548,-11.3715151334914,104.972793737325));
#1605=CARTESIAN_POINT('Ctrl Pts',(-9.36111332212393,-11.4745523638703,104.955103358791));
#1606=CARTESIAN_POINT('Ctrl Pts',(-9.22649514612259,-11.5,104.949489742783));
#1607=CARTESIAN_POINT('Ctrl Pts',(-9.1,-11.5,104.949489742783));
#1608=CARTESIAN_POINT('',(-9.1,-11.5,105.));
#1609=CARTESIAN_POINT('Origin',(9.1,-10.5,105.));
#1610=CARTESIAN_POINT('',(9.1,-11.5,0.));
#1611=CARTESIAN_POINT('',(10.1,-10.5,0.));
#1612=CARTESIAN_POINT('Origin',(9.1,-10.5,0.));
#1613=CARTESIAN_POINT('',(9.1,-11.5,104.949489742783));
#1614=CARTESIAN_POINT('',(9.1,-11.5,105.));
#1615=CARTESIAN_POINT('',(9.96602540378553,-10.9999999999981,105.));
#1616=CARTESIAN_POINT('Ctrl Pts',(9.1,-11.5,104.949489742783));
#1617=CARTESIAN_POINT('Ctrl Pts',(9.22649514612259,-11.5,104.949489742783));
#1618=CARTESIAN_POINT('Ctrl Pts',(9.36111332212393,-11.4745523638703,104.955103358791));
#1619=CARTESIAN_POINT('Ctrl Pts',(9.6083246514548,-11.3715151334914,104.972793737325));
#1620=CARTESIAN_POINT('Ctrl Pts',(9.72096684891272,-11.2939440566254,104.984288163512));
#1621=CARTESIAN_POINT('Ctrl Pts',(9.86846435955731,-11.1452716151977,104.996478212937));
#1622=CARTESIAN_POINT('Ctrl Pts',(9.92214914963096,-11.07599590144,105.));
#1623=CARTESIAN_POINT('Ctrl Pts',(9.96602540378547,-10.9999999999982,105.));
#1624=CARTESIAN_POINT('',(10.1,-10.5,105.));
#1625=CARTESIAN_POINT('Origin',(9.1,-10.5,105.));
#1626=CARTESIAN_POINT('',(10.1,-10.5,52.5));
#1627=CARTESIAN_POINT('Origin',(-6.02154860813644E-16,-5.64520182012791E-16,
0.));
#1628=CARTESIAN_POINT('',(5.05,-11.5,0.));
#1629=CARTESIAN_POINT('',(12.6,-10.5,0.));
#1630=CARTESIAN_POINT('',(12.6,-10.5,0.));
#1631=CARTESIAN_POINT('',(10.1,-5.50000000000001,0.));
#1632=CARTESIAN_POINT('',(10.1,-5.50000000000001,0.));
#1633=CARTESIAN_POINT('',(10.1,4.49999999999999,0.));
#1634=CARTESIAN_POINT('',(10.1,4.49999999999999,0.));
#1635=CARTESIAN_POINT('',(12.6,4.50000000000001,0.));
#1636=CARTESIAN_POINT('',(12.6,4.50000000000001,0.));
#1637=CARTESIAN_POINT('',(10.1,9.50000000000001,0.));
#1638=CARTESIAN_POINT('',(10.1,9.50000000000001,0.));
#1639=CARTESIAN_POINT('',(10.1,13.5,0.));
#1640=CARTESIAN_POINT('',(10.1,13.5,0.));
#1641=CARTESIAN_POINT('',(-10.1,13.5,0.));
#1642=CARTESIAN_POINT('',(-16.,13.5,0.));
#1643=CARTESIAN_POINT('',(-10.1,9.50000000000001,0.));
#1644=CARTESIAN_POINT('',(-10.1,9.50000000000001,0.));
#1645=CARTESIAN_POINT('',(-12.6,4.5,0.));
#1646=CARTESIAN_POINT('',(-12.6,4.5,0.));
#1647=CARTESIAN_POINT('',(-10.1,4.50000000000001,0.));
#1648=CARTESIAN_POINT('',(-10.1,4.50000000000001,0.));
#1649=CARTESIAN_POINT('',(-10.1,-5.49999999999999,0.));
#1650=CARTESIAN_POINT('',(-10.1,-5.49999999999999,0.));
#1651=CARTESIAN_POINT('',(-12.6,-10.5,0.));
#1652=CARTESIAN_POINT('',(-12.6,-10.5,0.));
#1653=CARTESIAN_POINT('',(12.6,-10.5,0.));
#1654=CARTESIAN_POINT('',(5.,0.500000000000003,0.));
#1655=CARTESIAN_POINT('Origin',(-7.14739140887112E-18,0.500000000000003,
0.));
#1656=CARTESIAN_POINT('Origin',(10.1,-11.5,105.));
#1657=CARTESIAN_POINT('',(-8.,-11.5,104.949489742783));
#1658=CARTESIAN_POINT('Origin',(12.6,-10.5,0.));
#1659=CARTESIAN_POINT('',(-12.6,-10.5,105.));
#1660=CARTESIAN_POINT('',(-12.6,-10.5,0.));
#1661=CARTESIAN_POINT('',(12.6,-10.5,105.));
#1662=CARTESIAN_POINT('Origin',(12.6,-10.5,0.));
#1663=CARTESIAN_POINT('',(12.6,-10.5,105.));
#1664=CARTESIAN_POINT('',(12.6,-10.5,105.));
#1665=CARTESIAN_POINT('',(12.6,-10.5,0.));
#1666=CARTESIAN_POINT('Origin',(-2.22044604925031E-15,-2.48922767309241,
105.));
#1667=CARTESIAN_POINT('',(-10.1,-5.49999999999999,105.));
#1668=CARTESIAN_POINT('',(-12.6,-10.5,105.));
#1669=CARTESIAN_POINT('',(-10.1,4.50000000000001,105.));
#1670=CARTESIAN_POINT('',(-10.1,-5.49999999999999,105.));
#1671=CARTESIAN_POINT('',(-12.6,4.5,105.));
#1672=CARTESIAN_POINT('',(-10.1,4.50000000000001,105.));
#1673=CARTESIAN_POINT('',(-10.1,9.50000000000001,105.));
#1674=CARTESIAN_POINT('',(-12.6,4.5,105.));
#1675=CARTESIAN_POINT('',(-10.1,11.,105.));
#1676=CARTESIAN_POINT('',(-10.1,9.50000000000001,105.));
#1677=CARTESIAN_POINT('',(-13.5,11.,105.));
#1678=CARTESIAN_POINT('',(8.,11.,105.));
#1679=CARTESIAN_POINT('',(-13.5,-11.,105.));
#1680=CARTESIAN_POINT('',(-13.5,5.5053861634538,105.));
#1681=CARTESIAN_POINT('',(-8.,-11.,105.));
#1682=CARTESIAN_POINT('Origin',(-2.22044604925031E-15,-2.48922767309241,
105.));
#1683=CARTESIAN_POINT('',(13.5,-11.,105.));
#1684=CARTESIAN_POINT('',(-8.,-11.,105.));
#1685=CARTESIAN_POINT('',(13.5,11.,105.));
#1686=CARTESIAN_POINT('',(13.5,-7.9946138365462,105.));
#1687=CARTESIAN_POINT('',(10.1,11.,105.));
#1688=CARTESIAN_POINT('',(8.,11.,105.));
#1689=CARTESIAN_POINT('',(10.1,9.50000000000001,105.));
#1690=CARTESIAN_POINT('',(10.1,13.5,105.));
#1691=CARTESIAN_POINT('',(12.6,4.50000000000001,105.));
#1692=CARTESIAN_POINT('',(10.1,9.50000000000001,105.));
#1693=CARTESIAN_POINT('',(10.1,4.49999999999999,105.));
#1694=CARTESIAN_POINT('',(12.6,4.50000000000001,105.));
#1695=CARTESIAN_POINT('',(10.1,-5.50000000000001,105.));
#1696=CARTESIAN_POINT('',(10.1,4.49999999999999,105.));
#1697=CARTESIAN_POINT('',(10.1,-5.50000000000001,105.));
#1698=CARTESIAN_POINT('Origin',(-8.,-11.,102.5));
#1699=CARTESIAN_POINT('',(-13.5,-13.5,102.5));
#1700=CARTESIAN_POINT('Origin',(-13.5,-11.,102.5));
#1701=CARTESIAN_POINT('',(13.5,-13.5,102.5));
#1702=CARTESIAN_POINT('',(-8.,-13.5,102.5));
#1703=CARTESIAN_POINT('Origin',(13.5,-11.,102.5));
#1704=CARTESIAN_POINT('Origin',(20.,-5.5,-119.463433450148));
#1705=CARTESIAN_POINT('',(18.2,-5.5,7.));
#1706=CARTESIAN_POINT('',(21.8,-5.5,6.99999999999998));
#1707=CARTESIAN_POINT('Origin',(20.,-5.5,6.99999999999999));
#1708=CARTESIAN_POINT('Origin',(20.,-5.5,6.99999999999999));
#1709=CARTESIAN_POINT('',(21.8,-5.5,-3.00000000000001));
#1710=CARTESIAN_POINT('',(21.8,-5.5,-119.463433450148));
#1711=CARTESIAN_POINT('Origin',(20.,-5.5,-3.00000000000001));
#1712=CARTESIAN_POINT('Origin',(20.,9.5,-119.463433450148));
#1713=CARTESIAN_POINT('',(18.2,9.5,7.));
#1714=CARTESIAN_POINT('',(21.8,9.5,6.99999999999998));
#1715=CARTESIAN_POINT('Origin',(20.,9.5,6.99999999999999));
#1716=CARTESIAN_POINT('Origin',(20.,9.5,6.99999999999999));
#1717=CARTESIAN_POINT('',(21.8,9.5,-3.00000000000001));
#1718=CARTESIAN_POINT('',(21.8,9.5,-119.463433450148));
#1719=CARTESIAN_POINT('Origin',(20.,9.5,-3.00000000000001));
#1720=CARTESIAN_POINT('Origin',(-20.,9.5,-119.463433450148));
#1721=CARTESIAN_POINT('',(-18.2,9.5,7.));
#1722=CARTESIAN_POINT('',(-21.8,9.5,6.99999999999998));
#1723=CARTESIAN_POINT('Origin',(-20.,9.5,6.99999999999999));
#1724=CARTESIAN_POINT('Origin',(-20.,9.5,6.99999999999999));
#1725=CARTESIAN_POINT('',(-21.8,9.5,-3.00000000000001));
#1726=CARTESIAN_POINT('',(-21.8,9.5,-119.463433450148));
#1727=CARTESIAN_POINT('Origin',(-20.,9.5,-3.00000000000001));
#1728=CARTESIAN_POINT('Origin',(-20.,-5.5,-119.463433450148));
#1729=CARTESIAN_POINT('',(-18.2,-5.5,7.));
#1730=CARTESIAN_POINT('',(-21.8,-5.5,6.99999999999998));
#1731=CARTESIAN_POINT('Origin',(-20.,-5.5,6.99999999999999));
#1732=CARTESIAN_POINT('Origin',(-20.,-5.5,6.99999999999999));
#1733=CARTESIAN_POINT('',(-21.8,-5.5,-3.00000000000001));
#1734=CARTESIAN_POINT('',(-21.8,-5.5,-119.463433450148));
#1735=CARTESIAN_POINT('Origin',(-20.,-5.5,-3.00000000000001));
#1736=CARTESIAN_POINT('Origin',(-19.,19.5,-3.));
#1737=CARTESIAN_POINT('',(-24.,19.5,7.));
#1738=CARTESIAN_POINT('',(-19.,24.5,7.));
#1739=CARTESIAN_POINT('Origin',(-19.,19.5,7.));
#1740=CARTESIAN_POINT('',(-19.,24.5,-3.));
#1741=CARTESIAN_POINT('',(-19.,24.5,-3.));
#1742=CARTESIAN_POINT('',(-24.,19.5,-3.));
#1743=CARTESIAN_POINT('Origin',(-19.,19.5,-3.));
#1744=CARTESIAN_POINT('',(-24.,19.5,-3.));
#1745=CARTESIAN_POINT('Origin',(-24.,24.5,-3.));
#1746=CARTESIAN_POINT('',(-24.,-15.5,-3.));
#1747=CARTESIAN_POINT('',(-24.,-20.5,-3.));
#1748=CARTESIAN_POINT('',(-24.,-15.5,7.));
#1749=CARTESIAN_POINT('',(-24.,-15.5,-3.));
#1750=CARTESIAN_POINT('',(-24.,-20.5,7.));
#1751=CARTESIAN_POINT('Origin',(0.,0.,-3.));
#1752=CARTESIAN_POINT('',(-10.1,24.5,-3.));
#1753=CARTESIAN_POINT('',(-24.,24.5,-3.));
#1754=CARTESIAN_POINT('',(-10.1,13.5,-3.));
#1755=CARTESIAN_POINT('',(-10.1,24.5,-3.));
#1756=CARTESIAN_POINT('',(10.1,13.5,-3.));
#1757=CARTESIAN_POINT('',(-16.,13.5,-3.));
#1758=CARTESIAN_POINT('',(10.1,24.5,-3.));
#1759=CARTESIAN_POINT('',(10.1,13.5,-3.));
#1760=CARTESIAN_POINT('',(19.,24.5,-3.));
#1761=CARTESIAN_POINT('',(10.1,24.5,-3.));
#1762=CARTESIAN_POINT('',(24.,19.5,-3.));
#1763=CARTESIAN_POINT('Origin',(19.,19.5,-3.));
#1764=CARTESIAN_POINT('',(24.,-15.5,-3.));
#1765=CARTESIAN_POINT('',(24.,24.5,-3.));
#1766=CARTESIAN_POINT('',(19.,-20.5,-3.));
#1767=CARTESIAN_POINT('Origin',(19.,-15.5,-3.));
#1768=CARTESIAN_POINT('',(-19.,-20.5,-3.));
#1769=CARTESIAN_POINT('',(24.,-20.5,-3.));
#1770=CARTESIAN_POINT('Origin',(-19.,-15.5,-3.));
#1771=CARTESIAN_POINT('',(5.,0.500000000000003,-3.));
#1772=CARTESIAN_POINT('Origin',(-7.14739140887112E-18,0.500000000000003,
-3.));
#1773=CARTESIAN_POINT('Origin',(19.,19.5,-3.));
#1774=CARTESIAN_POINT('',(19.,24.5,7.));
#1775=CARTESIAN_POINT('',(24.,19.5,7.));
#1776=CARTESIAN_POINT('Origin',(19.,19.5,7.));
#1777=CARTESIAN_POINT('',(24.,19.5,-3.));
#1778=CARTESIAN_POINT('',(19.,24.5,-3.));
#1779=CARTESIAN_POINT('Origin',(24.,-20.5,-3.));
#1780=CARTESIAN_POINT('',(24.,-15.5,7.));
#1781=CARTESIAN_POINT('',(24.,24.5,7.));
#1782=CARTESIAN_POINT('',(24.,-15.5,-3.));
#1783=CARTESIAN_POINT('Origin',(19.,-15.5,-3.));
#1784=CARTESIAN_POINT('',(19.,-20.5,7.));
#1785=CARTESIAN_POINT('Origin',(19.,-15.5,7.));
#1786=CARTESIAN_POINT('',(19.,-20.5,-3.));
#1787=CARTESIAN_POINT('Origin',(-19.,-15.5,-3.));
#1788=CARTESIAN_POINT('',(-19.,-20.5,7.));
#1789=CARTESIAN_POINT('Origin',(-19.,-15.5,7.));
#1790=CARTESIAN_POINT('',(-19.,-20.5,-3.));
#1791=CARTESIAN_POINT('Origin',(8.,11.,102.5));
#1792=CARTESIAN_POINT('',(10.1,13.5,102.5));
#1793=CARTESIAN_POINT('Origin',(10.1,11.,102.5));
#1794=CARTESIAN_POINT('',(13.5,13.5,102.5));
#1795=CARTESIAN_POINT('Origin',(13.5,11.,102.5));
#1796=CARTESIAN_POINT('',(8.,13.5,102.5));
#1797=CARTESIAN_POINT('Origin',(13.5,-7.9946138365462,102.5));
#1798=CARTESIAN_POINT('',(16.,-11.,102.5));
#1799=CARTESIAN_POINT('Origin',(13.5,-11.,102.5));
#1800=CARTESIAN_POINT('',(16.,11.,102.5));
#1801=CARTESIAN_POINT('',(16.,-7.9946138365462,102.5));
#1802=CARTESIAN_POINT('Origin',(13.5,11.,102.5));
#1803=CARTESIAN_POINT('Origin',(-13.5,5.5053861634538,102.5));
#1804=CARTESIAN_POINT('',(-16.,11.,102.5));
#1805=CARTESIAN_POINT('Origin',(-13.5,11.,102.5));
#1806=CARTESIAN_POINT('',(-16.,-11.,102.5));
#1807=CARTESIAN_POINT('',(-16.,5.5053861634538,102.5));
#1808=CARTESIAN_POINT('Origin',(-13.5,-11.,102.5));
#1809=CARTESIAN_POINT('Origin',(8.,11.,102.5));
#1810=CARTESIAN_POINT('',(-10.1,13.5,102.5));
#1811=CARTESIAN_POINT('Origin',(-10.1,11.,102.5));
#1812=CARTESIAN_POINT('',(-13.5,13.5,102.5));
#1813=CARTESIAN_POINT('',(8.,13.5,102.5));
#1814=CARTESIAN_POINT('Origin',(-13.5,11.,102.5));
#1815=CARTESIAN_POINT('Origin',(-13.5,11.,102.5));
#1816=CARTESIAN_POINT('Origin',(-13.5,11.,102.5));
#1817=CARTESIAN_POINT('Origin',(-13.5,-11.,102.5));
#1818=CARTESIAN_POINT('Origin',(-13.5,-11.,102.5));
#1819=CARTESIAN_POINT('Origin',(13.5,-11.,102.5));
#1820=CARTESIAN_POINT('Origin',(13.5,-11.,102.5));
#1821=CARTESIAN_POINT('Origin',(13.5,11.,102.5));
#1822=CARTESIAN_POINT('Origin',(13.5,11.,102.5));
#1823=CARTESIAN_POINT('Origin',(13.5,11.,0.));
#1824=CARTESIAN_POINT('',(16.,11.,7.));
#1825=CARTESIAN_POINT('',(16.,11.,0.));
#1826=CARTESIAN_POINT('',(13.5,13.5,7.));
#1827=CARTESIAN_POINT('Origin',(13.5,11.,7.));
#1828=CARTESIAN_POINT('',(13.5,13.5,0.));
#1829=CARTESIAN_POINT('Origin',(16.,-13.5,0.));
#1830=CARTESIAN_POINT('',(16.,-11.,7.));
#1831=CARTESIAN_POINT('',(16.,-11.,0.));
#1832=CARTESIAN_POINT('',(16.,-6.71078431372549,7.));
#1833=CARTESIAN_POINT('Origin',(13.5,-11.,0.));
#1834=CARTESIAN_POINT('',(13.5,-13.5,7.));
#1835=CARTESIAN_POINT('',(13.5,-13.5,0.));
#1836=CARTESIAN_POINT('Origin',(13.5,-11.,7.));
#1837=CARTESIAN_POINT('Origin',(-16.,-13.5,0.));
#1838=CARTESIAN_POINT('',(-13.5,-13.5,7.));
#1839=CARTESIAN_POINT('',(-13.5,-13.5,0.));
#1840=CARTESIAN_POINT('',(-8.,-13.5,7.));
#1841=CARTESIAN_POINT('Origin',(-13.5,-11.,0.));
#1842=CARTESIAN_POINT('',(-16.,-11.,7.));
#1843=CARTESIAN_POINT('',(-16.,-11.,0.));
#1844=CARTESIAN_POINT('Origin',(-13.5,-11.,7.));
#1845=CARTESIAN_POINT('Origin',(-16.,13.5,0.));
#1846=CARTESIAN_POINT('',(-16.,11.,89.9142135623731));
#1847=CARTESIAN_POINT('',(-16.,11.,0.));
#1848=CARTESIAN_POINT('',(-16.,10.5,87.));
#1849=CARTESIAN_POINT('Origin',(-16.,10.5,88.5));
#1850=CARTESIAN_POINT('',(-16.,11.,87.0857864376269));
#1851=CARTESIAN_POINT('Origin',(-16.,10.5,88.5));
#1852=CARTESIAN_POINT('',(-16.,11.,7.));
#1853=CARTESIAN_POINT('',(-16.,11.,0.));
#1854=CARTESIAN_POINT('',(-16.,6.78921568627451,7.));
#1855=CARTESIAN_POINT('',(-16.,4.00000000000001,90.));
#1856=CARTESIAN_POINT('',(-16.,4.00000000000001,87.));
#1857=CARTESIAN_POINT('Origin',(-16.,4.00000000000001,88.5));
#1858=CARTESIAN_POINT('Origin',(-16.,4.00000000000001,88.5));
#1859=CARTESIAN_POINT('Origin',(-13.5,11.,0.));
#1860=CARTESIAN_POINT('',(-13.5,13.5,7.));
#1861=CARTESIAN_POINT('',(-13.5,13.5,0.));
#1862=CARTESIAN_POINT('Origin',(-13.5,11.,7.));
#1863=CARTESIAN_POINT('Ctrl Pts',(-16.,11.,87.0857864376269));
#1864=CARTESIAN_POINT('Ctrl Pts',(-16.,11.0227258287227,87.0938212314259));
#1865=CARTESIAN_POINT('Ctrl Pts',(-15.9996897660032,11.0452798079433,87.1024120348068));
#1866=CARTESIAN_POINT('Ctrl Pts',(-15.9941143619854,11.2513522733305,87.1866563510309));
#1867=CARTESIAN_POINT('Ctrl Pts',(-15.9682914050844,11.4195243765129,87.300399359242));
#1868=CARTESIAN_POINT('Ctrl Pts',(-15.9076270884852,11.6874659730762,87.5640426051549));
#1869=CARTESIAN_POINT('Ctrl Pts',(-15.8684871650381,11.8045159925713,87.7326207814178));
#1870=CARTESIAN_POINT('Ctrl Pts',(-15.8095016431367,11.9608227031491,88.104236107028));
#1871=CARTESIAN_POINT('Ctrl Pts',(-15.7912878474779,12.,88.3075638100931));
#1872=CARTESIAN_POINT('Ctrl Pts',(-15.7912878474779,12.,88.5));
#1873=CARTESIAN_POINT('Ctrl Pts',(-15.7912878474779,12.,88.6924361899069));
#1874=CARTESIAN_POINT('Ctrl Pts',(-15.8095016431367,11.9608227031491,88.895763892972));
#1875=CARTESIAN_POINT('Ctrl Pts',(-15.8684871650381,11.8045159925713,89.2673792185822));
#1876=CARTESIAN_POINT('Ctrl Pts',(-15.9076270884852,11.6874659730762,89.4359573948451));
#1877=CARTESIAN_POINT('Ctrl Pts',(-15.9682914050844,11.4195243765129,89.699600640758));
#1878=CARTESIAN_POINT('Ctrl Pts',(-15.9941143619854,11.2513522733305,89.813343648969));
#1879=CARTESIAN_POINT('Ctrl Pts',(-15.9996897660032,11.0452798079433,89.8975879651931));
#1880=CARTESIAN_POINT('Ctrl Pts',(-16.,11.0227258287227,89.9061787685741));
#1881=CARTESIAN_POINT('Ctrl Pts',(-16.,11.,89.9142135623731));
#1882=CARTESIAN_POINT('Origin',(16.,13.5,0.));
#1883=CARTESIAN_POINT('',(-10.1,13.5,7.));
#1884=CARTESIAN_POINT('',(-10.1,13.5,0.));
#1885=CARTESIAN_POINT('',(8.,13.5,7.));
#1886=CARTESIAN_POINT('Origin',(-13.,10.5,88.5));
#1887=CARTESIAN_POINT('',(-10.1,10.5,87.));
#1888=CARTESIAN_POINT('',(-13.,10.5,87.));
#1889=CARTESIAN_POINT('',(-10.1,9.50000000000001,89.6180339887499));
#1890=CARTESIAN_POINT('Origin',(-10.1,10.5,88.5));
#1891=CARTESIAN_POINT('',(-10.1,9.50000000000001,87.3819660112501));
#1892=CARTESIAN_POINT('Origin',(-9.59999999999999,10.5,88.5));
#1893=CARTESIAN_POINT('Origin',(-10.1,10.5,88.5));
#1894=CARTESIAN_POINT('Origin',(-13.,4.00000000000001,88.5));
#1895=CARTESIAN_POINT('',(-10.1,4.00000000000001,87.));
#1896=CARTESIAN_POINT('',(-13.,4.00000000000001,87.));
#1897=CARTESIAN_POINT('',(-10.1,4.50000000000001,87.0857864376269));
#1898=CARTESIAN_POINT('Origin',(-10.1,4.00000000000001,88.5));
#1899=CARTESIAN_POINT('',(-12.6,4.5,87.0857864376269));
#1900=CARTESIAN_POINT('',(-13.,4.5,87.0857864376269));
#1901=CARTESIAN_POINT('',(-12.6,4.5,89.9142135623731));
#1902=CARTESIAN_POINT('Origin',(-12.85,4.00000000000001,88.5));
#1903=CARTESIAN_POINT('',(-10.1,4.50000000000001,89.9142135623731));
#1904=CARTESIAN_POINT('',(-13.,4.5,89.9142135623731));
#1905=CARTESIAN_POINT('Origin',(-10.1,4.00000000000001,88.5));
#1906=CARTESIAN_POINT('Origin',(-10.1,-5.49999999999999,0.));
#1907=CARTESIAN_POINT('',(-10.1,4.50000000000001,0.));
#1908=CARTESIAN_POINT('',(-10.1,-5.49999999999999,0.));
#1909=CARTESIAN_POINT('',(-10.1,4.50000000000001,0.));
#1910=CARTESIAN_POINT('Origin',(-10.1,4.50000000000001,0.));
#1911=CARTESIAN_POINT('',(-12.6,4.5,0.));
#1912=CARTESIAN_POINT('Origin',(-12.6,4.5,0.));
#1913=CARTESIAN_POINT('',(-10.1,9.50000000000001,0.));
#1914=CARTESIAN_POINT('',(-12.6,4.5,0.));
#1915=CARTESIAN_POINT('',(-10.1,9.50000000000001,0.));
#1916=CARTESIAN_POINT('Origin',(24.,24.5,-3.));
#1917=CARTESIAN_POINT('',(10.1,24.5,7.));
#1918=CARTESIAN_POINT('',(10.1,24.5,-3.));
#1919=CARTESIAN_POINT('',(10.1,24.5,7.));
#1920=CARTESIAN_POINT('Origin',(-24.,-20.5,-3.));
#1921=CARTESIAN_POINT('',(24.,-20.5,7.));
#1922=CARTESIAN_POINT('Origin',(-10.1,24.5,-3.));
#1923=CARTESIAN_POINT('',(-10.1,24.5,7.));
#1924=CARTESIAN_POINT('',(-24.,24.5,7.));
#1925=CARTESIAN_POINT('',(-10.1,24.5,-3.));
#1926=CARTESIAN_POINT('Origin',(0.,0.0784313725490193,7.));
#1927=CARTESIAN_POINT('',(10.1,13.5,7.));
#1928=CARTESIAN_POINT('',(10.1,13.5,7.));
#1929=CARTESIAN_POINT('',(8.,13.5,7.));
#1930=CARTESIAN_POINT('',(-10.1,24.5,7.));
#1931=CARTESIAN_POINT('Origin',(16.,13.5,0.));
#1932=CARTESIAN_POINT('',(10.1,13.5,0.));
#1933=CARTESIAN_POINT('Origin',(16.,13.5,0.));
#1934=CARTESIAN_POINT('',(10.1,13.5,-1.5));
#1935=CARTESIAN_POINT('',(-10.1,13.5,-1.5));
#1936=CARTESIAN_POINT('Origin',(-7.14739140887112E-18,0.500000000000003,
0.));
#1937=CARTESIAN_POINT('',(5.,0.500000000000002,0.));
#1938=CARTESIAN_POINT('Origin',(-10.1,9.50000000000001,0.));
#1939=CARTESIAN_POINT('Origin',(-10.1,4.50000000000001,0.));
#1940=CARTESIAN_POINT('Origin',(-12.6,-10.5,0.));
#1941=CARTESIAN_POINT('Origin',(10.1,-5.50000000000001,0.));
#1942=CARTESIAN_POINT('',(10.1,-5.50000000000001,0.));
#1943=CARTESIAN_POINT('Origin',(10.1,4.49999999999999,0.));
#1944=CARTESIAN_POINT('',(10.1,4.49999999999999,0.));
#1945=CARTESIAN_POINT('Origin',(12.6,4.50000000000001,0.));
#1946=CARTESIAN_POINT('',(12.6,4.50000000000001,0.));
#1947=CARTESIAN_POINT('Origin',(10.1,9.50000000000001,0.));
#1948=CARTESIAN_POINT('',(10.1,9.50000000000001,0.));
#1949=CARTESIAN_POINT('Origin',(10.1,13.5,0.));
#1950=UNCERTAINTY_MEASURE_WITH_UNIT(LENGTH_MEASURE(0.01),#1954,
'DISTANCE_ACCURACY_VALUE',
'Maximum model space distance between geometric entities at asserted c
onnectivities');
#1951=UNCERTAINTY_MEASURE_WITH_UNIT(LENGTH_MEASURE(0.01),#1954,
'DISTANCE_ACCURACY_VALUE',
'Maximum model space distance between geometric entities at asserted c
onnectivities');
#1952=(
GEOMETRIC_REPRESENTATION_CONTEXT(3)
GLOBAL_UNCERTAINTY_ASSIGNED_CONTEXT((#1950))
GLOBAL_UNIT_ASSIGNED_CONTEXT((#1954,#1957,#1956))
REPRESENTATION_CONTEXT('','3D')
);
#1953=(
GEOMETRIC_REPRESENTATION_CONTEXT(3)
GLOBAL_UNCERTAINTY_ASSIGNED_CONTEXT((#1951))
GLOBAL_UNIT_ASSIGNED_CONTEXT((#1954,#1957,#1956))
REPRESENTATION_CONTEXT('','3D')
);
#1954=(
LENGTH_UNIT()
NAMED_UNIT(*)
SI_UNIT(.MILLI.,.METRE.)
);
#1955=(
LENGTH_UNIT()
NAMED_UNIT(*)
SI_UNIT(.CENTI.,.METRE.)
);
#1956=(
NAMED_UNIT(*)
SI_UNIT($,.STERADIAN.)
SOLID_ANGLE_UNIT()
);
#1957=(
NAMED_UNIT(*)
PLANE_ANGLE_UNIT()
SI_UNIT($,.RADIAN.)
);
#1958=SHAPE_DEFINITION_REPRESENTATION(#1959,#1960);
#1959=PRODUCT_DEFINITION_SHAPE('',$,#1962);
#1960=SHAPE_REPRESENTATION('',(#1150),#1952);
#1961=PRODUCT_DEFINITION_CONTEXT('part definition',#1966,'design');
#1962=PRODUCT_DEFINITION('Schiene f\X\FCr Kolben V3',
'Schiene f\X\FCr Kolben V3',#1963,#1961);
#1963=PRODUCT_DEFINITION_FORMATION('',$,#1968);
#1964=PRODUCT_RELATED_PRODUCT_CATEGORY('Schiene f\X\FCr Kolben V3',
'Schiene f\X\FCr Kolben V3',(#1968));
#1965=APPLICATION_PROTOCOL_DEFINITION('international standard',
'automotive_design',2009,#1966);
#1966=APPLICATION_CONTEXT(
'Core Data for Automotive Mechanical Design Process');
#1967=PRODUCT_CONTEXT('part definition',#1966,'mechanical');
#1968=PRODUCT('Schiene f\X\FCr Kolben V3','Schiene f\X\FCr Kolben V3',$,
(#1967));
#1969=PRESENTATION_STYLE_ASSIGNMENT((#1970));
#1970=SURFACE_STYLE_USAGE(.BOTH.,#1971);
#1971=SURFACE_SIDE_STYLE('',(#1972));
#1972=SURFACE_STYLE_FILL_AREA(#1973);
#1973=FILL_AREA_STYLE('',(#1974));
#1974=FILL_AREA_STYLE_COLOUR('',#1975);
#1975=COLOUR_RGB('',0.749019607843137,0.749019607843137,0.749019607843137);
ENDSEC;
END-ISO-10303-21;
