# Supplementary material for: Ultra-Low-Cost 3D Bioprinting: Modification and Application of an Off-the-Shelf Desktop 3D-Printer for Biofabrication
Source: Front Bioeng Biotechnol. 2019 Jul 31;7:184. doi: 10.3389/fbioe.2019.00184 (PMC6684753; doi:10.3389/fbioe.2019.00184)
Supplement: Supplementary file 1 [file Data_Sheet_1.zip › Construction files/STP/Hold/Printer Connector.stp]

ISO-10303-21;
HEADER;
/* Generated by software containing ST-Developer
 * from STEP Tools, Inc. (www.steptools.com) 
 */

FILE_DESCRIPTION(
/* description */ (''),
/* implementation_level */ '2;1');

FILE_NAME(
/* name */ 
'D:\\Hiwi-Job\\MBT\\Paper Zelldrucker\\STP-Files\\Halterung\\Drucker_A
nschlussflansch_V1.stp',
/* time_stamp */ '2018-06-20T13:07:50+02:00',
/* author */ ('Philipp'),
/* organization */ (''),
/* preprocessor_version */ 'ST-DEVELOPER v17',
/* originating_system */ 'Autodesk Inventor 2019',
/* authorisation */ '');

FILE_SCHEMA (('AUTOMOTIVE_DESIGN { 1 0 10303 214 3 1 1 }'));
ENDSEC;

DATA;
#10=MECHANICAL_DESIGN_GEOMETRIC_PRESENTATION_REPRESENTATION('',(#13),#1071);
#11=SHAPE_REPRESENTATION_RELATIONSHIP('SRR','None',#1078,#12);
#12=ADVANCED_BREP_SHAPE_REPRESENTATION('',(#14),#1070);
#13=STYLED_ITEM('',(#1087),#14);
#14=MANIFOLD_SOLID_BREP('Volumenk\X\F6rper1',#619);
#15=FACE_BOUND('',#91,.T.);
#16=FACE_BOUND('',#92,.T.);
#17=FACE_BOUND('',#93,.T.);
#18=FACE_BOUND('',#94,.T.);
#19=FACE_BOUND('',#96,.T.);
#20=FACE_BOUND('',#97,.T.);
#21=FACE_BOUND('',#98,.T.);
#22=FACE_BOUND('',#99,.T.);
#23=FACE_BOUND('',#117,.T.);
#24=FACE_BOUND('',#118,.T.);
#25=FACE_BOUND('',#119,.T.);
#26=FACE_BOUND('',#120,.T.);
#27=FACE_BOUND('',#121,.T.);
#28=FACE_BOUND('',#122,.T.);
#29=FACE_BOUND('',#128,.T.);
#30=FACE_BOUND('',#129,.T.);
#31=FACE_BOUND('',#130,.T.);
#32=FACE_BOUND('',#131,.T.);
#33=FACE_BOUND('',#132,.T.);
#34=FACE_BOUND('',#133,.T.);
#35=PLANE('',#659);
#36=PLANE('',#660);
#37=PLANE('',#684);
#38=PLANE('',#685);
#39=PLANE('',#687);
#40=PLANE('',#689);
#41=PLANE('',#690);
#42=PLANE('',#692);
#43=PLANE('',#693);
#44=PLANE('',#697);
#45=PLANE('',#698);
#46=PLANE('',#699);
#47=PLANE('',#701);
#48=PLANE('',#703);
#49=PLANE('',#704);
#50=PLANE('',#705);
#51=PLANE('',#707);
#52=PLANE('',#708);
#53=FACE_OUTER_BOUND('',#85,.T.);
#54=FACE_OUTER_BOUND('',#86,.T.);
#55=FACE_OUTER_BOUND('',#87,.T.);
#56=FACE_OUTER_BOUND('',#88,.T.);
#57=FACE_OUTER_BOUND('',#89,.T.);
#58=FACE_OUTER_BOUND('',#90,.T.);
#59=FACE_OUTER_BOUND('',#95,.T.);
#60=FACE_OUTER_BOUND('',#100,.T.);
#61=FACE_OUTER_BOUND('',#101,.T.);
#62=FACE_OUTER_BOUND('',#102,.T.);
#63=FACE_OUTER_BOUND('',#103,.T.);
#64=FACE_OUTER_BOUND('',#104,.T.);
#65=FACE_OUTER_BOUND('',#105,.T.);
#66=FACE_OUTER_BOUND('',#106,.T.);
#67=FACE_OUTER_BOUND('',#107,.T.);
#68=FACE_OUTER_BOUND('',#108,.T.);
#69=FACE_OUTER_BOUND('',#109,.T.);
#70=FACE_OUTER_BOUND('',#110,.T.);
#71=FACE_OUTER_BOUND('',#111,.T.);
#72=FACE_OUTER_BOUND('',#112,.T.);
#73=FACE_OUTER_BOUND('',#113,.T.);
#74=FACE_OUTER_BOUND('',#114,.T.);
#75=FACE_OUTER_BOUND('',#115,.T.);
#76=FACE_OUTER_BOUND('',#116,.T.);
#77=FACE_OUTER_BOUND('',#123,.T.);
#78=FACE_OUTER_BOUND('',#124,.T.);
#79=FACE_OUTER_BOUND('',#125,.T.);
#80=FACE_OUTER_BOUND('',#126,.T.);
#81=FACE_OUTER_BOUND('',#127,.T.);
#82=FACE_OUTER_BOUND('',#134,.T.);
#83=FACE_OUTER_BOUND('',#135,.T.);
#84=FACE_OUTER_BOUND('',#136,.T.);
#85=EDGE_LOOP('',(#405,#406,#407,#408,#409));
#86=EDGE_LOOP('',(#410,#411,#412,#413,#414));
#87=EDGE_LOOP('',(#415,#416,#417,#418,#419));
#88=EDGE_LOOP('',(#420,#421,#422,#423,#424));
#89=EDGE_LOOP('',(#425,#426,#427,#428,#429));
#90=EDGE_LOOP('',(#430,#431,#432,#433));
#91=EDGE_LOOP('',(#434,#435));
#92=EDGE_LOOP('',(#436,#437));
#93=EDGE_LOOP('',(#438,#439));
#94=EDGE_LOOP('',(#440,#441));
#95=EDGE_LOOP('',(#442,#443,#444,#445));
#96=EDGE_LOOP('',(#446));
#97=EDGE_LOOP('',(#447));
#98=EDGE_LOOP('',(#448));
#99=EDGE_LOOP('',(#449));
#100=EDGE_LOOP('',(#450,#451,#452,#453,#454));
#101=EDGE_LOOP('',(#455,#456,#457,#458,#459));
#102=EDGE_LOOP('',(#460,#461,#462,#463,#464));
#103=EDGE_LOOP('',(#465,#466,#467,#468,#469));
#104=EDGE_LOOP('',(#470,#471,#472,#473,#474));
#105=EDGE_LOOP('',(#475,#476,#477,#478));
#106=EDGE_LOOP('',(#479,#480,#481,#482));
#107=EDGE_LOOP('',(#483,#484,#485,#486));
#108=EDGE_LOOP('',(#487,#488,#489,#490));
#109=EDGE_LOOP('',(#491,#492,#493,#494));
#110=EDGE_LOOP('',(#495,#496,#497,#498));
#111=EDGE_LOOP('',(#499,#500,#501,#502));
#112=EDGE_LOOP('',(#503,#504,#505,#506));
#113=EDGE_LOOP('',(#507,#508,#509,#510));
#114=EDGE_LOOP('',(#511,#512,#513,#514));
#115=EDGE_LOOP('',(#515,#516,#517,#518));
#116=EDGE_LOOP('',(#519,#520,#521,#522));
#117=EDGE_LOOP('',(#523));
#118=EDGE_LOOP('',(#524));
#119=EDGE_LOOP('',(#525));
#120=EDGE_LOOP('',(#526));
#121=EDGE_LOOP('',(#527));
#122=EDGE_LOOP('',(#528));
#123=EDGE_LOOP('',(#529,#530,#531,#532));
#124=EDGE_LOOP('',(#533,#534,#535,#536));
#125=EDGE_LOOP('',(#537,#538,#539,#540));
#126=EDGE_LOOP('',(#541,#542,#543,#544));
#127=EDGE_LOOP('',(#545,#546,#547,#548));
#128=EDGE_LOOP('',(#549,#550));
#129=EDGE_LOOP('',(#551,#552));
#130=EDGE_LOOP('',(#553,#554));
#131=EDGE_LOOP('',(#555,#556));
#132=EDGE_LOOP('',(#557,#558));
#133=EDGE_LOOP('',(#559,#560));
#134=EDGE_LOOP('',(#561,#562,#563,#564));
#135=EDGE_LOOP('',(#565,#566,#567,#568));
#136=EDGE_LOOP('',(#569,#570,#571,#572));
#137=LINE('',#904,#183);
#138=LINE('',#912,#184);
#139=LINE('',#920,#185);
#140=LINE('',#928,#186);
#141=LINE('',#936,#187);
#142=LINE('',#941,#188);
#143=LINE('',#943,#189);
#144=LINE('',#945,#190);
#145=LINE('',#946,#191);
#146=LINE('',#950,#192);
#147=LINE('',#952,#193);
#148=LINE('',#954,#194);
#149=LINE('',#955,#195);
#150=LINE('',#962,#196);
#151=LINE('',#970,#197);
#152=LINE('',#978,#198);
#153=LINE('',#986,#199);
#154=LINE('',#994,#200);
#155=LINE('',#1000,#201);
#156=LINE('',#1003,#202);
#157=LINE('',#1004,#203);
#158=LINE('',#1006,#204);
#159=LINE('',#1009,#205);
#160=LINE('',#1012,#206);
#161=LINE('',#1015,#207);
#162=LINE('',#1018,#208);
#163=LINE('',#1021,#209);
#164=LINE('',#1023,#210);
#165=LINE('',#1024,#211);
#166=LINE('',#1027,#212);
#167=LINE('',#1028,#213);
#168=LINE('',#1032,#214);
#169=LINE('',#1037,#215);
#170=LINE('',#1039,#216);
#171=LINE('',#1041,#217);
#172=LINE('',#1042,#218);
#173=LINE('',#1045,#219);
#174=LINE('',#1047,#220);
#175=LINE('',#1048,#221);
#176=LINE('',#1050,#222);
#177=LINE('',#1054,#223);
#178=LINE('',#1058,#224);
#179=LINE('',#1059,#225);
#180=LINE('',#1061,#226);
#181=LINE('',#1064,#227);
#182=LINE('',#1066,#228);
#183=VECTOR('',#717,1.2295);
#184=VECTOR('',#726,1.2295);
#185=VECTOR('',#735,1.2295);
#186=VECTOR('',#744,1.2295);
#187=VECTOR('',#753,1.2295);
#188=VECTOR('',#758,10.);
#189=VECTOR('',#759,4.32);
#190=VECTOR('',#760,10.);
#191=VECTOR('',#761,4.32);
#192=VECTOR('',#764,10.);
#193=VECTOR('',#765,4.32);
#194=VECTOR('',#766,10.);
#195=VECTOR('',#767,10.);
#196=VECTOR('',#774,1.2295);
#197=VECTOR('',#783,2.5);
#198=VECTOR('',#792,2.5);
#199=VECTOR('',#801,2.5);
#200=VECTOR('',#810,2.5);
#201=VECTOR('',#817,10.);
#202=VECTOR('',#822,10.);
#203=VECTOR('',#823,10.);
#204=VECTOR('',#826,10.);
#205=VECTOR('',#829,10.);
#206=VECTOR('',#832,10.);
#207=VECTOR('',#837,10.);
#208=VECTOR('',#842,10.);
#209=VECTOR('',#845,10.);
#210=VECTOR('',#846,10.);
#211=VECTOR('',#847,10.);
#212=VECTOR('',#850,10.);
#213=VECTOR('',#851,10.);
#214=VECTOR('',#854,10.);
#215=VECTOR('',#861,10.);
#216=VECTOR('',#862,3.32);
#217=VECTOR('',#863,10.);
#218=VECTOR('',#864,3.32);
#219=VECTOR('',#867,10.);
#220=VECTOR('',#868,3.32);
#221=VECTOR('',#869,10.);
#222=VECTOR('',#872,10.);
#223=VECTOR('',#877,10.);
#224=VECTOR('',#882,10.);
#225=VECTOR('',#883,10.);
#226=VECTOR('',#886,10.);
#227=VECTOR('',#891,10.);
#228=VECTOR('',#894,10.);
#229=CIRCLE('',#640,1.2295);
#230=CIRCLE('',#641,1.2295);
#231=CIRCLE('',#642,1.2295);
#232=CIRCLE('',#644,1.2295);
#233=CIRCLE('',#645,1.2295);
#234=CIRCLE('',#646,1.2295);
#235=CIRCLE('',#648,1.2295);
#236=CIRCLE('',#649,1.2295);
#237=CIRCLE('',#650,1.2295);
#238=CIRCLE('',#652,1.2295);
#239=CIRCLE('',#653,1.2295);
#240=CIRCLE('',#654,1.2295);
#241=CIRCLE('',#656,1.2295);
#242=CIRCLE('',#657,1.2295);
#243=CIRCLE('',#658,1.2295);
#244=CIRCLE('',#662,1.2295);
#245=CIRCLE('',#663,1.2295);
#246=CIRCLE('',#664,1.2295);
#247=CIRCLE('',#666,2.5);
#248=CIRCLE('',#667,2.5);
#249=CIRCLE('',#668,2.5);
#250=CIRCLE('',#670,2.5);
#251=CIRCLE('',#671,2.5);
#252=CIRCLE('',#672,2.5);
#253=CIRCLE('',#674,2.5);
#254=CIRCLE('',#675,2.5);
#255=CIRCLE('',#676,2.5);
#256=CIRCLE('',#678,2.5);
#257=CIRCLE('',#679,2.5);
#258=CIRCLE('',#680,2.5);
#259=CIRCLE('',#682,5.99999999999999);
#260=CIRCLE('',#683,6.);
#261=CIRCLE('',#686,3.);
#262=CIRCLE('',#688,3.);
#263=CIRCLE('',#695,5.);
#264=CIRCLE('',#696,5.);
#265=CIRCLE('',#700,2.);
#266=CIRCLE('',#702,2.);
#267=VERTEX_POINT('',#899);
#268=VERTEX_POINT('',#900);
#269=VERTEX_POINT('',#903);
#270=VERTEX_POINT('',#907);
#271=VERTEX_POINT('',#908);
#272=VERTEX_POINT('',#911);
#273=VERTEX_POINT('',#915);
#274=VERTEX_POINT('',#916);
#275=VERTEX_POINT('',#919);
#276=VERTEX_POINT('',#923);
#277=VERTEX_POINT('',#924);
#278=VERTEX_POINT('',#927);
#279=VERTEX_POINT('',#931);
#280=VERTEX_POINT('',#932);
#281=VERTEX_POINT('',#935);
#282=VERTEX_POINT('',#939);
#283=VERTEX_POINT('',#940);
#284=VERTEX_POINT('',#942);
#285=VERTEX_POINT('',#944);
#286=VERTEX_POINT('',#948);
#287=VERTEX_POINT('',#949);
#288=VERTEX_POINT('',#951);
#289=VERTEX_POINT('',#953);
#290=VERTEX_POINT('',#957);
#291=VERTEX_POINT('',#958);
#292=VERTEX_POINT('',#961);
#293=VERTEX_POINT('',#965);
#294=VERTEX_POINT('',#966);
#295=VERTEX_POINT('',#969);
#296=VERTEX_POINT('',#973);
#297=VERTEX_POINT('',#974);
#298=VERTEX_POINT('',#977);
#299=VERTEX_POINT('',#981);
#300=VERTEX_POINT('',#982);
#301=VERTEX_POINT('',#985);
#302=VERTEX_POINT('',#989);
#303=VERTEX_POINT('',#990);
#304=VERTEX_POINT('',#993);
#305=VERTEX_POINT('',#997);
#306=VERTEX_POINT('',#999);
#307=VERTEX_POINT('',#1007);
#308=VERTEX_POINT('',#1011);
#309=VERTEX_POINT('',#1020);
#310=VERTEX_POINT('',#1022);
#311=VERTEX_POINT('',#1026);
#312=VERTEX_POINT('',#1030);
#313=VERTEX_POINT('',#1031);
#314=VERTEX_POINT('',#1036);
#315=VERTEX_POINT('',#1038);
#316=VERTEX_POINT('',#1040);
#317=VERTEX_POINT('',#1044);
#318=VERTEX_POINT('',#1046);
#319=VERTEX_POINT('',#1053);
#320=VERTEX_POINT('',#1057);
#321=EDGE_CURVE('',#267,#268,#229,.T.);
#322=EDGE_CURVE('',#268,#267,#230,.T.);
#323=EDGE_CURVE('',#268,#269,#137,.T.);
#324=EDGE_CURVE('',#269,#269,#231,.T.);
#325=EDGE_CURVE('',#270,#271,#232,.T.);
#326=EDGE_CURVE('',#271,#270,#233,.T.);
#327=EDGE_CURVE('',#271,#272,#138,.T.);
#328=EDGE_CURVE('',#272,#272,#234,.T.);
#329=EDGE_CURVE('',#273,#274,#235,.T.);
#330=EDGE_CURVE('',#274,#273,#236,.T.);
#331=EDGE_CURVE('',#274,#275,#139,.T.);
#332=EDGE_CURVE('',#275,#275,#237,.T.);
#333=EDGE_CURVE('',#276,#277,#238,.T.);
#334=EDGE_CURVE('',#277,#276,#239,.T.);
#335=EDGE_CURVE('',#277,#278,#140,.T.);
#336=EDGE_CURVE('',#278,#278,#240,.T.);
#337=EDGE_CURVE('',#279,#280,#241,.T.);
#338=EDGE_CURVE('',#280,#279,#242,.T.);
#339=EDGE_CURVE('',#280,#281,#141,.T.);
#340=EDGE_CURVE('',#281,#281,#243,.T.);
#341=EDGE_CURVE('',#282,#283,#142,.T.);
#342=EDGE_CURVE('',#284,#283,#143,.T.);
#343=EDGE_CURVE('',#284,#285,#144,.T.);
#344=EDGE_CURVE('',#285,#282,#145,.T.);
#345=EDGE_CURVE('',#286,#287,#146,.T.);
#346=EDGE_CURVE('',#288,#287,#147,.T.);
#347=EDGE_CURVE('',#289,#288,#148,.T.);
#348=EDGE_CURVE('',#286,#289,#149,.T.);
#349=EDGE_CURVE('',#290,#291,#244,.T.);
#350=EDGE_CURVE('',#291,#290,#245,.T.);
#351=EDGE_CURVE('',#291,#292,#150,.T.);
#352=EDGE_CURVE('',#292,#292,#246,.T.);
#353=EDGE_CURVE('',#293,#294,#247,.T.);
#354=EDGE_CURVE('',#294,#293,#248,.T.);
#355=EDGE_CURVE('',#294,#295,#151,.T.);
#356=EDGE_CURVE('',#295,#295,#249,.T.);
#357=EDGE_CURVE('',#296,#297,#250,.T.);
#358=EDGE_CURVE('',#297,#296,#251,.T.);
#359=EDGE_CURVE('',#297,#298,#152,.T.);
#360=EDGE_CURVE('',#298,#298,#252,.T.);
#361=EDGE_CURVE('',#299,#300,#253,.T.);
#362=EDGE_CURVE('',#300,#299,#254,.T.);
#363=EDGE_CURVE('',#300,#301,#153,.T.);
#364=EDGE_CURVE('',#301,#301,#255,.T.);
#365=EDGE_CURVE('',#302,#303,#256,.T.);
#366=EDGE_CURVE('',#303,#302,#257,.T.);
#367=EDGE_CURVE('',#303,#304,#154,.T.);
#368=EDGE_CURVE('',#304,#304,#258,.T.);
#369=EDGE_CURVE('',#305,#286,#259,.T.);
#370=EDGE_CURVE('',#306,#305,#155,.T.);
#371=EDGE_CURVE('',#287,#306,#260,.T.);
#372=EDGE_CURVE('',#287,#282,#156,.T.);
#373=EDGE_CURVE('',#285,#288,#157,.T.);
#374=EDGE_CURVE('',#283,#286,#158,.T.);
#375=EDGE_CURVE('',#283,#307,#261,.T.);
#376=EDGE_CURVE('',#305,#307,#159,.T.);
#377=EDGE_CURVE('',#308,#306,#160,.T.);
#378=EDGE_CURVE('',#282,#308,#262,.T.);
#379=EDGE_CURVE('',#284,#289,#161,.T.);
#380=EDGE_CURVE('',#307,#308,#162,.T.);
#381=EDGE_CURVE('',#306,#309,#163,.T.);
#382=EDGE_CURVE('',#309,#310,#164,.T.);
#383=EDGE_CURVE('',#310,#308,#165,.T.);
#384=EDGE_CURVE('',#311,#305,#166,.T.);
#385=EDGE_CURVE('',#311,#309,#167,.T.);
#386=EDGE_CURVE('',#312,#313,#168,.T.);
#387=EDGE_CURVE('',#309,#312,#263,.T.);
#388=EDGE_CURVE('',#313,#311,#264,.T.);
#389=EDGE_CURVE('',#313,#314,#169,.T.);
#390=EDGE_CURVE('',#315,#314,#170,.T.);
#391=EDGE_CURVE('',#315,#316,#171,.T.);
#392=EDGE_CURVE('',#316,#313,#172,.T.);
#393=EDGE_CURVE('',#314,#317,#173,.T.);
#394=EDGE_CURVE('',#318,#317,#174,.T.);
#395=EDGE_CURVE('',#318,#315,#175,.T.);
#396=EDGE_CURVE('',#317,#312,#176,.T.);
#397=EDGE_CURVE('',#317,#310,#265,.T.);
#398=EDGE_CURVE('',#319,#311,#177,.T.);
#399=EDGE_CURVE('',#314,#319,#266,.T.);
#400=EDGE_CURVE('',#312,#320,#178,.T.);
#401=EDGE_CURVE('',#318,#320,#179,.T.);
#402=EDGE_CURVE('',#320,#316,#180,.T.);
#403=EDGE_CURVE('',#310,#319,#181,.T.);
#404=EDGE_CURVE('',#307,#319,#182,.T.);
#405=ORIENTED_EDGE('',*,*,#321,.F.);
#406=ORIENTED_EDGE('',*,*,#322,.F.);
#407=ORIENTED_EDGE('',*,*,#323,.T.);
#408=ORIENTED_EDGE('',*,*,#324,.F.);
#409=ORIENTED_EDGE('',*,*,#323,.F.);
#410=ORIENTED_EDGE('',*,*,#325,.F.);
#411=ORIENTED_EDGE('',*,*,#326,.F.);
#412=ORIENTED_EDGE('',*,*,#327,.T.);
#413=ORIENTED_EDGE('',*,*,#328,.F.);
#414=ORIENTED_EDGE('',*,*,#327,.F.);
#415=ORIENTED_EDGE('',*,*,#329,.F.);
#416=ORIENTED_EDGE('',*,*,#330,.F.);
#417=ORIENTED_EDGE('',*,*,#331,.T.);
#418=ORIENTED_EDGE('',*,*,#332,.F.);
#419=ORIENTED_EDGE('',*,*,#331,.F.);
#420=ORIENTED_EDGE('',*,*,#333,.F.);
#421=ORIENTED_EDGE('',*,*,#334,.F.);
#422=ORIENTED_EDGE('',*,*,#335,.T.);
#423=ORIENTED_EDGE('',*,*,#336,.F.);
#424=ORIENTED_EDGE('',*,*,#335,.F.);
#425=ORIENTED_EDGE('',*,*,#337,.F.);
#426=ORIENTED_EDGE('',*,*,#338,.F.);
#427=ORIENTED_EDGE('',*,*,#339,.T.);
#428=ORIENTED_EDGE('',*,*,#340,.F.);
#429=ORIENTED_EDGE('',*,*,#339,.F.);
#430=ORIENTED_EDGE('',*,*,#341,.T.);
#431=ORIENTED_EDGE('',*,*,#342,.F.);
#432=ORIENTED_EDGE('',*,*,#343,.T.);
#433=ORIENTED_EDGE('',*,*,#344,.T.);
#434=ORIENTED_EDGE('',*,*,#321,.T.);
#435=ORIENTED_EDGE('',*,*,#322,.T.);
#436=ORIENTED_EDGE('',*,*,#325,.T.);
#437=ORIENTED_EDGE('',*,*,#326,.T.);
#438=ORIENTED_EDGE('',*,*,#329,.T.);
#439=ORIENTED_EDGE('',*,*,#330,.T.);
#440=ORIENTED_EDGE('',*,*,#333,.T.);
#441=ORIENTED_EDGE('',*,*,#334,.T.);
#442=ORIENTED_EDGE('',*,*,#345,.T.);
#443=ORIENTED_EDGE('',*,*,#346,.F.);
#444=ORIENTED_EDGE('',*,*,#347,.F.);
#445=ORIENTED_EDGE('',*,*,#348,.F.);
#446=ORIENTED_EDGE('',*,*,#324,.T.);
#447=ORIENTED_EDGE('',*,*,#328,.T.);
#448=ORIENTED_EDGE('',*,*,#332,.T.);
#449=ORIENTED_EDGE('',*,*,#336,.T.);
#450=ORIENTED_EDGE('',*,*,#349,.F.);
#451=ORIENTED_EDGE('',*,*,#350,.F.);
#452=ORIENTED_EDGE('',*,*,#351,.T.);
#453=ORIENTED_EDGE('',*,*,#352,.F.);
#454=ORIENTED_EDGE('',*,*,#351,.F.);
#455=ORIENTED_EDGE('',*,*,#353,.F.);
#456=ORIENTED_EDGE('',*,*,#354,.F.);
#457=ORIENTED_EDGE('',*,*,#355,.T.);
#458=ORIENTED_EDGE('',*,*,#356,.F.);
#459=ORIENTED_EDGE('',*,*,#355,.F.);
#460=ORIENTED_EDGE('',*,*,#357,.F.);
#461=ORIENTED_EDGE('',*,*,#358,.F.);
#462=ORIENTED_EDGE('',*,*,#359,.T.);
#463=ORIENTED_EDGE('',*,*,#360,.F.);
#464=ORIENTED_EDGE('',*,*,#359,.F.);
#465=ORIENTED_EDGE('',*,*,#361,.F.);
#466=ORIENTED_EDGE('',*,*,#362,.F.);
#467=ORIENTED_EDGE('',*,*,#363,.T.);
#468=ORIENTED_EDGE('',*,*,#364,.F.);
#469=ORIENTED_EDGE('',*,*,#363,.F.);
#470=ORIENTED_EDGE('',*,*,#365,.F.);
#471=ORIENTED_EDGE('',*,*,#366,.F.);
#472=ORIENTED_EDGE('',*,*,#367,.T.);
#473=ORIENTED_EDGE('',*,*,#368,.F.);
#474=ORIENTED_EDGE('',*,*,#367,.F.);
#475=ORIENTED_EDGE('',*,*,#345,.F.);
#476=ORIENTED_EDGE('',*,*,#369,.F.);
#477=ORIENTED_EDGE('',*,*,#370,.F.);
#478=ORIENTED_EDGE('',*,*,#371,.F.);
#479=ORIENTED_EDGE('',*,*,#372,.T.);
#480=ORIENTED_EDGE('',*,*,#344,.F.);
#481=ORIENTED_EDGE('',*,*,#373,.T.);
#482=ORIENTED_EDGE('',*,*,#346,.T.);
#483=ORIENTED_EDGE('',*,*,#374,.F.);
#484=ORIENTED_EDGE('',*,*,#375,.T.);
#485=ORIENTED_EDGE('',*,*,#376,.F.);
#486=ORIENTED_EDGE('',*,*,#369,.T.);
#487=ORIENTED_EDGE('',*,*,#372,.F.);
#488=ORIENTED_EDGE('',*,*,#371,.T.);
#489=ORIENTED_EDGE('',*,*,#377,.F.);
#490=ORIENTED_EDGE('',*,*,#378,.F.);
#491=ORIENTED_EDGE('',*,*,#374,.T.);
#492=ORIENTED_EDGE('',*,*,#348,.T.);
#493=ORIENTED_EDGE('',*,*,#379,.F.);
#494=ORIENTED_EDGE('',*,*,#342,.T.);
#495=ORIENTED_EDGE('',*,*,#347,.T.);
#496=ORIENTED_EDGE('',*,*,#373,.F.);
#497=ORIENTED_EDGE('',*,*,#343,.F.);
#498=ORIENTED_EDGE('',*,*,#379,.T.);
#499=ORIENTED_EDGE('',*,*,#341,.F.);
#500=ORIENTED_EDGE('',*,*,#378,.T.);
#501=ORIENTED_EDGE('',*,*,#380,.F.);
#502=ORIENTED_EDGE('',*,*,#375,.F.);
#503=ORIENTED_EDGE('',*,*,#377,.T.);
#504=ORIENTED_EDGE('',*,*,#381,.T.);
#505=ORIENTED_EDGE('',*,*,#382,.T.);
#506=ORIENTED_EDGE('',*,*,#383,.T.);
#507=ORIENTED_EDGE('',*,*,#370,.T.);
#508=ORIENTED_EDGE('',*,*,#384,.F.);
#509=ORIENTED_EDGE('',*,*,#385,.T.);
#510=ORIENTED_EDGE('',*,*,#381,.F.);
#511=ORIENTED_EDGE('',*,*,#386,.F.);
#512=ORIENTED_EDGE('',*,*,#387,.F.);
#513=ORIENTED_EDGE('',*,*,#385,.F.);
#514=ORIENTED_EDGE('',*,*,#388,.F.);
#515=ORIENTED_EDGE('',*,*,#389,.T.);
#516=ORIENTED_EDGE('',*,*,#390,.F.);
#517=ORIENTED_EDGE('',*,*,#391,.T.);
#518=ORIENTED_EDGE('',*,*,#392,.T.);
#519=ORIENTED_EDGE('',*,*,#393,.T.);
#520=ORIENTED_EDGE('',*,*,#394,.F.);
#521=ORIENTED_EDGE('',*,*,#395,.T.);
#522=ORIENTED_EDGE('',*,*,#390,.T.);
#523=ORIENTED_EDGE('',*,*,#340,.T.);
#524=ORIENTED_EDGE('',*,*,#352,.T.);
#525=ORIENTED_EDGE('',*,*,#356,.T.);
#526=ORIENTED_EDGE('',*,*,#360,.T.);
#527=ORIENTED_EDGE('',*,*,#364,.T.);
#528=ORIENTED_EDGE('',*,*,#368,.T.);
#529=ORIENTED_EDGE('',*,*,#396,.F.);
#530=ORIENTED_EDGE('',*,*,#397,.T.);
#531=ORIENTED_EDGE('',*,*,#382,.F.);
#532=ORIENTED_EDGE('',*,*,#387,.T.);
#533=ORIENTED_EDGE('',*,*,#389,.F.);
#534=ORIENTED_EDGE('',*,*,#388,.T.);
#535=ORIENTED_EDGE('',*,*,#398,.F.);
#536=ORIENTED_EDGE('',*,*,#399,.F.);
#537=ORIENTED_EDGE('',*,*,#396,.T.);
#538=ORIENTED_EDGE('',*,*,#400,.T.);
#539=ORIENTED_EDGE('',*,*,#401,.F.);
#540=ORIENTED_EDGE('',*,*,#394,.T.);
#541=ORIENTED_EDGE('',*,*,#402,.T.);
#542=ORIENTED_EDGE('',*,*,#391,.F.);
#543=ORIENTED_EDGE('',*,*,#395,.F.);
#544=ORIENTED_EDGE('',*,*,#401,.T.);
#545=ORIENTED_EDGE('',*,*,#386,.T.);
#546=ORIENTED_EDGE('',*,*,#392,.F.);
#547=ORIENTED_EDGE('',*,*,#402,.F.);
#548=ORIENTED_EDGE('',*,*,#400,.F.);
#549=ORIENTED_EDGE('',*,*,#337,.T.);
#550=ORIENTED_EDGE('',*,*,#338,.T.);
#551=ORIENTED_EDGE('',*,*,#349,.T.);
#552=ORIENTED_EDGE('',*,*,#350,.T.);
#553=ORIENTED_EDGE('',*,*,#353,.T.);
#554=ORIENTED_EDGE('',*,*,#354,.T.);
#555=ORIENTED_EDGE('',*,*,#357,.T.);
#556=ORIENTED_EDGE('',*,*,#358,.T.);
#557=ORIENTED_EDGE('',*,*,#361,.T.);
#558=ORIENTED_EDGE('',*,*,#362,.T.);
#559=ORIENTED_EDGE('',*,*,#365,.T.);
#560=ORIENTED_EDGE('',*,*,#366,.T.);
#561=ORIENTED_EDGE('',*,*,#393,.F.);
#562=ORIENTED_EDGE('',*,*,#399,.T.);
#563=ORIENTED_EDGE('',*,*,#403,.F.);
#564=ORIENTED_EDGE('',*,*,#397,.F.);
#565=ORIENTED_EDGE('',*,*,#376,.T.);
#566=ORIENTED_EDGE('',*,*,#404,.T.);
#567=ORIENTED_EDGE('',*,*,#398,.T.);
#568=ORIENTED_EDGE('',*,*,#384,.T.);
#569=ORIENTED_EDGE('',*,*,#380,.T.);
#570=ORIENTED_EDGE('',*,*,#383,.F.);
#571=ORIENTED_EDGE('',*,*,#403,.T.);
#572=ORIENTED_EDGE('',*,*,#404,.F.);
#573=CYLINDRICAL_SURFACE('',#639,1.2295);
#574=CYLINDRICAL_SURFACE('',#643,1.2295);
#575=CYLINDRICAL_SURFACE('',#647,1.2295);
#576=CYLINDRICAL_SURFACE('',#651,1.2295);
#577=CYLINDRICAL_SURFACE('',#655,1.2295);
#578=CYLINDRICAL_SURFACE('',#661,1.2295);
#579=CYLINDRICAL_SURFACE('',#665,2.5);
#580=CYLINDRICAL_SURFACE('',#669,2.5);
#581=CYLINDRICAL_SURFACE('',#673,2.5);
#582=CYLINDRICAL_SURFACE('',#677,2.5);
#583=CYLINDRICAL_SURFACE('',#681,6.);
#584=CYLINDRICAL_SURFACE('',#691,2.99999999999999);
#585=CYLINDRICAL_SURFACE('',#694,5.);
#586=CYLINDRICAL_SURFACE('',#706,2.);
#587=ADVANCED_FACE('',(#53),#573,.F.);
#588=ADVANCED_FACE('',(#54),#574,.F.);
#589=ADVANCED_FACE('',(#55),#575,.F.);
#590=ADVANCED_FACE('',(#56),#576,.F.);
#591=ADVANCED_FACE('',(#57),#577,.F.);
#592=ADVANCED_FACE('',(#58,#15,#16,#17,#18),#35,.T.);
#593=ADVANCED_FACE('',(#59,#19,#20,#21,#22),#36,.F.);
#594=ADVANCED_FACE('',(#60),#578,.F.);
#595=ADVANCED_FACE('',(#61),#579,.F.);
#596=ADVANCED_FACE('',(#62),#580,.F.);
#597=ADVANCED_FACE('',(#63),#581,.F.);
#598=ADVANCED_FACE('',(#64),#582,.F.);
#599=ADVANCED_FACE('',(#65),#583,.T.);
#600=ADVANCED_FACE('',(#66),#37,.T.);
#601=ADVANCED_FACE('',(#67),#38,.T.);
#602=ADVANCED_FACE('',(#68),#39,.T.);
#603=ADVANCED_FACE('',(#69),#40,.T.);
#604=ADVANCED_FACE('',(#70),#41,.T.);
#605=ADVANCED_FACE('',(#71),#584,.F.);
#606=ADVANCED_FACE('',(#72),#42,.T.);
#607=ADVANCED_FACE('',(#73),#43,.F.);
#608=ADVANCED_FACE('',(#74),#585,.T.);
#609=ADVANCED_FACE('',(#75),#44,.T.);
#610=ADVANCED_FACE('',(#76,#23,#24,#25,#26,#27,#28),#45,.T.);
#611=ADVANCED_FACE('',(#77),#46,.T.);
#612=ADVANCED_FACE('',(#78),#47,.T.);
#613=ADVANCED_FACE('',(#79),#48,.T.);
#614=ADVANCED_FACE('',(#80),#49,.T.);
#615=ADVANCED_FACE('',(#81,#29,#30,#31,#32,#33,#34),#50,.F.);
#616=ADVANCED_FACE('',(#82),#586,.F.);
#617=ADVANCED_FACE('',(#83),#51,.T.);
#618=ADVANCED_FACE('',(#84),#52,.T.);
#619=CLOSED_SHELL('',(#587,#588,#589,#590,#591,#592,#593,#594,#595,#596,
#597,#598,#599,#600,#601,#602,#603,#604,#605,#606,#607,#608,#609,#610,#611,
#612,#613,#614,#615,#616,#617,#618));
#620=DERIVED_UNIT_ELEMENT(#622,1.);
#621=DERIVED_UNIT_ELEMENT(#1073,3.);
#622=(
MASS_UNIT()
NAMED_UNIT(*)
SI_UNIT($,.GRAM.)
);
#623=DERIVED_UNIT((#620,#621));
#624=MEASURE_REPRESENTATION_ITEM('density measure',
POSITIVE_RATIO_MEASURE(7.85),#623);
#625=PROPERTY_DEFINITION_REPRESENTATION(#630,#627);
#626=PROPERTY_DEFINITION_REPRESENTATION(#631,#628);
#627=REPRESENTATION('material name',(#629),#1070);
#628=REPRESENTATION('density',(#624),#1070);
#629=DESCRIPTIVE_REPRESENTATION_ITEM('Stahl, unlegiert',
'Stahl, unlegiert');
#630=PROPERTY_DEFINITION('material property','material name',#1080);
#631=PROPERTY_DEFINITION('material property','density of part',#1080);
#632=DATE_TIME_ROLE('creation_date');
#633=APPLIED_DATE_AND_TIME_ASSIGNMENT(#634,#632,(#1080));
#634=DATE_AND_TIME(#635,#636);
#635=CALENDAR_DATE(2017,21,7);
#636=LOCAL_TIME(12,30,1.,#637);
#637=COORDINATED_UNIVERSAL_TIME_OFFSET(0,0,.BEHIND.);
#638=AXIS2_PLACEMENT_3D('placement',#897,#709,#710);
#639=AXIS2_PLACEMENT_3D('',#898,#711,#712);
#640=AXIS2_PLACEMENT_3D('',#901,#713,#714);
#641=AXIS2_PLACEMENT_3D('',#902,#715,#716);
#642=AXIS2_PLACEMENT_3D('',#905,#718,#719);
#643=AXIS2_PLACEMENT_3D('',#906,#720,#721);
#644=AXIS2_PLACEMENT_3D('',#909,#722,#723);
#645=AXIS2_PLACEMENT_3D('',#910,#724,#725);
#646=AXIS2_PLACEMENT_3D('',#913,#727,#728);
#647=AXIS2_PLACEMENT_3D('',#914,#729,#730);
#648=AXIS2_PLACEMENT_3D('',#917,#731,#732);
#649=AXIS2_PLACEMENT_3D('',#918,#733,#734);
#650=AXIS2_PLACEMENT_3D('',#921,#736,#737);
#651=AXIS2_PLACEMENT_3D('',#922,#738,#739);
#652=AXIS2_PLACEMENT_3D('',#925,#740,#741);
#653=AXIS2_PLACEMENT_3D('',#926,#742,#743);
#654=AXIS2_PLACEMENT_3D('',#929,#745,#746);
#655=AXIS2_PLACEMENT_3D('',#930,#747,#748);
#656=AXIS2_PLACEMENT_3D('',#933,#749,#750);
#657=AXIS2_PLACEMENT_3D('',#934,#751,#752);
#658=AXIS2_PLACEMENT_3D('',#937,#754,#755);
#659=AXIS2_PLACEMENT_3D('',#938,#756,#757);
#660=AXIS2_PLACEMENT_3D('',#947,#762,#763);
#661=AXIS2_PLACEMENT_3D('',#956,#768,#769);
#662=AXIS2_PLACEMENT_3D('',#959,#770,#771);
#663=AXIS2_PLACEMENT_3D('',#960,#772,#773);
#664=AXIS2_PLACEMENT_3D('',#963,#775,#776);
#665=AXIS2_PLACEMENT_3D('',#964,#777,#778);
#666=AXIS2_PLACEMENT_3D('',#967,#779,#780);
#667=AXIS2_PLACEMENT_3D('',#968,#781,#782);
#668=AXIS2_PLACEMENT_3D('',#971,#784,#785);
#669=AXIS2_PLACEMENT_3D('',#972,#786,#787);
#670=AXIS2_PLACEMENT_3D('',#975,#788,#789);
#671=AXIS2_PLACEMENT_3D('',#976,#790,#791);
#672=AXIS2_PLACEMENT_3D('',#979,#793,#794);
#673=AXIS2_PLACEMENT_3D('',#980,#795,#796);
#674=AXIS2_PLACEMENT_3D('',#983,#797,#798);
#675=AXIS2_PLACEMENT_3D('',#984,#799,#800);
#676=AXIS2_PLACEMENT_3D('',#987,#802,#803);
#677=AXIS2_PLACEMENT_3D('',#988,#804,#805);
#678=AXIS2_PLACEMENT_3D('',#991,#806,#807);
#679=AXIS2_PLACEMENT_3D('',#992,#808,#809);
#680=AXIS2_PLACEMENT_3D('',#995,#811,#812);
#681=AXIS2_PLACEMENT_3D('',#996,#813,#814);
#682=AXIS2_PLACEMENT_3D('',#998,#815,#816);
#683=AXIS2_PLACEMENT_3D('',#1001,#818,#819);
#684=AXIS2_PLACEMENT_3D('',#1002,#820,#821);
#685=AXIS2_PLACEMENT_3D('',#1005,#824,#825);
#686=AXIS2_PLACEMENT_3D('',#1008,#827,#828);
#687=AXIS2_PLACEMENT_3D('',#1010,#830,#831);
#688=AXIS2_PLACEMENT_3D('',#1013,#833,#834);
#689=AXIS2_PLACEMENT_3D('',#1014,#835,#836);
#690=AXIS2_PLACEMENT_3D('',#1016,#838,#839);
#691=AXIS2_PLACEMENT_3D('',#1017,#840,#841);
#692=AXIS2_PLACEMENT_3D('',#1019,#843,#844);
#693=AXIS2_PLACEMENT_3D('',#1025,#848,#849);
#694=AXIS2_PLACEMENT_3D('',#1029,#852,#853);
#695=AXIS2_PLACEMENT_3D('',#1033,#855,#856);
#696=AXIS2_PLACEMENT_3D('',#1034,#857,#858);
#697=AXIS2_PLACEMENT_3D('',#1035,#859,#860);
#698=AXIS2_PLACEMENT_3D('',#1043,#865,#866);
#699=AXIS2_PLACEMENT_3D('',#1049,#870,#871);
#700=AXIS2_PLACEMENT_3D('',#1051,#873,#874);
#701=AXIS2_PLACEMENT_3D('',#1052,#875,#876);
#702=AXIS2_PLACEMENT_3D('',#1055,#878,#879);
#703=AXIS2_PLACEMENT_3D('',#1056,#880,#881);
#704=AXIS2_PLACEMENT_3D('',#1060,#884,#885);
#705=AXIS2_PLACEMENT_3D('',#1062,#887,#888);
#706=AXIS2_PLACEMENT_3D('',#1063,#889,#890);
#707=AXIS2_PLACEMENT_3D('',#1065,#892,#893);
#708=AXIS2_PLACEMENT_3D('',#1067,#895,#896);
#709=DIRECTION('axis',(0.,0.,1.));
#710=DIRECTION('refdir',(1.,0.,0.));
#711=DIRECTION('center_axis',(3.0609953808248E-18,1.,-1.78442966877326E-15));
#712=DIRECTION('ref_axis',(-1.,3.0609953808248E-18,0.));
#713=DIRECTION('center_axis',(-3.0609953808248E-18,1.,-1.78442966877326E-15));
#714=DIRECTION('ref_axis',(-1.,3.0609953808248E-18,0.));
#715=DIRECTION('center_axis',(-3.0609953808248E-18,1.,-1.78442966877326E-15));
#716=DIRECTION('ref_axis',(-1.,3.0609953808248E-18,0.));
#717=DIRECTION('',(3.0609953808248E-18,1.,-1.78442966877326E-15));
#718=DIRECTION('center_axis',(-3.06099538082483E-18,-1.,1.78442966877326E-15));
#719=DIRECTION('ref_axis',(-1.,3.0609953808248E-18,0.));
#720=DIRECTION('center_axis',(3.0609953808248E-18,1.,-1.78442966877326E-15));
#721=DIRECTION('ref_axis',(-1.,3.0609953808248E-18,0.));
#722=DIRECTION('center_axis',(-3.0609953808248E-18,1.,-1.78442966877326E-15));
#723=DIRECTION('ref_axis',(-1.,3.0609953808248E-18,0.));
#724=DIRECTION('center_axis',(-3.0609953808248E-18,1.,-1.78442966877326E-15));
#725=DIRECTION('ref_axis',(-1.,3.0609953808248E-18,0.));
#726=DIRECTION('',(3.0609953808248E-18,1.,-1.78442966877326E-15));
#727=DIRECTION('center_axis',(-3.06099538082483E-18,-1.,1.78442966877326E-15));
#728=DIRECTION('ref_axis',(-1.,3.0609953808248E-18,0.));
#729=DIRECTION('center_axis',(3.0609953808248E-18,-1.,1.78442966877326E-15));
#730=DIRECTION('ref_axis',(1.,3.0609953808248E-18,0.));
#731=DIRECTION('center_axis',(-3.0609953808248E-18,1.,-1.78442966877326E-15));
#732=DIRECTION('ref_axis',(1.,3.0609953808248E-18,0.));
#733=DIRECTION('center_axis',(-3.0609953808248E-18,1.,-1.78442966877326E-15));
#734=DIRECTION('ref_axis',(1.,3.0609953808248E-18,0.));
#735=DIRECTION('',(-3.0609953808248E-18,1.,-1.78442966877326E-15));
#736=DIRECTION('center_axis',(-3.06099538082483E-18,-1.,1.78442966877326E-15));
#737=DIRECTION('ref_axis',(1.,3.0609953808248E-18,0.));
#738=DIRECTION('center_axis',(3.0609953808248E-18,-1.,1.78442966877326E-15));
#739=DIRECTION('ref_axis',(1.,3.0609953808248E-18,0.));
#740=DIRECTION('center_axis',(-3.0609953808248E-18,1.,-1.78442966877326E-15));
#741=DIRECTION('ref_axis',(1.,3.0609953808248E-18,0.));
#742=DIRECTION('center_axis',(-3.0609953808248E-18,1.,-1.78442966877326E-15));
#743=DIRECTION('ref_axis',(1.,3.0609953808248E-18,0.));
#744=DIRECTION('',(-3.0609953808248E-18,1.,-1.78442966877326E-15));
#745=DIRECTION('center_axis',(-3.06099538082483E-18,-1.,1.78442966877326E-15));
#746=DIRECTION('ref_axis',(1.,3.0609953808248E-18,0.));
#747=DIRECTION('center_axis',(-3.82624422603194E-19,-1.,-5.70981769721586E-17));
#748=DIRECTION('ref_axis',(1.,-3.82624422603195E-19,0.));
#749=DIRECTION('center_axis',(3.82624422603194E-19,1.,5.70981769721586E-17));
#750=DIRECTION('ref_axis',(1.,-3.82624422603195E-19,0.));
#751=DIRECTION('center_axis',(3.82624422603194E-19,1.,5.70981769721586E-17));
#752=DIRECTION('ref_axis',(1.,-3.82624422603195E-19,0.));
#753=DIRECTION('',(3.82624422603195E-19,1.,5.70981769721586E-17));
#754=DIRECTION('center_axis',(3.82624422603045E-19,-1.,-5.70981769721586E-17));
#755=DIRECTION('ref_axis',(1.,-3.82624422603195E-19,0.));
#756=DIRECTION('center_axis',(3.0609953808248E-18,-1.,1.78442966877326E-15));
#757=DIRECTION('ref_axis',(1.,3.0609953808248E-18,-5.62485198986731E-33));
#758=DIRECTION('',(1.,3.0609953808248E-18,-5.62485198986731E-33));
#759=DIRECTION('',(0.,-1.77635683940025E-15,-1.));
#760=DIRECTION('',(-1.,0.,0.));
#761=DIRECTION('',(0.,-1.77635683940025E-15,-1.));
#762=DIRECTION('center_axis',(-3.06099538082483E-18,-1.,1.78442966877326E-15));
#763=DIRECTION('ref_axis',(1.,-3.06099538082483E-18,5.62485198986736E-33));
#764=DIRECTION('',(-1.,3.06099538082483E-18,-5.62485198986736E-33));
#765=DIRECTION('',(0.,-1.77635683940025E-15,-1.));
#766=DIRECTION('',(-1.,0.,0.));
#767=DIRECTION('',(0.,1.83758917935762E-15,1.));
#768=DIRECTION('center_axis',(-3.82624422603194E-19,-1.,-5.70981769721586E-17));
#769=DIRECTION('ref_axis',(1.,-3.82624422603195E-19,0.));
#770=DIRECTION('center_axis',(3.82624422603194E-19,1.,5.70981769721586E-17));
#771=DIRECTION('ref_axis',(1.,-3.82624422603195E-19,0.));
#772=DIRECTION('center_axis',(3.82624422603194E-19,1.,5.70981769721586E-17));
#773=DIRECTION('ref_axis',(1.,-3.82624422603195E-19,0.));
#774=DIRECTION('',(3.82624422603195E-19,1.,5.70981769721586E-17));
#775=DIRECTION('center_axis',(3.82624422603045E-19,-1.,-5.70981769721586E-17));
#776=DIRECTION('ref_axis',(1.,-3.82624422603195E-19,0.));
#777=DIRECTION('center_axis',(-3.82624422603194E-19,-1.,-5.70981769721586E-17));
#778=DIRECTION('ref_axis',(1.,-3.82624422603194E-19,0.));
#779=DIRECTION('center_axis',(3.82624422603194E-19,1.,5.70981769721586E-17));
#780=DIRECTION('ref_axis',(1.,-3.82624422603194E-19,0.));
#781=DIRECTION('center_axis',(3.82624422603194E-19,1.,5.70981769721586E-17));
#782=DIRECTION('ref_axis',(1.,-3.82624422603194E-19,0.));
#783=DIRECTION('',(3.82624422603194E-19,1.,5.70981769721586E-17));
#784=DIRECTION('center_axis',(3.82624422603045E-19,-1.,-5.70981769721586E-17));
#785=DIRECTION('ref_axis',(1.,-3.82624422603194E-19,0.));
#786=DIRECTION('center_axis',(-3.82624422603194E-19,-1.,-5.70981769721586E-17));
#787=DIRECTION('ref_axis',(1.,-3.82624422603194E-19,0.));
#788=DIRECTION('center_axis',(3.82624422603194E-19,1.,5.70981769721586E-17));
#789=DIRECTION('ref_axis',(1.,-3.82624422603194E-19,0.));
#790=DIRECTION('center_axis',(3.82624422603194E-19,1.,5.70981769721586E-17));
#791=DIRECTION('ref_axis',(1.,-3.82624422603194E-19,0.));
#792=DIRECTION('',(3.82624422603194E-19,1.,5.70981769721586E-17));
#793=DIRECTION('center_axis',(3.82624422603045E-19,-1.,-5.70981769721586E-17));
#794=DIRECTION('ref_axis',(1.,-3.82624422603194E-19,0.));
#795=DIRECTION('center_axis',(-3.82624422603194E-19,-1.,-5.70981769721586E-17));
#796=DIRECTION('ref_axis',(1.,-3.82624422603194E-19,0.));
#797=DIRECTION('center_axis',(3.82624422603194E-19,1.,5.70981769721586E-17));
#798=DIRECTION('ref_axis',(1.,-3.82624422603194E-19,0.));
#799=DIRECTION('center_axis',(3.82624422603194E-19,1.,5.70981769721586E-17));
#800=DIRECTION('ref_axis',(1.,-3.82624422603194E-19,0.));
#801=DIRECTION('',(3.82624422603194E-19,1.,5.70981769721586E-17));
#802=DIRECTION('center_axis',(3.82624422603045E-19,-1.,-5.70981769721586E-17));
#803=DIRECTION('ref_axis',(1.,-3.82624422603194E-19,0.));
#804=DIRECTION('center_axis',(-3.82624422603194E-19,-1.,-5.70981769721586E-17));
#805=DIRECTION('ref_axis',(1.,-3.82624422603194E-19,0.));
#806=DIRECTION('center_axis',(3.82624422603194E-19,1.,5.70981769721586E-17));
#807=DIRECTION('ref_axis',(1.,-3.82624422603194E-19,0.));
#808=DIRECTION('center_axis',(3.82624422603194E-19,1.,5.70981769721586E-17));
#809=DIRECTION('ref_axis',(1.,-3.82624422603194E-19,0.));
#810=DIRECTION('',(3.82624422603194E-19,1.,5.70981769721586E-17));
#811=DIRECTION('center_axis',(3.82624422603045E-19,-1.,-5.70981769721586E-17));
#812=DIRECTION('ref_axis',(1.,-3.82624422603194E-19,0.));
#813=DIRECTION('center_axis',(1.,0.,0.));
#814=DIRECTION('ref_axis',(0.,0.,-1.));
#815=DIRECTION('center_axis',(1.,0.,0.));
#816=DIRECTION('ref_axis',(0.,0.,-1.));
#817=DIRECTION('',(1.,0.,0.));
#818=DIRECTION('center_axis',(-1.,0.,0.));
#819=DIRECTION('ref_axis',(0.,1.,-1.8503717077086E-15));
#820=DIRECTION('center_axis',(-1.,0.,0.));
#821=DIRECTION('ref_axis',(0.,-1.,1.83758917935762E-15));
#822=DIRECTION('',(0.,-1.,1.83758917935762E-15));
#823=DIRECTION('',(0.,1.,-1.83758917935762E-15));
#824=DIRECTION('center_axis',(1.,0.,0.));
#825=DIRECTION('ref_axis',(0.,0.,-1.));
#826=DIRECTION('',(0.,1.,-1.83758917935762E-15));
#827=DIRECTION('center_axis',(-1.,0.,0.));
#828=DIRECTION('ref_axis',(0.,1.,-1.8503717077086E-15));
#829=DIRECTION('',(0.,0.,1.));
#830=DIRECTION('center_axis',(-1.,0.,0.));
#831=DIRECTION('ref_axis',(0.,0.,1.));
#832=DIRECTION('',(0.,0.,-1.));
#833=DIRECTION('center_axis',(-1.,0.,0.));
#834=DIRECTION('ref_axis',(0.,1.,-1.8503717077086E-15));
#835=DIRECTION('center_axis',(1.,0.,0.));
#836=DIRECTION('ref_axis',(0.,1.,-1.83758917935762E-15));
#837=DIRECTION('',(0.,1.,-1.83758917935762E-15));
#838=DIRECTION('center_axis',(0.,1.83758917935762E-15,1.));
#839=DIRECTION('ref_axis',(0.,-1.,1.83758917935762E-15));
#840=DIRECTION('center_axis',(1.,0.,0.));
#841=DIRECTION('ref_axis',(0.,0.,-1.));
#842=DIRECTION('',(-1.,0.,0.));
#843=DIRECTION('center_axis',(-1.,-3.39884583212639E-16,0.));
#844=DIRECTION('ref_axis',(0.,0.,1.));
#845=DIRECTION('',(3.39884583212639E-16,-1.,0.));
#846=DIRECTION('',(0.,0.,1.));
#847=DIRECTION('',(-3.39884583212639E-16,1.,0.));
#848=DIRECTION('center_axis',(0.,0.,1.));
#849=DIRECTION('ref_axis',(1.,0.,0.));
#850=DIRECTION('',(-8.07434927000114E-16,1.,0.));
#851=DIRECTION('',(-1.,0.,0.));
#852=DIRECTION('center_axis',(-1.,4.77133612028838E-32,0.));
#853=DIRECTION('ref_axis',(0.,0.,-1.));
#854=DIRECTION('',(1.,-3.82624422603194E-19,-2.34289887208274E-35));
#855=DIRECTION('center_axis',(-1.,4.77133612028838E-32,0.));
#856=DIRECTION('ref_axis',(0.,-4.44089209850063E-16,-1.));
#857=DIRECTION('center_axis',(1.,-4.77133612028838E-32,0.));
#858=DIRECTION('ref_axis',(0.,-1.,-1.11022302462516E-16));
#859=DIRECTION('center_axis',(1.,-4.77133612028838E-32,0.));
#860=DIRECTION('ref_axis',(-4.77133612028838E-32,-1.,-6.12323399573677E-17));
#861=DIRECTION('',(4.77133612028838E-32,1.,6.12323399573677E-17));
#862=DIRECTION('',(5.32210726780553E-48,9.28159009343247E-33,-1.));
#863=DIRECTION('',(-4.77133612028838E-32,-1.,-6.12323399573677E-17));
#864=DIRECTION('',(5.32210726780553E-48,9.28159009343247E-33,-1.));
#865=DIRECTION('center_axis',(-3.82624422603045E-19,1.,5.70981769721586E-17));
#866=DIRECTION('ref_axis',(1.,3.82624422603045E-19,-4.76899322141629E-32));
#867=DIRECTION('',(-1.,-3.82624422603045E-19,-2.34289887208241E-35));
#868=DIRECTION('',(5.32210726780553E-48,9.28159009343247E-33,-1.));
#869=DIRECTION('',(1.,-4.77133612028838E-32,-4.77133612028838E-32));
#870=DIRECTION('center_axis',(-1.,4.77133612028838E-32,0.));
#871=DIRECTION('ref_axis',(0.,0.,1.));
#872=DIRECTION('',(-4.77133612028838E-32,-1.,-6.12323399573677E-17));
#873=DIRECTION('center_axis',(1.,-4.77133612028838E-32,0.));
#874=DIRECTION('ref_axis',(0.,-1.,0.));
#875=DIRECTION('center_axis',(1.,-4.77133612028838E-32,0.));
#876=DIRECTION('ref_axis',(0.,0.,-1.));
#877=DIRECTION('',(0.,0.,-1.));
#878=DIRECTION('center_axis',(1.,-4.77133612028838E-32,0.));
#879=DIRECTION('ref_axis',(0.,-1.,0.));
#880=DIRECTION('center_axis',(-1.,4.77133612028838E-32,5.47382212626882E-48));
#881=DIRECTION('ref_axis',(4.77133612028838E-32,1.,6.12323399573677E-17));
#882=DIRECTION('',(0.,-6.12323399573677E-17,1.));
#883=DIRECTION('',(-4.77133612028838E-32,-1.,-6.12323399573677E-17));
#884=DIRECTION('center_axis',(4.77133612028838E-32,-6.12323399573677E-17,
1.));
#885=DIRECTION('ref_axis',(-4.77133612028838E-32,-1.,-6.12323399573677E-17));
#886=DIRECTION('',(1.,-4.77133612028838E-32,-4.77133612028838E-32));
#887=DIRECTION('center_axis',(3.82624422603194E-19,1.,5.70981769721586E-17));
#888=DIRECTION('ref_axis',(1.,-3.82624422603194E-19,-4.77367901916046E-32));
#889=DIRECTION('center_axis',(-1.,4.77133612028838E-32,0.));
#890=DIRECTION('ref_axis',(0.,0.,-1.));
#891=DIRECTION('',(1.,0.,0.));
#892=DIRECTION('center_axis',(1.,8.07434927000114E-16,0.));
#893=DIRECTION('ref_axis',(0.,0.,-1.));
#894=DIRECTION('',(8.07434927000114E-16,-1.,0.));
#895=DIRECTION('center_axis',(0.,0.,1.));
#896=DIRECTION('ref_axis',(1.,0.,0.));
#897=CARTESIAN_POINT('',(0.,0.,0.));
#898=CARTESIAN_POINT('Origin',(12.5,167.191145493046,38.4999999999998));
#899=CARTESIAN_POINT('',(11.2705,52.0000000000001,38.5));
#900=CARTESIAN_POINT('',(13.7295,52.0000000000001,38.5));
#901=CARTESIAN_POINT('Origin',(12.5,52.0000000000001,38.5));
#902=CARTESIAN_POINT('Origin',(12.5,52.0000000000001,38.5));
#903=CARTESIAN_POINT('',(13.7295,55.0000000000001,38.5));
#904=CARTESIAN_POINT('',(13.7295,167.191145493046,38.4999999999998));
#905=CARTESIAN_POINT('Origin',(12.5,55.0000000000001,38.5));
#906=CARTESIAN_POINT('Origin',(5.00000000000001,167.191145493046,38.4999999999998));
#907=CARTESIAN_POINT('',(3.77050000000001,52.0000000000001,38.5));
#908=CARTESIAN_POINT('',(6.22950000000001,52.0000000000001,38.5));
#909=CARTESIAN_POINT('Origin',(5.00000000000001,52.0000000000001,38.5));
#910=CARTESIAN_POINT('Origin',(5.00000000000001,52.0000000000001,38.5));
#911=CARTESIAN_POINT('',(6.22950000000001,55.0000000000001,38.5));
#912=CARTESIAN_POINT('',(6.22950000000001,167.191145493046,38.4999999999998));
#913=CARTESIAN_POINT('Origin',(5.00000000000001,55.0000000000001,38.5));
#914=CARTESIAN_POINT('Origin',(49.5,167.191145493046,38.4999999999998));
#915=CARTESIAN_POINT('',(50.7295,52.0000000000001,38.5));
#916=CARTESIAN_POINT('',(48.2705,52.0000000000001,38.5));
#917=CARTESIAN_POINT('Origin',(49.5,52.0000000000001,38.5));
#918=CARTESIAN_POINT('Origin',(49.5,52.0000000000001,38.5));
#919=CARTESIAN_POINT('',(48.2705,55.0000000000001,38.5));
#920=CARTESIAN_POINT('',(48.2705,167.191145493046,38.4999999999998));
#921=CARTESIAN_POINT('Origin',(49.5,55.0000000000001,38.5));
#922=CARTESIAN_POINT('Origin',(57.,167.191145493046,38.4999999999998));
#923=CARTESIAN_POINT('',(58.2295,52.0000000000001,38.5));
#924=CARTESIAN_POINT('',(55.7705,52.0000000000001,38.5));
#925=CARTESIAN_POINT('Origin',(57.,52.0000000000001,38.5));
#926=CARTESIAN_POINT('Origin',(57.,52.0000000000001,38.5));
#927=CARTESIAN_POINT('',(55.7705,55.0000000000001,38.5));
#928=CARTESIAN_POINT('',(55.7705,167.191145493046,38.4999999999998));
#929=CARTESIAN_POINT('Origin',(57.,55.0000000000001,38.5));
#930=CARTESIAN_POINT('Origin',(9.5,115.191145493046,47.5));
#931=CARTESIAN_POINT('',(10.7295,-1.40823405332425E-15,47.5));
#932=CARTESIAN_POINT('',(8.2705,0.,47.5));
#933=CARTESIAN_POINT('Origin',(9.5,0.,47.5));
#934=CARTESIAN_POINT('Origin',(9.5,0.,47.5));
#935=CARTESIAN_POINT('',(8.2705,3.00000000000001,47.5));
#936=CARTESIAN_POINT('',(8.2705,115.191145493046,47.5));
#937=CARTESIAN_POINT('Origin',(9.5,3.00000000000001,47.5));
#938=CARTESIAN_POINT('Origin',(31.,52.0000000000001,39.607079934123));
#939=CARTESIAN_POINT('',(-1.77635683940025E-14,52.,6.00000000000001));
#940=CARTESIAN_POINT('',(62.,52.,6.00000000000001));
#941=CARTESIAN_POINT('',(31.,52.,6.00000000000001));
#942=CARTESIAN_POINT('',(62.,52.0000000000001,80.));
#943=CARTESIAN_POINT('',(62.,52.,-7.57168026350789));
#944=CARTESIAN_POINT('',(-2.22044604925031E-14,52.0000000000001,80.));
#945=CARTESIAN_POINT('',(62.,52.0000000000001,80.));
#946=CARTESIAN_POINT('',(-1.77635683940025E-14,52.,-7.57168026350789));
#947=CARTESIAN_POINT('Origin',(31.,55.0000000000001,39.607079934123));
#948=CARTESIAN_POINT('',(62.,55.,6.));
#949=CARTESIAN_POINT('',(-1.77635683940025E-14,55.,6.));
#950=CARTESIAN_POINT('',(31.,55.,6.00000000000001));
#951=CARTESIAN_POINT('',(-2.22044604925031E-14,55.0000000000001,80.));
#952=CARTESIAN_POINT('',(-1.77635683940025E-14,55.,-7.5716802635079));
#953=CARTESIAN_POINT('',(62.,55.0000000000001,80.));
#954=CARTESIAN_POINT('',(62.,55.0000000000001,80.));
#955=CARTESIAN_POINT('',(62.,55.,6.));
#956=CARTESIAN_POINT('Origin',(52.5,115.191145493046,9.50000000000001));
#957=CARTESIAN_POINT('',(53.7295,7.45043821445842E-16,9.5));
#958=CARTESIAN_POINT('',(51.2705,0.,9.5));
#959=CARTESIAN_POINT('Origin',(52.5,0.,9.5));
#960=CARTESIAN_POINT('Origin',(52.5,0.,9.5));
#961=CARTESIAN_POINT('',(51.2705,3.00000000000001,9.5));
#962=CARTESIAN_POINT('',(51.2705,115.191145493046,9.50000000000001));
#963=CARTESIAN_POINT('Origin',(52.5,3.00000000000001,9.5));
#964=CARTESIAN_POINT('Origin',(40.,115.191145493046,11.5));
#965=CARTESIAN_POINT('',(42.5,4.69305182313614E-16,11.5));
#966=CARTESIAN_POINT('',(37.5,0.,11.5));
#967=CARTESIAN_POINT('Origin',(40.,0.,11.5));
#968=CARTESIAN_POINT('Origin',(40.,0.,11.5));
#969=CARTESIAN_POINT('',(37.5,3.00000000000001,11.5));
#970=CARTESIAN_POINT('',(37.5,115.191145493046,11.5));
#971=CARTESIAN_POINT('Origin',(40.,3.00000000000001,11.5));
#972=CARTESIAN_POINT('Origin',(22.,115.191145493046,11.5));
#973=CARTESIAN_POINT('',(24.5,4.69305182313614E-16,11.5));
#974=CARTESIAN_POINT('',(19.5,0.,11.5));
#975=CARTESIAN_POINT('Origin',(22.,0.,11.5));
#976=CARTESIAN_POINT('Origin',(22.,0.,11.5));
#977=CARTESIAN_POINT('',(19.5,3.00000000000001,11.5));
#978=CARTESIAN_POINT('',(19.5,115.191145493046,11.5));
#979=CARTESIAN_POINT('Origin',(22.,3.00000000000001,11.5));
#980=CARTESIAN_POINT('Origin',(40.,115.191145493046,34.));
#981=CARTESIAN_POINT('',(42.5,-6.42677593811563E-16,34.));
#982=CARTESIAN_POINT('',(37.5,0.,34.));
#983=CARTESIAN_POINT('Origin',(40.,0.,34.));
#984=CARTESIAN_POINT('Origin',(40.,0.,34.));
#985=CARTESIAN_POINT('',(37.5,3.00000000000001,34.));
#986=CARTESIAN_POINT('',(37.5,115.191145493046,34.));
#987=CARTESIAN_POINT('Origin',(40.,3.00000000000001,34.));
#988=CARTESIAN_POINT('Origin',(22.,115.191145493046,34.));
#989=CARTESIAN_POINT('',(24.5,-6.42677593811562E-16,34.));
#990=CARTESIAN_POINT('',(19.5,0.,34.));
#991=CARTESIAN_POINT('Origin',(22.,0.,34.));
#992=CARTESIAN_POINT('Origin',(22.,0.,34.));
#993=CARTESIAN_POINT('',(19.5,3.00000000000001,34.));
#994=CARTESIAN_POINT('',(19.5,115.191145493046,34.));
#995=CARTESIAN_POINT('Origin',(22.,3.00000000000001,34.));
#996=CARTESIAN_POINT('Origin',(31.,49.,6.));
#997=CARTESIAN_POINT('',(62.,49.,-5.55111512312578E-16));
#998=CARTESIAN_POINT('Origin',(62.,49.,6.));
#999=CARTESIAN_POINT('',(-1.86936520766952E-14,49.,-5.55111512312578E-16));
#1000=CARTESIAN_POINT('',(15.5,49.,0.));
#1001=CARTESIAN_POINT('Origin',(-1.77635683940025E-14,49.,6.));
#1002=CARTESIAN_POINT('Origin',(-1.77635683940025E-14,52.,6.00000000000001));
#1003=CARTESIAN_POINT('',(-1.77635683940025E-14,52.66,6.));
#1004=CARTESIAN_POINT('',(-2.22044604925031E-14,52.0000000000001,80.));
#1005=CARTESIAN_POINT('Origin',(62.,52.,6.));
#1006=CARTESIAN_POINT('',(62.,52.66,6.));
#1007=CARTESIAN_POINT('',(62.,49.,3.));
#1008=CARTESIAN_POINT('Origin',(62.,49.,6.));
#1009=CARTESIAN_POINT('',(62.,49.,1.5));
#1010=CARTESIAN_POINT('Origin',(-1.77635683940025E-14,55.,5.99999999999999));
#1011=CARTESIAN_POINT('',(-1.86936520766952E-14,49.,3.));
#1012=CARTESIAN_POINT('',(-1.66543445774193E-14,49.,1.5));
#1013=CARTESIAN_POINT('Origin',(-1.77635683940025E-14,49.,6.));
#1014=CARTESIAN_POINT('Origin',(62.,52.,6.00000000000001));
#1015=CARTESIAN_POINT('',(62.,52.0000000000001,80.));
#1016=CARTESIAN_POINT('Origin',(62.,52.0000000000001,80.));
#1017=CARTESIAN_POINT('Origin',(31.,49.,6.));
#1018=CARTESIAN_POINT('',(15.5,49.,3.));
#1019=CARTESIAN_POINT('Origin',(0.,0.,0.));
#1020=CARTESIAN_POINT('',(2.38566806014419E-31,5.,-5.55111512312578E-16));
#1021=CARTESIAN_POINT('',(-1.86936520766952E-14,55.,0.));
#1022=CARTESIAN_POINT('',(2.38566806014419E-31,5.,3.));
#1023=CARTESIAN_POINT('',(0.,5.,1.5));
#1024=CARTESIAN_POINT('',(-1.86936520766952E-14,55.,3.));
#1025=CARTESIAN_POINT('Origin',(31.,27.5,0.));
#1026=CARTESIAN_POINT('',(62.,5.,-5.55111512312578E-16));
#1027=CARTESIAN_POINT('',(62.,-2.95822839457879E-30,0.));
#1028=CARTESIAN_POINT('',(46.5,5.,0.));
#1029=CARTESIAN_POINT('Origin',(31.,5.,5.));
#1030=CARTESIAN_POINT('',(-3.71446426882616E-31,5.41943876941599E-16,5.));
#1031=CARTESIAN_POINT('',(62.,6.25491034944652E-16,5.));
#1032=CARTESIAN_POINT('',(31.,9.58277511176032E-16,5.));
#1033=CARTESIAN_POINT('Origin',(0.,5.,5.));
#1034=CARTESIAN_POINT('Origin',(62.,5.,5.));
#1035=CARTESIAN_POINT('Origin',(62.,3.,5.));
#1036=CARTESIAN_POINT('',(62.,3.,5.));
#1037=CARTESIAN_POINT('',(62.,2.34,5.));
#1038=CARTESIAN_POINT('',(62.,3.,52.));
#1039=CARTESIAN_POINT('',(62.,3.,-5.43008760991811));
#1040=CARTESIAN_POINT('',(62.,-1.78086458874211E-15,52.));
#1041=CARTESIAN_POINT('',(62.,3.,52.));
#1042=CARTESIAN_POINT('',(62.,6.25491034944653E-16,-5.43008760991811));
#1043=CARTESIAN_POINT('Origin',(31.,3.,25.8924780975205));
#1044=CARTESIAN_POINT('',(-3.4425399116064E-31,3.,5.));
#1045=CARTESIAN_POINT('',(31.,3.,5.));
#1046=CARTESIAN_POINT('',(-2.28306343273965E-31,3.,52.));
#1047=CARTESIAN_POINT('',(-3.4425399116064E-31,3.,-5.43008760991811));
#1048=CARTESIAN_POINT('',(-2.28306343273965E-31,3.,52.));
#1049=CARTESIAN_POINT('Origin',(0.,3.,5.));
#1050=CARTESIAN_POINT('',(1.21909727955202E-31,2.34,5.));
#1051=CARTESIAN_POINT('Origin',(0.,5.,5.));
#1052=CARTESIAN_POINT('Origin',(62.,5.55111512312578E-16,5.));
#1053=CARTESIAN_POINT('',(62.,5.,3.));
#1054=CARTESIAN_POINT('',(62.,5.,1.5));
#1055=CARTESIAN_POINT('Origin',(62.,5.,5.));
#1056=CARTESIAN_POINT('Origin',(-3.39637519414027E-31,3.,5.));
#1057=CARTESIAN_POINT('',(-3.71446426882617E-31,-1.7808645887421E-15,52.));
#1058=CARTESIAN_POINT('',(-3.71446426882616E-31,5.419438769416E-16,5.));
#1059=CARTESIAN_POINT('',(-2.28306343273965E-31,3.,52.));
#1060=CARTESIAN_POINT('Origin',(-2.28306343273965E-31,3.,52.));
#1061=CARTESIAN_POINT('',(-3.71446426882617E-31,-2.33597610105468E-15,52.));
#1062=CARTESIAN_POINT('Origin',(31.,-1.82239932165056E-16,25.8924780975205));
#1063=CARTESIAN_POINT('Origin',(31.,5.,5.));
#1064=CARTESIAN_POINT('',(46.5,5.,3.));
#1065=CARTESIAN_POINT('Origin',(62.,55.,0.));
#1066=CARTESIAN_POINT('',(62.,-2.95822839457879E-30,3.));
#1067=CARTESIAN_POINT('Origin',(31.,27.5,3.));
#1068=UNCERTAINTY_MEASURE_WITH_UNIT(LENGTH_MEASURE(0.01),#1072,
'DISTANCE_ACCURACY_VALUE',
'Maximum model space distance between geometric entities at asserted c
onnectivities');
#1069=UNCERTAINTY_MEASURE_WITH_UNIT(LENGTH_MEASURE(0.01),#1072,
'DISTANCE_ACCURACY_VALUE',
'Maximum model space distance between geometric entities at asserted c
onnectivities');
#1070=(
GEOMETRIC_REPRESENTATION_CONTEXT(3)
GLOBAL_UNCERTAINTY_ASSIGNED_CONTEXT((#1068))
GLOBAL_UNIT_ASSIGNED_CONTEXT((#1072,#1075,#1074))
REPRESENTATION_CONTEXT('','3D')
);
#1071=(
GEOMETRIC_REPRESENTATION_CONTEXT(3)
GLOBAL_UNCERTAINTY_ASSIGNED_CONTEXT((#1069))
GLOBAL_UNIT_ASSIGNED_CONTEXT((#1072,#1075,#1074))
REPRESENTATION_CONTEXT('','3D')
);
#1072=(
LENGTH_UNIT()
NAMED_UNIT(*)
SI_UNIT(.MILLI.,.METRE.)
);
#1073=(
LENGTH_UNIT()
NAMED_UNIT(*)
SI_UNIT(.CENTI.,.METRE.)
);
#1074=(
NAMED_UNIT(*)
SI_UNIT($,.STERADIAN.)
SOLID_ANGLE_UNIT()
);
#1075=(
NAMED_UNIT(*)
PLANE_ANGLE_UNIT()
SI_UNIT($,.RADIAN.)
);
#1076=SHAPE_DEFINITION_REPRESENTATION(#1077,#1078);
#1077=PRODUCT_DEFINITION_SHAPE('',$,#1080);
#1078=SHAPE_REPRESENTATION('',(#638),#1070);
#1079=PRODUCT_DEFINITION_CONTEXT('part definition',#1084,'design');
#1080=PRODUCT_DEFINITION('Drucker_Anschlussflansch_V1',
'Drucker_Anschlussflansch_V1',#1081,#1079);
#1081=PRODUCT_DEFINITION_FORMATION('',$,#1086);
#1082=PRODUCT_RELATED_PRODUCT_CATEGORY('Drucker_Anschlussflansch_V1',
'Drucker_Anschlussflansch_V1',(#1086));
#1083=APPLICATION_PROTOCOL_DEFINITION('international standard',
'automotive_design',2009,#1084);
#1084=APPLICATION_CONTEXT(
'Core Data for Automotive Mechanical Design Process');
#1085=PRODUCT_CONTEXT('part definition',#1084,'mechanical');
#1086=PRODUCT('Drucker_Anschlussflansch_V1',
'Drucker_Anschlussflansch_V1',$,(#1085));
#1087=PRESENTATION_STYLE_ASSIGNMENT((#1088));
#1088=SURFACE_STYLE_USAGE(.BOTH.,#1089);
#1089=SURFACE_SIDE_STYLE('',(#1090));
#1090=SURFACE_STYLE_FILL_AREA(#1091);
#1091=FILL_AREA_STYLE('',(#1092));
#1092=FILL_AREA_STYLE_COLOUR('',#1093);
#1093=COLOUR_RGB('',0.87843137254902,0.874509803921569,0.858823529411765);
ENDSEC;
END-ISO-10303-21;
