# Supplementary material for: Ultra-Low-Cost 3D Bioprinting: Modification and Application of an Off-the-Shelf Desktop 3D-Printer for Biofabrication
Source: Front Bioeng Biotechnol. 2019 Jul 31;7:184. doi: 10.3389/fbioe.2019.00184 (PMC6684753; doi:10.3389/fbioe.2019.00184)
Supplement: Supplementary file 1 [file Data_Sheet_1.zip › Construction files/STP/Plunger Hold/Plunger Hold Bottom.stp]

ISO-10303-21;
HEADER;
/* Generated by software containing ST-Developer
 * from STEP Tools, Inc. (www.steptools.com) 
 */

FILE_DESCRIPTION(
/* description */ (''),
/* implementation_level */ '2;1');

FILE_NAME(
/* name */ 
'D:\\Hiwi-Job\\MBT\\Paper Zelldrucker\\STP-Files\\Kolbenhalterung\\Kol
benhalterung neu unten.stp',
/* time_stamp */ '2018-06-20T13:02:19+02:00',
/* author */ ('Philipp'),
/* organization */ (''),
/* preprocessor_version */ 'ST-DEVELOPER v17',
/* originating_system */ 'Autodesk Inventor 2019',
/* authorisation */ '');

FILE_SCHEMA (('AUTOMOTIVE_DESIGN { 1 0 10303 214 3 1 1 }'));
ENDSEC;

DATA;
#10=MECHANICAL_DESIGN_GEOMETRIC_PRESENTATION_REPRESENTATION('',(#13),#1339);
#11=SHAPE_REPRESENTATION_RELATIONSHIP('SRR','None',#1346,#12);
#12=ADVANCED_BREP_SHAPE_REPRESENTATION('',(#14),#1338);
#13=STYLED_ITEM('',(#1355),#14);
#14=MANIFOLD_SOLID_BREP('Volumenk\X\F6rper1',#756);
#15=(
BOUNDED_SURFACE()
B_SPLINE_SURFACE(2,2,((#1241,#1242,#1243),(#1244,#1245,#1246),(#1247,#1248,
#1249)),.UNSPECIFIED.,.F.,.F.,.F.)
B_SPLINE_SURFACE_WITH_KNOTS((3,3),(3,3),(-1.5707963267949,0.),(-3.14159265358979,
-1.5707963267949),.UNSPECIFIED.)
GEOMETRIC_REPRESENTATION_ITEM()
RATIONAL_B_SPLINE_SURFACE(((1.,0.707106781186548,1.),(0.707106781186547,
0.5,0.707106781186547),(1.,0.707106781186548,1.)))
REPRESENTATION_ITEM('')
SURFACE()
);
#16=(
BOUNDED_SURFACE()
B_SPLINE_SURFACE(2,2,((#1272,#1273,#1274),(#1275,#1276,#1277),(#1278,#1279,
#1280)),.UNSPECIFIED.,.F.,.F.,.F.)
B_SPLINE_SURFACE_WITH_KNOTS((3,3),(3,3),(-1.5707963267949,0.),(-1.5707963267949,
0.),.UNSPECIFIED.)
GEOMETRIC_REPRESENTATION_ITEM()
RATIONAL_B_SPLINE_SURFACE(((1.,0.707106781186548,1.),(0.707106781186548,
0.5,0.707106781186548),(1.,0.707106781186548,1.)))
REPRESENTATION_ITEM('')
SURFACE()
);
#17=B_SPLINE_CURVE_WITH_KNOTS('',3,(#1192,#1193,#1194,#1195,#1196,#1197,
#1198,#1199),.UNSPECIFIED.,.F.,.F.,(4,2,2,4),(1.42059724542729,1.4534921807049,
1.49537467752111,1.57913967115355),.UNSPECIFIED.);
#18=B_SPLINE_CURVE_WITH_KNOTS('',3,(#1201,#1202,#1203,#1204,#1205,#1206,
#1207,#1208),.UNSPECIFIED.,.F.,.F.,(4,2,2,4),(1.57913967115355,1.66290466478598,
1.7047871616022,1.7376820968798),.UNSPECIFIED.);
#19=B_SPLINE_CURVE_WITH_KNOTS('',3,(#1254,#1255,#1256,#1257,#1258,#1259,
#1260,#1261,#1262,#1263,#1264,#1265,#1266,#1267,#1268),.UNSPECIFIED.,.F.,
 .F.,(4,2,2,3,2,2,4),(1.42059724542729,1.45349218070489,1.49537467752111,
1.57913967115354,1.66290466478598,1.7047871616022,1.7376820968798),
 .UNSPECIFIED.);
#20=FACE_BOUND('',#96,.T.);
#21=FACE_BOUND('',#97,.T.);
#22=FACE_BOUND('',#100,.T.);
#23=FACE_BOUND('',#101,.T.);
#24=FACE_BOUND('',#119,.T.);
#25=FACE_BOUND('',#120,.T.);
#26=PLANE('',#797);
#27=PLANE('',#798);
#28=PLANE('',#799);
#29=PLANE('',#809);
#30=PLANE('',#812);
#31=PLANE('',#815);
#32=PLANE('',#816);
#33=PLANE('',#834);
#34=PLANE('',#838);
#35=PLANE('',#839);
#36=PLANE('',#840);
#37=PLANE('',#841);
#38=PLANE('',#842);
#39=PLANE('',#845);
#40=PLANE('',#846);
#41=PLANE('',#849);
#42=PLANE('',#850);
#43=PLANE('',#851);
#44=SPHERICAL_SURFACE('',#780,1.);
#45=SPHERICAL_SURFACE('',#786,1.);
#46=FACE_OUTER_BOUND('',#85,.T.);
#47=FACE_OUTER_BOUND('',#86,.T.);
#48=FACE_OUTER_BOUND('',#87,.T.);
#49=FACE_OUTER_BOUND('',#88,.T.);
#50=FACE_OUTER_BOUND('',#89,.T.);
#51=FACE_OUTER_BOUND('',#90,.T.);
#52=FACE_OUTER_BOUND('',#91,.T.);
#53=FACE_OUTER_BOUND('',#92,.T.);
#54=FACE_OUTER_BOUND('',#93,.T.);
#55=FACE_OUTER_BOUND('',#94,.T.);
#56=FACE_OUTER_BOUND('',#95,.T.);
#57=FACE_OUTER_BOUND('',#98,.T.);
#58=FACE_OUTER_BOUND('',#99,.T.);
#59=FACE_OUTER_BOUND('',#102,.T.);
#60=FACE_OUTER_BOUND('',#103,.T.);
#61=FACE_OUTER_BOUND('',#104,.T.);
#62=FACE_OUTER_BOUND('',#105,.T.);
#63=FACE_OUTER_BOUND('',#106,.T.);
#64=FACE_OUTER_BOUND('',#107,.T.);
#65=FACE_OUTER_BOUND('',#108,.T.);
#66=FACE_OUTER_BOUND('',#109,.T.);
#67=FACE_OUTER_BOUND('',#110,.T.);
#68=FACE_OUTER_BOUND('',#111,.T.);
#69=FACE_OUTER_BOUND('',#112,.T.);
#70=FACE_OUTER_BOUND('',#113,.T.);
#71=FACE_OUTER_BOUND('',#114,.T.);
#72=FACE_OUTER_BOUND('',#115,.T.);
#73=FACE_OUTER_BOUND('',#116,.T.);
#74=FACE_OUTER_BOUND('',#117,.T.);
#75=FACE_OUTER_BOUND('',#118,.T.);
#76=FACE_OUTER_BOUND('',#121,.T.);
#77=FACE_OUTER_BOUND('',#122,.T.);
#78=FACE_OUTER_BOUND('',#123,.T.);
#79=FACE_OUTER_BOUND('',#124,.T.);
#80=FACE_OUTER_BOUND('',#125,.T.);
#81=FACE_OUTER_BOUND('',#126,.T.);
#82=FACE_OUTER_BOUND('',#127,.T.);
#83=FACE_OUTER_BOUND('',#128,.T.);
#84=FACE_OUTER_BOUND('',#129,.T.);
#85=EDGE_LOOP('',(#482,#483,#484,#485,#486));
#86=EDGE_LOOP('',(#487,#488,#489));
#87=EDGE_LOOP('',(#490,#491,#492,#493));
#88=EDGE_LOOP('',(#494,#495,#496));
#89=EDGE_LOOP('',(#497,#498,#499,#500));
#90=EDGE_LOOP('',(#501,#502,#503,#504));
#91=EDGE_LOOP('',(#505,#506,#507,#508));
#92=EDGE_LOOP('',(#509,#510,#511,#512));
#93=EDGE_LOOP('',(#513,#514,#515,#516));
#94=EDGE_LOOP('',(#517,#518,#519,#520));
#95=EDGE_LOOP('',(#521,#522,#523,#524,#525,#526,#527,#528,#529,#530,#531,
#532,#533,#534,#535,#536));
#96=EDGE_LOOP('',(#537));
#97=EDGE_LOOP('',(#538));
#98=EDGE_LOOP('',(#539,#540,#541,#542,#543));
#99=EDGE_LOOP('',(#544,#545,#546,#547,#548,#549));
#100=EDGE_LOOP('',(#550,#551));
#101=EDGE_LOOP('',(#552,#553));
#102=EDGE_LOOP('',(#554,#555,#556,#557));
#103=EDGE_LOOP('',(#558,#559,#560,#561,#562,#563,#564));
#104=EDGE_LOOP('',(#565,#566,#567,#568));
#105=EDGE_LOOP('',(#569,#570,#571,#572,#573,#574,#575,#576,#577,#578,#579,
#580,#581,#582,#583));
#106=EDGE_LOOP('',(#584,#585,#586,#587));
#107=EDGE_LOOP('',(#588,#589,#590,#591));
#108=EDGE_LOOP('',(#592,#593,#594,#595,#596,#597));
#109=EDGE_LOOP('',(#598,#599,#600,#601,#602,#603));
#110=EDGE_LOOP('',(#604,#605,#606,#607));
#111=EDGE_LOOP('',(#608,#609,#610,#611));
#112=EDGE_LOOP('',(#612,#613,#614,#615,#616,#617));
#113=EDGE_LOOP('',(#618,#619,#620,#621,#622,#623));
#114=EDGE_LOOP('',(#624,#625,#626,#627));
#115=EDGE_LOOP('',(#628,#629,#630,#631));
#116=EDGE_LOOP('',(#632,#633,#634,#635,#636,#637));
#117=EDGE_LOOP('',(#638,#639,#640,#641));
#118=EDGE_LOOP('',(#642,#643,#644,#645,#646,#647,#648,#649,#650,#651));
#119=EDGE_LOOP('',(#652));
#120=EDGE_LOOP('',(#653));
#121=EDGE_LOOP('',(#654,#655,#656,#657,#658));
#122=EDGE_LOOP('',(#659,#660,#661,#662,#663));
#123=EDGE_LOOP('',(#664,#665,#666,#667));
#124=EDGE_LOOP('',(#668,#669,#670,#671));
#125=EDGE_LOOP('',(#672,#673,#674,#675));
#126=EDGE_LOOP('',(#676,#677,#678,#679));
#127=EDGE_LOOP('',(#680,#681,#682,#683,#684,#685,#686,#687));
#128=EDGE_LOOP('',(#688,#689,#690,#691,#692,#693));
#129=EDGE_LOOP('',(#694,#695,#696,#697,#698,#699));
#130=LINE('',#1080,#197);
#131=LINE('',#1093,#198);
#132=LINE('',#1094,#199);
#133=LINE('',#1106,#200);
#134=LINE('',#1107,#201);
#135=LINE('',#1112,#202);
#136=LINE('',#1113,#203);
#137=LINE('',#1115,#204);
#138=LINE('',#1116,#205);
#139=LINE('',#1121,#206);
#140=LINE('',#1122,#207);
#141=LINE('',#1125,#208);
#142=LINE('',#1126,#209);
#143=LINE('',#1128,#210);
#144=LINE('',#1131,#211);
#145=LINE('',#1133,#212);
#146=LINE('',#1135,#213);
#147=LINE('',#1139,#214);
#148=LINE('',#1141,#215);
#149=LINE('',#1145,#216);
#150=LINE('',#1147,#217);
#151=LINE('',#1151,#218);
#152=LINE('',#1152,#219);
#153=LINE('',#1163,#220);
#154=LINE('',#1170,#221);
#155=LINE('',#1172,#222);
#156=LINE('',#1174,#223);
#157=LINE('',#1177,#224);
#158=LINE('',#1181,#225);
#159=LINE('',#1182,#226);
#160=LINE('',#1183,#227);
#161=LINE('',#1186,#228);
#162=LINE('',#1190,#229);
#163=LINE('',#1209,#230);
#164=LINE('',#1211,#231);
#165=LINE('',#1217,#232);
#166=LINE('',#1219,#233);
#167=LINE('',#1223,#234);
#168=LINE('',#1225,#235);
#169=LINE('',#1229,#236);
#170=LINE('',#1234,#237);
#171=LINE('',#1239,#238);
#172=LINE('',#1269,#239);
#173=LINE('',#1271,#240);
#174=LINE('',#1287,#241);
#175=LINE('',#1289,#242);
#176=LINE('',#1290,#243);
#177=LINE('',#1292,#244);
#178=LINE('',#1294,#245);
#179=LINE('',#1296,#246);
#180=LINE('',#1297,#247);
#181=LINE('',#1300,#248);
#182=LINE('',#1302,#249);
#183=LINE('',#1303,#250);
#184=LINE('',#1305,#251);
#185=LINE('',#1307,#252);
#186=LINE('',#1310,#253);
#187=LINE('',#1311,#254);
#188=LINE('',#1314,#255);
#189=LINE('',#1316,#256);
#190=LINE('',#1317,#257);
#191=LINE('',#1322,#258);
#192=LINE('',#1323,#259);
#193=LINE('',#1326,#260);
#194=LINE('',#1328,#261);
#195=LINE('',#1329,#262);
#196=LINE('',#1333,#263);
#197=VECTOR('',#860,2.);
#198=VECTOR('',#875,10.);
#199=VECTOR('',#876,10.);
#200=VECTOR('',#889,10.);
#201=VECTOR('',#890,10.);
#202=VECTOR('',#895,10.);
#203=VECTOR('',#896,10.);
#204=VECTOR('',#899,10.);
#205=VECTOR('',#900,10.);
#206=VECTOR('',#905,10.);
#207=VECTOR('',#906,10.);
#208=VECTOR('',#909,10.);
#209=VECTOR('',#910,10.);
#210=VECTOR('',#913,10.);
#211=VECTOR('',#916,10.);
#212=VECTOR('',#917,10.);
#213=VECTOR('',#918,10.);
#214=VECTOR('',#921,10.);
#215=VECTOR('',#922,10.);
#216=VECTOR('',#925,10.);
#217=VECTOR('',#926,10.);
#218=VECTOR('',#929,10.);
#219=VECTOR('',#930,10.);
#220=VECTOR('',#941,2.);
#221=VECTOR('',#948,10.);
#222=VECTOR('',#949,10.);
#223=VECTOR('',#950,10.);
#224=VECTOR('',#953,10.);
#225=VECTOR('',#956,10.);
#226=VECTOR('',#957,10.);
#227=VECTOR('',#958,10.);
#228=VECTOR('',#961,10.);
#229=VECTOR('',#964,10.);
#230=VECTOR('',#965,10.);
#231=VECTOR('',#968,10.);
#232=VECTOR('',#975,10.);
#233=VECTOR('',#976,10.);
#234=VECTOR('',#979,10.);
#235=VECTOR('',#980,10.);
#236=VECTOR('',#983,10.);
#237=VECTOR('',#988,10.);
#238=VECTOR('',#993,10.);
#239=VECTOR('',#1002,10.);
#240=VECTOR('',#1005,1.7);
#241=VECTOR('',#1014,10.);
#242=VECTOR('',#1017,10.);
#243=VECTOR('',#1018,10.);
#244=VECTOR('',#1021,1.7);
#245=VECTOR('',#1024,10.);
#246=VECTOR('',#1027,10.);
#247=VECTOR('',#1028,10.);
#248=VECTOR('',#1031,10.);
#249=VECTOR('',#1032,10.);
#250=VECTOR('',#1033,10.);
#251=VECTOR('',#1036,10.);
#252=VECTOR('',#1039,10.);
#253=VECTOR('',#1042,10.);
#254=VECTOR('',#1043,10.);
#255=VECTOR('',#1046,10.);
#256=VECTOR('',#1047,10.);
#257=VECTOR('',#1048,10.);
#258=VECTOR('',#1055,10.);
#259=VECTOR('',#1056,10.);
#260=VECTOR('',#1059,10.);
#261=VECTOR('',#1060,10.);
#262=VECTOR('',#1061,10.);
#263=VECTOR('',#1068,10.);
#264=CIRCLE('',#777,2.);
#265=CIRCLE('',#778,2.);
#266=CIRCLE('',#779,2.);
#267=CIRCLE('',#781,0.999999999999999);
#268=CIRCLE('',#782,1.);
#269=CIRCLE('',#783,1.);
#270=CIRCLE('',#785,1.);
#271=CIRCLE('',#787,1.);
#272=CIRCLE('',#788,1.);
#273=CIRCLE('',#789,1.);
#274=CIRCLE('',#791,1.);
#275=CIRCLE('',#793,1.);
#276=CIRCLE('',#796,1.);
#277=CIRCLE('',#800,2.);
#278=CIRCLE('',#801,5.);
#279=CIRCLE('',#802,2.);
#280=CIRCLE('',#803,1.7);
#281=CIRCLE('',#804,1.7);
#282=CIRCLE('',#806,2.);
#283=CIRCLE('',#807,2.);
#284=CIRCLE('',#808,2.);
#285=CIRCLE('',#810,1.5);
#286=CIRCLE('',#811,1.5);
#287=CIRCLE('',#814,1.5);
#288=CIRCLE('',#817,1.7);
#289=CIRCLE('',#818,0.5);
#290=CIRCLE('',#819,2.5);
#291=CIRCLE('',#820,0.5);
#292=CIRCLE('',#821,1.7);
#293=CIRCLE('',#822,1.7);
#294=CIRCLE('',#824,1.5);
#295=CIRCLE('',#825,1.5);
#296=CIRCLE('',#826,1.5);
#297=CIRCLE('',#827,2.);
#298=CIRCLE('',#830,1.5);
#299=CIRCLE('',#831,2.);
#300=CIRCLE('',#833,1.5);
#301=CIRCLE('',#844,2.5);
#302=CIRCLE('',#848,5.);
#303=VERTEX_POINT('',#1075);
#304=VERTEX_POINT('',#1076);
#305=VERTEX_POINT('',#1079);
#306=VERTEX_POINT('',#1083);
#307=VERTEX_POINT('',#1084);
#308=VERTEX_POINT('',#1086);
#309=VERTEX_POINT('',#1090);
#310=VERTEX_POINT('',#1091);
#311=VERTEX_POINT('',#1096);
#312=VERTEX_POINT('',#1097);
#313=VERTEX_POINT('',#1099);
#314=VERTEX_POINT('',#1103);
#315=VERTEX_POINT('',#1104);
#316=VERTEX_POINT('',#1109);
#317=VERTEX_POINT('',#1110);
#318=VERTEX_POINT('',#1118);
#319=VERTEX_POINT('',#1119);
#320=VERTEX_POINT('',#1124);
#321=VERTEX_POINT('',#1130);
#322=VERTEX_POINT('',#1132);
#323=VERTEX_POINT('',#1134);
#324=VERTEX_POINT('',#1136);
#325=VERTEX_POINT('',#1138);
#326=VERTEX_POINT('',#1140);
#327=VERTEX_POINT('',#1142);
#328=VERTEX_POINT('',#1144);
#329=VERTEX_POINT('',#1146);
#330=VERTEX_POINT('',#1148);
#331=VERTEX_POINT('',#1150);
#332=VERTEX_POINT('',#1153);
#333=VERTEX_POINT('',#1155);
#334=VERTEX_POINT('',#1158);
#335=VERTEX_POINT('',#1159);
#336=VERTEX_POINT('',#1162);
#337=VERTEX_POINT('',#1166);
#338=VERTEX_POINT('',#1167);
#339=VERTEX_POINT('',#1169);
#340=VERTEX_POINT('',#1171);
#341=VERTEX_POINT('',#1173);
#342=VERTEX_POINT('',#1175);
#343=VERTEX_POINT('',#1179);
#344=VERTEX_POINT('',#1180);
#345=VERTEX_POINT('',#1185);
#346=VERTEX_POINT('',#1187);
#347=VERTEX_POINT('',#1189);
#348=VERTEX_POINT('',#1191);
#349=VERTEX_POINT('',#1200);
#350=VERTEX_POINT('',#1214);
#351=VERTEX_POINT('',#1216);
#352=VERTEX_POINT('',#1218);
#353=VERTEX_POINT('',#1220);
#354=VERTEX_POINT('',#1222);
#355=VERTEX_POINT('',#1224);
#356=VERTEX_POINT('',#1226);
#357=VERTEX_POINT('',#1228);
#358=VERTEX_POINT('',#1230);
#359=VERTEX_POINT('',#1232);
#360=VERTEX_POINT('',#1236);
#361=VERTEX_POINT('',#1238);
#362=VERTEX_POINT('',#1250);
#363=VERTEX_POINT('',#1281);
#364=VERTEX_POINT('',#1285);
#365=VERTEX_POINT('',#1299);
#366=VERTEX_POINT('',#1301);
#367=VERTEX_POINT('',#1309);
#368=VERTEX_POINT('',#1313);
#369=VERTEX_POINT('',#1315);
#370=VERTEX_POINT('',#1321);
#371=VERTEX_POINT('',#1325);
#372=VERTEX_POINT('',#1327);
#373=EDGE_CURVE('',#303,#304,#264,.T.);
#374=EDGE_CURVE('',#304,#303,#265,.T.);
#375=EDGE_CURVE('',#304,#305,#130,.T.);
#376=EDGE_CURVE('',#305,#305,#266,.T.);
#377=EDGE_CURVE('',#306,#307,#267,.F.);
#378=EDGE_CURVE('',#308,#306,#268,.F.);
#379=EDGE_CURVE('',#307,#308,#269,.F.);
#380=EDGE_CURVE('',#309,#310,#270,.F.);
#381=EDGE_CURVE('',#310,#308,#131,.T.);
#382=EDGE_CURVE('',#306,#309,#132,.T.);
#383=EDGE_CURVE('',#311,#312,#271,.F.);
#384=EDGE_CURVE('',#313,#311,#272,.F.);
#385=EDGE_CURVE('',#312,#313,#273,.F.);
#386=EDGE_CURVE('',#314,#315,#274,.F.);
#387=EDGE_CURVE('',#315,#313,#133,.T.);
#388=EDGE_CURVE('',#311,#314,#134,.T.);
#389=EDGE_CURVE('',#316,#317,#275,.T.);
#390=EDGE_CURVE('',#317,#312,#135,.T.);
#391=EDGE_CURVE('',#313,#316,#136,.T.);
#392=EDGE_CURVE('',#312,#307,#137,.T.);
#393=EDGE_CURVE('',#308,#311,#138,.T.);
#394=EDGE_CURVE('',#318,#319,#276,.T.);
#395=EDGE_CURVE('',#319,#306,#139,.T.);
#396=EDGE_CURVE('',#307,#318,#140,.T.);
#397=EDGE_CURVE('',#320,#319,#141,.T.);
#398=EDGE_CURVE('',#309,#320,#142,.T.);
#399=EDGE_CURVE('',#317,#318,#143,.T.);
#400=EDGE_CURVE('',#321,#316,#144,.T.);
#401=EDGE_CURVE('',#321,#322,#145,.T.);
#402=EDGE_CURVE('',#322,#323,#146,.T.);
#403=EDGE_CURVE('',#324,#323,#277,.T.);
#404=EDGE_CURVE('',#324,#325,#147,.T.);
#405=EDGE_CURVE('',#325,#326,#148,.T.);
#406=EDGE_CURVE('',#326,#327,#278,.T.);
#407=EDGE_CURVE('',#327,#328,#149,.T.);
#408=EDGE_CURVE('',#328,#329,#150,.T.);
#409=EDGE_CURVE('',#330,#329,#279,.T.);
#410=EDGE_CURVE('',#330,#331,#151,.T.);
#411=EDGE_CURVE('',#331,#320,#152,.T.);
#412=EDGE_CURVE('',#332,#332,#280,.T.);
#413=EDGE_CURVE('',#333,#333,#281,.T.);
#414=EDGE_CURVE('',#334,#335,#282,.T.);
#415=EDGE_CURVE('',#335,#334,#283,.T.);
#416=EDGE_CURVE('',#335,#336,#153,.T.);
#417=EDGE_CURVE('',#336,#336,#284,.T.);
#418=EDGE_CURVE('',#337,#338,#285,.T.);
#419=EDGE_CURVE('',#339,#337,#154,.T.);
#420=EDGE_CURVE('',#340,#339,#155,.T.);
#421=EDGE_CURVE('',#340,#341,#156,.T.);
#422=EDGE_CURVE('',#342,#341,#286,.T.);
#423=EDGE_CURVE('',#338,#342,#157,.T.);
#424=EDGE_CURVE('',#343,#344,#158,.T.);
#425=EDGE_CURVE('',#344,#340,#159,.T.);
#426=EDGE_CURVE('',#339,#343,#160,.T.);
#427=EDGE_CURVE('',#341,#345,#161,.T.);
#428=EDGE_CURVE('',#345,#346,#287,.T.);
#429=EDGE_CURVE('',#346,#347,#162,.T.);
#430=EDGE_CURVE('',#347,#348,#17,.T.);
#431=EDGE_CURVE('',#348,#349,#18,.T.);
#432=EDGE_CURVE('',#349,#342,#163,.T.);
#433=EDGE_CURVE('',#310,#314,#164,.T.);
#434=EDGE_CURVE('',#349,#347,#288,.T.);
#435=EDGE_CURVE('',#350,#346,#289,.T.);
#436=EDGE_CURVE('',#351,#350,#165,.T.);
#437=EDGE_CURVE('',#351,#352,#166,.T.);
#438=EDGE_CURVE('',#352,#353,#290,.T.);
#439=EDGE_CURVE('',#353,#354,#167,.T.);
#440=EDGE_CURVE('',#355,#354,#168,.T.);
#441=EDGE_CURVE('',#356,#355,#291,.T.);
#442=EDGE_CURVE('',#357,#356,#169,.T.);
#443=EDGE_CURVE('',#357,#358,#292,.T.);
#444=EDGE_CURVE('',#358,#359,#293,.T.);
#445=EDGE_CURVE('',#338,#359,#170,.T.);
#446=EDGE_CURVE('',#354,#360,#294,.T.);
#447=EDGE_CURVE('',#360,#361,#171,.T.);
#448=EDGE_CURVE('',#361,#355,#295,.T.);
#449=EDGE_CURVE('',#362,#356,#296,.T.);
#450=EDGE_CURVE('',#361,#362,#297,.T.);
#451=EDGE_CURVE('',#359,#357,#19,.T.);
#452=EDGE_CURVE('',#362,#337,#172,.T.);
#453=EDGE_CURVE('',#333,#358,#173,.T.);
#454=EDGE_CURVE('',#363,#350,#298,.T.);
#455=EDGE_CURVE('',#345,#363,#299,.T.);
#456=EDGE_CURVE('',#364,#351,#300,.T.);
#457=EDGE_CURVE('',#363,#364,#174,.T.);
#458=EDGE_CURVE('',#344,#331,#175,.T.);
#459=EDGE_CURVE('',#345,#330,#176,.T.);
#460=EDGE_CURVE('',#332,#348,#177,.T.);
#461=EDGE_CURVE('',#329,#363,#178,.T.);
#462=EDGE_CURVE('',#361,#324,#179,.T.);
#463=EDGE_CURVE('',#323,#362,#180,.T.);
#464=EDGE_CURVE('',#360,#365,#181,.T.);
#465=EDGE_CURVE('',#365,#366,#182,.T.);
#466=EDGE_CURVE('',#366,#325,#183,.T.);
#467=EDGE_CURVE('',#321,#315,#184,.T.);
#468=EDGE_CURVE('',#343,#322,#185,.T.);
#469=EDGE_CURVE('',#367,#353,#186,.T.);
#470=EDGE_CURVE('',#365,#367,#187,.T.);
#471=EDGE_CURVE('',#368,#364,#188,.T.);
#472=EDGE_CURVE('',#369,#368,#189,.T.);
#473=EDGE_CURVE('',#369,#352,#190,.T.);
#474=EDGE_CURVE('',#367,#369,#301,.T.);
#475=EDGE_CURVE('',#366,#370,#191,.T.);
#476=EDGE_CURVE('',#326,#370,#192,.T.);
#477=EDGE_CURVE('',#327,#371,#193,.T.);
#478=EDGE_CURVE('',#371,#372,#194,.T.);
#479=EDGE_CURVE('',#328,#372,#195,.T.);
#480=EDGE_CURVE('',#370,#371,#302,.T.);
#481=EDGE_CURVE('',#372,#368,#196,.T.);
#482=ORIENTED_EDGE('',*,*,#373,.F.);
#483=ORIENTED_EDGE('',*,*,#374,.F.);
#484=ORIENTED_EDGE('',*,*,#375,.T.);
#485=ORIENTED_EDGE('',*,*,#376,.F.);
#486=ORIENTED_EDGE('',*,*,#375,.F.);
#487=ORIENTED_EDGE('',*,*,#377,.F.);
#488=ORIENTED_EDGE('',*,*,#378,.F.);
#489=ORIENTED_EDGE('',*,*,#379,.F.);
#490=ORIENTED_EDGE('',*,*,#380,.T.);
#491=ORIENTED_EDGE('',*,*,#381,.T.);
#492=ORIENTED_EDGE('',*,*,#378,.T.);
#493=ORIENTED_EDGE('',*,*,#382,.T.);
#494=ORIENTED_EDGE('',*,*,#383,.F.);
#495=ORIENTED_EDGE('',*,*,#384,.F.);
#496=ORIENTED_EDGE('',*,*,#385,.F.);
#497=ORIENTED_EDGE('',*,*,#386,.T.);
#498=ORIENTED_EDGE('',*,*,#387,.T.);
#499=ORIENTED_EDGE('',*,*,#384,.T.);
#500=ORIENTED_EDGE('',*,*,#388,.T.);
#501=ORIENTED_EDGE('',*,*,#389,.T.);
#502=ORIENTED_EDGE('',*,*,#390,.T.);
#503=ORIENTED_EDGE('',*,*,#385,.T.);
#504=ORIENTED_EDGE('',*,*,#391,.T.);
#505=ORIENTED_EDGE('',*,*,#383,.T.);
#506=ORIENTED_EDGE('',*,*,#392,.T.);
#507=ORIENTED_EDGE('',*,*,#379,.T.);
#508=ORIENTED_EDGE('',*,*,#393,.T.);
#509=ORIENTED_EDGE('',*,*,#394,.T.);
#510=ORIENTED_EDGE('',*,*,#395,.T.);
#511=ORIENTED_EDGE('',*,*,#377,.T.);
#512=ORIENTED_EDGE('',*,*,#396,.T.);
#513=ORIENTED_EDGE('',*,*,#382,.F.);
#514=ORIENTED_EDGE('',*,*,#395,.F.);
#515=ORIENTED_EDGE('',*,*,#397,.F.);
#516=ORIENTED_EDGE('',*,*,#398,.F.);
#517=ORIENTED_EDGE('',*,*,#396,.F.);
#518=ORIENTED_EDGE('',*,*,#392,.F.);
#519=ORIENTED_EDGE('',*,*,#390,.F.);
#520=ORIENTED_EDGE('',*,*,#399,.T.);
#521=ORIENTED_EDGE('',*,*,#394,.F.);
#522=ORIENTED_EDGE('',*,*,#399,.F.);
#523=ORIENTED_EDGE('',*,*,#389,.F.);
#524=ORIENTED_EDGE('',*,*,#400,.F.);
#525=ORIENTED_EDGE('',*,*,#401,.T.);
#526=ORIENTED_EDGE('',*,*,#402,.T.);
#527=ORIENTED_EDGE('',*,*,#403,.F.);
#528=ORIENTED_EDGE('',*,*,#404,.T.);
#529=ORIENTED_EDGE('',*,*,#405,.T.);
#530=ORIENTED_EDGE('',*,*,#406,.T.);
#531=ORIENTED_EDGE('',*,*,#407,.T.);
#532=ORIENTED_EDGE('',*,*,#408,.T.);
#533=ORIENTED_EDGE('',*,*,#409,.F.);
#534=ORIENTED_EDGE('',*,*,#410,.T.);
#535=ORIENTED_EDGE('',*,*,#411,.T.);
#536=ORIENTED_EDGE('',*,*,#397,.T.);
#537=ORIENTED_EDGE('',*,*,#412,.T.);
#538=ORIENTED_EDGE('',*,*,#413,.T.);
#539=ORIENTED_EDGE('',*,*,#414,.F.);
#540=ORIENTED_EDGE('',*,*,#415,.F.);
#541=ORIENTED_EDGE('',*,*,#416,.T.);
#542=ORIENTED_EDGE('',*,*,#417,.F.);
#543=ORIENTED_EDGE('',*,*,#416,.F.);
#544=ORIENTED_EDGE('',*,*,#418,.F.);
#545=ORIENTED_EDGE('',*,*,#419,.F.);
#546=ORIENTED_EDGE('',*,*,#420,.F.);
#547=ORIENTED_EDGE('',*,*,#421,.T.);
#548=ORIENTED_EDGE('',*,*,#422,.F.);
#549=ORIENTED_EDGE('',*,*,#423,.F.);
#550=ORIENTED_EDGE('',*,*,#373,.T.);
#551=ORIENTED_EDGE('',*,*,#374,.T.);
#552=ORIENTED_EDGE('',*,*,#414,.T.);
#553=ORIENTED_EDGE('',*,*,#415,.T.);
#554=ORIENTED_EDGE('',*,*,#424,.T.);
#555=ORIENTED_EDGE('',*,*,#425,.T.);
#556=ORIENTED_EDGE('',*,*,#420,.T.);
#557=ORIENTED_EDGE('',*,*,#426,.T.);
#558=ORIENTED_EDGE('',*,*,#422,.T.);
#559=ORIENTED_EDGE('',*,*,#427,.T.);
#560=ORIENTED_EDGE('',*,*,#428,.T.);
#561=ORIENTED_EDGE('',*,*,#429,.T.);
#562=ORIENTED_EDGE('',*,*,#430,.T.);
#563=ORIENTED_EDGE('',*,*,#431,.T.);
#564=ORIENTED_EDGE('',*,*,#432,.T.);
#565=ORIENTED_EDGE('',*,*,#381,.F.);
#566=ORIENTED_EDGE('',*,*,#433,.T.);
#567=ORIENTED_EDGE('',*,*,#388,.F.);
#568=ORIENTED_EDGE('',*,*,#393,.F.);
#569=ORIENTED_EDGE('',*,*,#423,.T.);
#570=ORIENTED_EDGE('',*,*,#432,.F.);
#571=ORIENTED_EDGE('',*,*,#434,.T.);
#572=ORIENTED_EDGE('',*,*,#429,.F.);
#573=ORIENTED_EDGE('',*,*,#435,.F.);
#574=ORIENTED_EDGE('',*,*,#436,.F.);
#575=ORIENTED_EDGE('',*,*,#437,.T.);
#576=ORIENTED_EDGE('',*,*,#438,.T.);
#577=ORIENTED_EDGE('',*,*,#439,.T.);
#578=ORIENTED_EDGE('',*,*,#440,.F.);
#579=ORIENTED_EDGE('',*,*,#441,.F.);
#580=ORIENTED_EDGE('',*,*,#442,.F.);
#581=ORIENTED_EDGE('',*,*,#443,.T.);
#582=ORIENTED_EDGE('',*,*,#444,.T.);
#583=ORIENTED_EDGE('',*,*,#445,.F.);
#584=ORIENTED_EDGE('',*,*,#446,.T.);
#585=ORIENTED_EDGE('',*,*,#447,.T.);
#586=ORIENTED_EDGE('',*,*,#448,.T.);
#587=ORIENTED_EDGE('',*,*,#440,.T.);
#588=ORIENTED_EDGE('',*,*,#449,.T.);
#589=ORIENTED_EDGE('',*,*,#441,.T.);
#590=ORIENTED_EDGE('',*,*,#448,.F.);
#591=ORIENTED_EDGE('',*,*,#450,.T.);
#592=ORIENTED_EDGE('',*,*,#418,.T.);
#593=ORIENTED_EDGE('',*,*,#445,.T.);
#594=ORIENTED_EDGE('',*,*,#451,.T.);
#595=ORIENTED_EDGE('',*,*,#442,.T.);
#596=ORIENTED_EDGE('',*,*,#449,.F.);
#597=ORIENTED_EDGE('',*,*,#452,.T.);
#598=ORIENTED_EDGE('',*,*,#413,.F.);
#599=ORIENTED_EDGE('',*,*,#453,.T.);
#600=ORIENTED_EDGE('',*,*,#443,.F.);
#601=ORIENTED_EDGE('',*,*,#451,.F.);
#602=ORIENTED_EDGE('',*,*,#444,.F.);
#603=ORIENTED_EDGE('',*,*,#453,.F.);
#604=ORIENTED_EDGE('',*,*,#454,.T.);
#605=ORIENTED_EDGE('',*,*,#435,.T.);
#606=ORIENTED_EDGE('',*,*,#428,.F.);
#607=ORIENTED_EDGE('',*,*,#455,.T.);
#608=ORIENTED_EDGE('',*,*,#456,.T.);
#609=ORIENTED_EDGE('',*,*,#436,.T.);
#610=ORIENTED_EDGE('',*,*,#454,.F.);
#611=ORIENTED_EDGE('',*,*,#457,.T.);
#612=ORIENTED_EDGE('',*,*,#458,.T.);
#613=ORIENTED_EDGE('',*,*,#410,.F.);
#614=ORIENTED_EDGE('',*,*,#459,.F.);
#615=ORIENTED_EDGE('',*,*,#427,.F.);
#616=ORIENTED_EDGE('',*,*,#421,.F.);
#617=ORIENTED_EDGE('',*,*,#425,.F.);
#618=ORIENTED_EDGE('',*,*,#412,.F.);
#619=ORIENTED_EDGE('',*,*,#460,.T.);
#620=ORIENTED_EDGE('',*,*,#430,.F.);
#621=ORIENTED_EDGE('',*,*,#434,.F.);
#622=ORIENTED_EDGE('',*,*,#431,.F.);
#623=ORIENTED_EDGE('',*,*,#460,.F.);
#624=ORIENTED_EDGE('',*,*,#455,.F.);
#625=ORIENTED_EDGE('',*,*,#459,.T.);
#626=ORIENTED_EDGE('',*,*,#409,.T.);
#627=ORIENTED_EDGE('',*,*,#461,.T.);
#628=ORIENTED_EDGE('',*,*,#450,.F.);
#629=ORIENTED_EDGE('',*,*,#462,.T.);
#630=ORIENTED_EDGE('',*,*,#403,.T.);
#631=ORIENTED_EDGE('',*,*,#463,.T.);
#632=ORIENTED_EDGE('',*,*,#447,.F.);
#633=ORIENTED_EDGE('',*,*,#464,.T.);
#634=ORIENTED_EDGE('',*,*,#465,.T.);
#635=ORIENTED_EDGE('',*,*,#466,.T.);
#636=ORIENTED_EDGE('',*,*,#404,.F.);
#637=ORIENTED_EDGE('',*,*,#462,.F.);
#638=ORIENTED_EDGE('',*,*,#387,.F.);
#639=ORIENTED_EDGE('',*,*,#467,.F.);
#640=ORIENTED_EDGE('',*,*,#400,.T.);
#641=ORIENTED_EDGE('',*,*,#391,.F.);
#642=ORIENTED_EDGE('',*,*,#468,.T.);
#643=ORIENTED_EDGE('',*,*,#401,.F.);
#644=ORIENTED_EDGE('',*,*,#467,.T.);
#645=ORIENTED_EDGE('',*,*,#386,.F.);
#646=ORIENTED_EDGE('',*,*,#433,.F.);
#647=ORIENTED_EDGE('',*,*,#380,.F.);
#648=ORIENTED_EDGE('',*,*,#398,.T.);
#649=ORIENTED_EDGE('',*,*,#411,.F.);
#650=ORIENTED_EDGE('',*,*,#458,.F.);
#651=ORIENTED_EDGE('',*,*,#424,.F.);
#652=ORIENTED_EDGE('',*,*,#376,.T.);
#653=ORIENTED_EDGE('',*,*,#417,.T.);
#654=ORIENTED_EDGE('',*,*,#446,.F.);
#655=ORIENTED_EDGE('',*,*,#439,.F.);
#656=ORIENTED_EDGE('',*,*,#469,.F.);
#657=ORIENTED_EDGE('',*,*,#470,.F.);
#658=ORIENTED_EDGE('',*,*,#464,.F.);
#659=ORIENTED_EDGE('',*,*,#456,.F.);
#660=ORIENTED_EDGE('',*,*,#471,.F.);
#661=ORIENTED_EDGE('',*,*,#472,.F.);
#662=ORIENTED_EDGE('',*,*,#473,.T.);
#663=ORIENTED_EDGE('',*,*,#437,.F.);
#664=ORIENTED_EDGE('',*,*,#474,.F.);
#665=ORIENTED_EDGE('',*,*,#469,.T.);
#666=ORIENTED_EDGE('',*,*,#438,.F.);
#667=ORIENTED_EDGE('',*,*,#473,.F.);
#668=ORIENTED_EDGE('',*,*,#405,.F.);
#669=ORIENTED_EDGE('',*,*,#466,.F.);
#670=ORIENTED_EDGE('',*,*,#475,.T.);
#671=ORIENTED_EDGE('',*,*,#476,.F.);
#672=ORIENTED_EDGE('',*,*,#407,.F.);
#673=ORIENTED_EDGE('',*,*,#477,.T.);
#674=ORIENTED_EDGE('',*,*,#478,.T.);
#675=ORIENTED_EDGE('',*,*,#479,.F.);
#676=ORIENTED_EDGE('',*,*,#406,.F.);
#677=ORIENTED_EDGE('',*,*,#476,.T.);
#678=ORIENTED_EDGE('',*,*,#480,.T.);
#679=ORIENTED_EDGE('',*,*,#477,.F.);
#680=ORIENTED_EDGE('',*,*,#472,.T.);
#681=ORIENTED_EDGE('',*,*,#481,.F.);
#682=ORIENTED_EDGE('',*,*,#478,.F.);
#683=ORIENTED_EDGE('',*,*,#480,.F.);
#684=ORIENTED_EDGE('',*,*,#475,.F.);
#685=ORIENTED_EDGE('',*,*,#465,.F.);
#686=ORIENTED_EDGE('',*,*,#470,.T.);
#687=ORIENTED_EDGE('',*,*,#474,.T.);
#688=ORIENTED_EDGE('',*,*,#457,.F.);
#689=ORIENTED_EDGE('',*,*,#461,.F.);
#690=ORIENTED_EDGE('',*,*,#408,.F.);
#691=ORIENTED_EDGE('',*,*,#479,.T.);
#692=ORIENTED_EDGE('',*,*,#481,.T.);
#693=ORIENTED_EDGE('',*,*,#471,.T.);
#694=ORIENTED_EDGE('',*,*,#452,.F.);
#695=ORIENTED_EDGE('',*,*,#463,.F.);
#696=ORIENTED_EDGE('',*,*,#402,.F.);
#697=ORIENTED_EDGE('',*,*,#468,.F.);
#698=ORIENTED_EDGE('',*,*,#426,.F.);
#699=ORIENTED_EDGE('',*,*,#419,.T.);
#700=CYLINDRICAL_SURFACE('',#776,2.);
#701=CYLINDRICAL_SURFACE('',#784,1.);
#702=CYLINDRICAL_SURFACE('',#790,1.);
#703=CYLINDRICAL_SURFACE('',#792,1.);
#704=CYLINDRICAL_SURFACE('',#794,1.);
#705=CYLINDRICAL_SURFACE('',#795,1.);
#706=CYLINDRICAL_SURFACE('',#805,2.);
#707=CYLINDRICAL_SURFACE('',#813,1.5);
#708=CYLINDRICAL_SURFACE('',#823,1.5);
#709=CYLINDRICAL_SURFACE('',#828,1.5);
#710=CYLINDRICAL_SURFACE('',#829,1.7);
#711=CYLINDRICAL_SURFACE('',#832,1.5);
#712=CYLINDRICAL_SURFACE('',#835,1.7);
#713=CYLINDRICAL_SURFACE('',#836,2.);
#714=CYLINDRICAL_SURFACE('',#837,2.);
#715=CYLINDRICAL_SURFACE('',#843,2.5);
#716=CYLINDRICAL_SURFACE('',#847,5.);
#717=ADVANCED_FACE('',(#46),#700,.F.);
#718=ADVANCED_FACE('',(#47),#44,.T.);
#719=ADVANCED_FACE('',(#48),#701,.T.);
#720=ADVANCED_FACE('',(#49),#45,.T.);
#721=ADVANCED_FACE('',(#50),#702,.T.);
#722=ADVANCED_FACE('',(#51),#703,.T.);
#723=ADVANCED_FACE('',(#52),#704,.T.);
#724=ADVANCED_FACE('',(#53),#705,.T.);
#725=ADVANCED_FACE('',(#54),#26,.T.);
#726=ADVANCED_FACE('',(#55),#27,.T.);
#727=ADVANCED_FACE('',(#56,#20,#21),#28,.T.);
#728=ADVANCED_FACE('',(#57),#706,.F.);
#729=ADVANCED_FACE('',(#58,#22,#23),#29,.T.);
#730=ADVANCED_FACE('',(#59),#30,.T.);
#731=ADVANCED_FACE('',(#60),#707,.T.);
#732=ADVANCED_FACE('',(#61),#31,.F.);
#733=ADVANCED_FACE('',(#62),#32,.F.);
#734=ADVANCED_FACE('',(#63),#708,.T.);
#735=ADVANCED_FACE('',(#64),#15,.F.);
#736=ADVANCED_FACE('',(#65),#709,.T.);
#737=ADVANCED_FACE('',(#66),#710,.F.);
#738=ADVANCED_FACE('',(#67),#16,.F.);
#739=ADVANCED_FACE('',(#68),#711,.T.);
#740=ADVANCED_FACE('',(#69),#33,.T.);
#741=ADVANCED_FACE('',(#70),#712,.F.);
#742=ADVANCED_FACE('',(#71),#713,.T.);
#743=ADVANCED_FACE('',(#72),#714,.T.);
#744=ADVANCED_FACE('',(#73),#34,.T.);
#745=ADVANCED_FACE('',(#74),#35,.T.);
#746=ADVANCED_FACE('',(#75,#24,#25),#36,.T.);
#747=ADVANCED_FACE('',(#76),#37,.F.);
#748=ADVANCED_FACE('',(#77),#38,.F.);
#749=ADVANCED_FACE('',(#78),#715,.F.);
#750=ADVANCED_FACE('',(#79),#39,.F.);
#751=ADVANCED_FACE('',(#80),#40,.F.);
#752=ADVANCED_FACE('',(#81),#716,.F.);
#753=ADVANCED_FACE('',(#82),#41,.T.);
#754=ADVANCED_FACE('',(#83),#42,.T.);
#755=ADVANCED_FACE('',(#84),#43,.T.);
#756=CLOSED_SHELL('',(#717,#718,#719,#720,#721,#722,#723,#724,#725,#726,
#727,#728,#729,#730,#731,#732,#733,#734,#735,#736,#737,#738,#739,#740,#741,
#742,#743,#744,#745,#746,#747,#748,#749,#750,#751,#752,#753,#754,#755));
#757=DERIVED_UNIT_ELEMENT(#759,1.);
#758=DERIVED_UNIT_ELEMENT(#1341,3.);
#759=(
MASS_UNIT()
NAMED_UNIT(*)
SI_UNIT($,.GRAM.)
);
#760=DERIVED_UNIT((#757,#758));
#761=MEASURE_REPRESENTATION_ITEM('density measure',
POSITIVE_RATIO_MEASURE(1.),#760);
#762=PROPERTY_DEFINITION_REPRESENTATION(#767,#764);
#763=PROPERTY_DEFINITION_REPRESENTATION(#768,#765);
#764=REPRESENTATION('material name',(#766),#1338);
#765=REPRESENTATION('density',(#761),#1338);
#766=DESCRIPTIVE_REPRESENTATION_ITEM('Generisch','Generisch');
#767=PROPERTY_DEFINITION('material property','material name',#1348);
#768=PROPERTY_DEFINITION('material property','density of part',#1348);
#769=DATE_TIME_ROLE('creation_date');
#770=APPLIED_DATE_AND_TIME_ASSIGNMENT(#771,#769,(#1348));
#771=DATE_AND_TIME(#772,#773);
#772=CALENDAR_DATE(2015,5,11);
#773=LOCAL_TIME(13,38,45.,#774);
#774=COORDINATED_UNIVERSAL_TIME_OFFSET(0,0,.BEHIND.);
#775=AXIS2_PLACEMENT_3D('placement',#1073,#852,#853);
#776=AXIS2_PLACEMENT_3D('',#1074,#854,#855);
#777=AXIS2_PLACEMENT_3D('',#1077,#856,#857);
#778=AXIS2_PLACEMENT_3D('',#1078,#858,#859);
#779=AXIS2_PLACEMENT_3D('',#1081,#861,#862);
#780=AXIS2_PLACEMENT_3D('',#1082,#863,#864);
#781=AXIS2_PLACEMENT_3D('',#1085,#865,#866);
#782=AXIS2_PLACEMENT_3D('',#1087,#867,#868);
#783=AXIS2_PLACEMENT_3D('',#1088,#869,#870);
#784=AXIS2_PLACEMENT_3D('',#1089,#871,#872);
#785=AXIS2_PLACEMENT_3D('',#1092,#873,#874);
#786=AXIS2_PLACEMENT_3D('',#1095,#877,#878);
#787=AXIS2_PLACEMENT_3D('',#1098,#879,#880);
#788=AXIS2_PLACEMENT_3D('',#1100,#881,#882);
#789=AXIS2_PLACEMENT_3D('',#1101,#883,#884);
#790=AXIS2_PLACEMENT_3D('',#1102,#885,#886);
#791=AXIS2_PLACEMENT_3D('',#1105,#887,#888);
#792=AXIS2_PLACEMENT_3D('',#1108,#891,#892);
#793=AXIS2_PLACEMENT_3D('',#1111,#893,#894);
#794=AXIS2_PLACEMENT_3D('',#1114,#897,#898);
#795=AXIS2_PLACEMENT_3D('',#1117,#901,#902);
#796=AXIS2_PLACEMENT_3D('',#1120,#903,#904);
#797=AXIS2_PLACEMENT_3D('',#1123,#907,#908);
#798=AXIS2_PLACEMENT_3D('',#1127,#911,#912);
#799=AXIS2_PLACEMENT_3D('',#1129,#914,#915);
#800=AXIS2_PLACEMENT_3D('',#1137,#919,#920);
#801=AXIS2_PLACEMENT_3D('',#1143,#923,#924);
#802=AXIS2_PLACEMENT_3D('',#1149,#927,#928);
#803=AXIS2_PLACEMENT_3D('',#1154,#931,#932);
#804=AXIS2_PLACEMENT_3D('',#1156,#933,#934);
#805=AXIS2_PLACEMENT_3D('',#1157,#935,#936);
#806=AXIS2_PLACEMENT_3D('',#1160,#937,#938);
#807=AXIS2_PLACEMENT_3D('',#1161,#939,#940);
#808=AXIS2_PLACEMENT_3D('',#1164,#942,#943);
#809=AXIS2_PLACEMENT_3D('',#1165,#944,#945);
#810=AXIS2_PLACEMENT_3D('',#1168,#946,#947);
#811=AXIS2_PLACEMENT_3D('',#1176,#951,#952);
#812=AXIS2_PLACEMENT_3D('',#1178,#954,#955);
#813=AXIS2_PLACEMENT_3D('',#1184,#959,#960);
#814=AXIS2_PLACEMENT_3D('',#1188,#962,#963);
#815=AXIS2_PLACEMENT_3D('',#1210,#966,#967);
#816=AXIS2_PLACEMENT_3D('',#1212,#969,#970);
#817=AXIS2_PLACEMENT_3D('',#1213,#971,#972);
#818=AXIS2_PLACEMENT_3D('',#1215,#973,#974);
#819=AXIS2_PLACEMENT_3D('',#1221,#977,#978);
#820=AXIS2_PLACEMENT_3D('',#1227,#981,#982);
#821=AXIS2_PLACEMENT_3D('',#1231,#984,#985);
#822=AXIS2_PLACEMENT_3D('',#1233,#986,#987);
#823=AXIS2_PLACEMENT_3D('',#1235,#989,#990);
#824=AXIS2_PLACEMENT_3D('',#1237,#991,#992);
#825=AXIS2_PLACEMENT_3D('',#1240,#994,#995);
#826=AXIS2_PLACEMENT_3D('',#1251,#996,#997);
#827=AXIS2_PLACEMENT_3D('',#1252,#998,#999);
#828=AXIS2_PLACEMENT_3D('',#1253,#1000,#1001);
#829=AXIS2_PLACEMENT_3D('',#1270,#1003,#1004);
#830=AXIS2_PLACEMENT_3D('',#1282,#1006,#1007);
#831=AXIS2_PLACEMENT_3D('',#1283,#1008,#1009);
#832=AXIS2_PLACEMENT_3D('',#1284,#1010,#1011);
#833=AXIS2_PLACEMENT_3D('',#1286,#1012,#1013);
#834=AXIS2_PLACEMENT_3D('',#1288,#1015,#1016);
#835=AXIS2_PLACEMENT_3D('',#1291,#1019,#1020);
#836=AXIS2_PLACEMENT_3D('',#1293,#1022,#1023);
#837=AXIS2_PLACEMENT_3D('',#1295,#1025,#1026);
#838=AXIS2_PLACEMENT_3D('',#1298,#1029,#1030);
#839=AXIS2_PLACEMENT_3D('',#1304,#1034,#1035);
#840=AXIS2_PLACEMENT_3D('',#1306,#1037,#1038);
#841=AXIS2_PLACEMENT_3D('',#1308,#1040,#1041);
#842=AXIS2_PLACEMENT_3D('',#1312,#1044,#1045);
#843=AXIS2_PLACEMENT_3D('',#1318,#1049,#1050);
#844=AXIS2_PLACEMENT_3D('',#1319,#1051,#1052);
#845=AXIS2_PLACEMENT_3D('',#1320,#1053,#1054);
#846=AXIS2_PLACEMENT_3D('',#1324,#1057,#1058);
#847=AXIS2_PLACEMENT_3D('',#1330,#1062,#1063);
#848=AXIS2_PLACEMENT_3D('',#1331,#1064,#1065);
#849=AXIS2_PLACEMENT_3D('',#1332,#1066,#1067);
#850=AXIS2_PLACEMENT_3D('',#1334,#1069,#1070);
#851=AXIS2_PLACEMENT_3D('',#1335,#1071,#1072);
#852=DIRECTION('axis',(0.,0.,1.));
#853=DIRECTION('refdir',(1.,0.,0.));
#854=DIRECTION('center_axis',(0.,1.,0.));
#855=DIRECTION('ref_axis',(-1.,0.,0.));
#856=DIRECTION('center_axis',(0.,1.,0.));
#857=DIRECTION('ref_axis',(-1.,0.,0.));
#858=DIRECTION('center_axis',(0.,1.,0.));
#859=DIRECTION('ref_axis',(-1.,0.,0.));
#860=DIRECTION('',(0.,1.,0.));
#861=DIRECTION('center_axis',(0.,-1.,0.));
#862=DIRECTION('ref_axis',(-1.,0.,0.));
#863=DIRECTION('center_axis',(-0.816496580927726,0.408248290463863,-0.408248290463863));
#864=DIRECTION('ref_axis',(0.577350269189626,0.577350269189626,-0.577350269189626));
#865=DIRECTION('center_axis',(5.55111512312579E-16,5.55111512312578E-16,
-1.));
#866=DIRECTION('ref_axis',(1.,0.,5.55111512312579E-16));
#867=DIRECTION('center_axis',(0.,1.,0.));
#868=DIRECTION('ref_axis',(0.,0.,-1.));
#869=DIRECTION('center_axis',(1.,0.,0.));
#870=DIRECTION('ref_axis',(0.,1.,0.));
#871=DIRECTION('center_axis',(0.,1.,0.));
#872=DIRECTION('ref_axis',(0.707106781186547,0.,-0.707106781186548));
#873=DIRECTION('center_axis',(0.,-1.,0.));
#874=DIRECTION('ref_axis',(0.707106781186547,0.,-0.707106781186548));
#875=DIRECTION('',(0.,1.,0.));
#876=DIRECTION('',(0.,-1.,0.));
#877=DIRECTION('center_axis',(-0.816496580927726,-0.408248290463863,0.408248290463863));
#878=DIRECTION('ref_axis',(-0.577350269189626,0.577350269189626,-0.577350269189626));
#879=DIRECTION('center_axis',(-1.,0.,0.));
#880=DIRECTION('ref_axis',(0.,0.,-1.));
#881=DIRECTION('center_axis',(0.,1.,0.));
#882=DIRECTION('ref_axis',(-1.,0.,2.77555756156289E-16));
#883=DIRECTION('center_axis',(-2.77555756156289E-16,0.,-1.));
#884=DIRECTION('ref_axis',(0.,1.,0.));
#885=DIRECTION('center_axis',(0.,1.,0.));
#886=DIRECTION('ref_axis',(-0.707106781186548,0.,-0.707106781186547));
#887=DIRECTION('center_axis',(0.,-1.,0.));
#888=DIRECTION('ref_axis',(-0.707106781186548,0.,-0.707106781186547));
#889=DIRECTION('',(0.,1.,0.));
#890=DIRECTION('',(0.,-1.,0.));
#891=DIRECTION('center_axis',(3.33066907387547E-16,0.,1.));
#892=DIRECTION('ref_axis',(-0.707106781186548,0.707106781186548,0.));
#893=DIRECTION('center_axis',(0.,0.,-1.));
#894=DIRECTION('ref_axis',(-0.707106781186548,0.707106781186548,0.));
#895=DIRECTION('',(-3.33066907387547E-16,0.,-1.));
#896=DIRECTION('',(3.33066907387547E-16,0.,1.));
#897=DIRECTION('center_axis',(-1.,0.,0.));
#898=DIRECTION('ref_axis',(0.,0.707106781186548,-0.707106781186547));
#899=DIRECTION('',(1.,0.,0.));
#900=DIRECTION('',(-1.,0.,0.));
#901=DIRECTION('center_axis',(4.44089209850063E-16,0.,-1.));
#902=DIRECTION('ref_axis',(0.707106781186547,0.707106781186548,7.85046229341888E-16));
#903=DIRECTION('center_axis',(0.,0.,-1.));
#904=DIRECTION('ref_axis',(0.707106781186547,0.707106781186548,7.85046229341888E-16));
#905=DIRECTION('',(4.44089209850063E-16,0.,-1.));
#906=DIRECTION('',(-4.44089209850063E-16,0.,1.));
#907=DIRECTION('center_axis',(1.,0.,4.44089209850063E-16));
#908=DIRECTION('ref_axis',(4.44089209850063E-16,0.,-1.));
#909=DIRECTION('',(0.,1.,0.));
#910=DIRECTION('',(-4.44089209850063E-16,0.,1.));
#911=DIRECTION('center_axis',(0.,1.,0.));
#912=DIRECTION('ref_axis',(0.,0.,1.));
#913=DIRECTION('',(1.,0.,0.));
#914=DIRECTION('center_axis',(0.,0.,1.));
#915=DIRECTION('ref_axis',(1.,0.,0.));
#916=DIRECTION('',(0.,1.,0.));
#917=DIRECTION('',(-1.,0.,0.));
#918=DIRECTION('',(0.,-1.,0.));
#919=DIRECTION('center_axis',(0.,0.,-1.));
#920=DIRECTION('ref_axis',(-0.707106781186547,-0.707106781186548,0.));
#921=DIRECTION('',(1.,0.,0.));
#922=DIRECTION('',(0.,1.,0.));
#923=DIRECTION('center_axis',(0.,0.,-1.));
#924=DIRECTION('ref_axis',(-0.999903772225142,0.0138725012139742,0.));
#925=DIRECTION('',(-6.75504755313222E-16,-1.,0.));
#926=DIRECTION('',(1.,0.,0.));
#927=DIRECTION('center_axis',(0.,0.,-1.));
#928=DIRECTION('ref_axis',(0.707106781186548,-0.707106781186548,0.));
#929=DIRECTION('',(0.,1.,0.));
#930=DIRECTION('',(-1.,0.,0.));
#931=DIRECTION('center_axis',(0.,0.,-1.));
#932=DIRECTION('ref_axis',(-1.,0.,0.));
#933=DIRECTION('center_axis',(0.,0.,-1.));
#934=DIRECTION('ref_axis',(-1.,0.,0.));
#935=DIRECTION('center_axis',(0.,-1.,0.));
#936=DIRECTION('ref_axis',(1.,0.,0.));
#937=DIRECTION('center_axis',(0.,1.,0.));
#938=DIRECTION('ref_axis',(1.,0.,0.));
#939=DIRECTION('center_axis',(0.,1.,0.));
#940=DIRECTION('ref_axis',(1.,0.,0.));
#941=DIRECTION('',(0.,1.,0.));
#942=DIRECTION('center_axis',(0.,-1.,0.));
#943=DIRECTION('ref_axis',(1.,0.,0.));
#944=DIRECTION('center_axis',(0.,-1.,0.));
#945=DIRECTION('ref_axis',(-1.,0.,0.));
#946=DIRECTION('center_axis',(0.,-1.,0.));
#947=DIRECTION('ref_axis',(-0.707106781186548,0.,-0.707106781186547));
#948=DIRECTION('',(0.,0.,1.));
#949=DIRECTION('',(-1.,0.,0.));
#950=DIRECTION('',(0.,0.,1.));
#951=DIRECTION('center_axis',(0.,-1.,0.));
#952=DIRECTION('ref_axis',(0.707106781186548,0.,-0.707106781186547));
#953=DIRECTION('',(1.,0.,0.));
#954=DIRECTION('center_axis',(0.,0.,-1.));
#955=DIRECTION('ref_axis',(-1.,0.,0.));
#956=DIRECTION('',(1.,0.,0.));
#957=DIRECTION('',(0.,-1.,0.));
#958=DIRECTION('',(0.,1.,0.));
#959=DIRECTION('center_axis',(0.,-1.,0.));
#960=DIRECTION('ref_axis',(0.707106781186548,0.,-0.707106781186547));
#961=DIRECTION('',(0.,-1.,0.));
#962=DIRECTION('center_axis',(0.,1.,0.));
#963=DIRECTION('ref_axis',(1.,0.,0.));
#964=DIRECTION('',(0.,1.,0.));
#965=DIRECTION('',(0.,1.,0.));
#966=DIRECTION('center_axis',(0.,0.,1.));
#967=DIRECTION('ref_axis',(1.,0.,0.));
#968=DIRECTION('',(-1.,0.,0.));
#969=DIRECTION('center_axis',(0.,0.,1.));
#970=DIRECTION('ref_axis',(1.,0.,0.));
#971=DIRECTION('center_axis',(0.,0.,1.));
#972=DIRECTION('ref_axis',(-1.,0.,0.));
#973=DIRECTION('center_axis',(0.,0.,1.));
#974=DIRECTION('ref_axis',(0.707106781186547,-0.707106781186548,0.));
#975=DIRECTION('',(1.,0.,0.));
#976=DIRECTION('',(0.,1.,0.));
#977=DIRECTION('center_axis',(0.,0.,1.));
#978=DIRECTION('ref_axis',(-1.,0.,0.));
#979=DIRECTION('',(2.22044604925031E-16,-1.,0.));
#980=DIRECTION('',(1.,0.,0.));
#981=DIRECTION('center_axis',(0.,0.,1.));
#982=DIRECTION('ref_axis',(-0.707106781186547,-0.707106781186548,0.));
#983=DIRECTION('',(0.,-1.,0.));
#984=DIRECTION('center_axis',(0.,0.,1.));
#985=DIRECTION('ref_axis',(-1.,0.,0.));
#986=DIRECTION('center_axis',(0.,0.,1.));
#987=DIRECTION('ref_axis',(-1.,0.,0.));
#988=DIRECTION('',(0.,-1.,0.));
#989=DIRECTION('center_axis',(-1.,0.,0.));
#990=DIRECTION('ref_axis',(0.,-0.707106781186548,-0.707106781186548));
#991=DIRECTION('center_axis',(-1.,-2.22044604925031E-16,0.));
#992=DIRECTION('ref_axis',(0.,-0.707106781186548,-0.707106781186548));
#993=DIRECTION('',(-1.,0.,0.));
#994=DIRECTION('center_axis',(1.,0.,0.));
#995=DIRECTION('ref_axis',(0.,-1.,0.));
#996=DIRECTION('center_axis',(0.,-1.,0.));
#997=DIRECTION('ref_axis',(-1.,0.,0.));
#998=DIRECTION('center_axis',(0.,0.,-1.));
#999=DIRECTION('ref_axis',(-0.707106781186547,-0.707106781186548,0.));
#1000=DIRECTION('center_axis',(0.,1.,0.));
#1001=DIRECTION('ref_axis',(-0.707106781186548,0.,-0.707106781186547));
#1002=DIRECTION('',(0.,1.,0.));
#1003=DIRECTION('center_axis',(0.,0.,-1.));
#1004=DIRECTION('ref_axis',(-1.,0.,0.));
#1005=DIRECTION('',(0.,0.,-1.));
#1006=DIRECTION('center_axis',(1.,0.,0.));
#1007=DIRECTION('ref_axis',(0.,-1.,0.));
#1008=DIRECTION('center_axis',(0.,0.,-1.));
#1009=DIRECTION('ref_axis',(0.707106781186547,-0.707106781186548,0.));
#1010=DIRECTION('center_axis',(-1.,0.,0.));
#1011=DIRECTION('ref_axis',(0.,-0.707106781186548,-0.707106781186548));
#1012=DIRECTION('center_axis',(1.,0.,0.));
#1013=DIRECTION('ref_axis',(0.,-0.707106781186548,-0.707106781186548));
#1014=DIRECTION('',(-1.,0.,0.));
#1015=DIRECTION('center_axis',(1.,0.,0.));
#1016=DIRECTION('ref_axis',(0.,1.,0.));
#1017=DIRECTION('',(0.,0.,1.));
#1018=DIRECTION('',(0.,0.,1.));
#1019=DIRECTION('center_axis',(0.,0.,-1.));
#1020=DIRECTION('ref_axis',(-1.,0.,0.));
#1021=DIRECTION('',(0.,0.,-1.));
#1022=DIRECTION('center_axis',(0.,0.,1.));
#1023=DIRECTION('ref_axis',(0.707106781186548,-0.707106781186548,0.));
#1024=DIRECTION('',(0.,0.,-1.));
#1025=DIRECTION('center_axis',(0.,0.,1.));
#1026=DIRECTION('ref_axis',(-0.707106781186547,-0.707106781186548,0.));
#1027=DIRECTION('',(0.,0.,1.));
#1028=DIRECTION('',(0.,0.,-1.));
#1029=DIRECTION('center_axis',(0.,-1.,0.));
#1030=DIRECTION('ref_axis',(1.,0.,0.));
#1031=DIRECTION('',(0.,0.,1.));
#1032=DIRECTION('',(-1.,0.,0.));
#1033=DIRECTION('',(0.,0.,1.));
#1034=DIRECTION('center_axis',(-1.,0.,3.33066907387547E-16));
#1035=DIRECTION('ref_axis',(3.33066907387547E-16,0.,1.));
#1036=DIRECTION('',(-3.33066907387547E-16,0.,-1.));
#1037=DIRECTION('center_axis',(0.,1.,0.));
#1038=DIRECTION('ref_axis',(-1.,0.,0.));
#1039=DIRECTION('',(0.,0.,1.));
#1040=DIRECTION('center_axis',(-1.,-2.22044604925031E-16,0.));
#1041=DIRECTION('ref_axis',(-2.22044604925031E-16,1.,0.));
#1042=DIRECTION('',(0.,0.,-1.));
#1043=DIRECTION('',(-2.22044604925031E-16,1.,0.));
#1044=DIRECTION('center_axis',(1.,0.,0.));
#1045=DIRECTION('ref_axis',(0.,-1.,0.));
#1046=DIRECTION('',(0.,0.,-1.));
#1047=DIRECTION('',(0.,-1.,0.));
#1048=DIRECTION('',(0.,0.,-1.));
#1049=DIRECTION('center_axis',(0.,0.,-1.));
#1050=DIRECTION('ref_axis',(-1.,0.,0.));
#1051=DIRECTION('center_axis',(0.,0.,-1.));
#1052=DIRECTION('ref_axis',(-1.,0.,0.));
#1053=DIRECTION('center_axis',(-1.,0.,0.));
#1054=DIRECTION('ref_axis',(0.,1.,0.));
#1055=DIRECTION('',(0.,1.,0.));
#1056=DIRECTION('',(0.,0.,-1.));
#1057=DIRECTION('center_axis',(1.,-6.75504755313222E-16,0.));
#1058=DIRECTION('ref_axis',(-6.75504755313222E-16,-1.,0.));
#1059=DIRECTION('',(0.,0.,-1.));
#1060=DIRECTION('',(-6.75504755313222E-16,-1.,0.));
#1061=DIRECTION('',(0.,0.,-1.));
#1062=DIRECTION('center_axis',(0.,0.,-1.));
#1063=DIRECTION('ref_axis',(-0.999903772225142,0.0138725012139742,0.));
#1064=DIRECTION('center_axis',(0.,0.,-1.));
#1065=DIRECTION('ref_axis',(-0.999903772225142,0.0138725012139742,0.));
#1066=DIRECTION('center_axis',(0.,0.,1.));
#1067=DIRECTION('ref_axis',(1.,0.,0.));
#1068=DIRECTION('',(-1.,0.,0.));
#1069=DIRECTION('center_axis',(0.,-1.,0.));
#1070=DIRECTION('ref_axis',(1.,0.,0.));
#1071=DIRECTION('center_axis',(-1.,0.,0.));
#1072=DIRECTION('ref_axis',(0.,-1.,0.));
#1073=CARTESIAN_POINT('',(0.,0.,0.));
#1074=CARTESIAN_POINT('Origin',(-6.,15.5,-3.));
#1075=CARTESIAN_POINT('',(-8.,11.5,-3.));
#1076=CARTESIAN_POINT('',(-4.,11.5,-3.));
#1077=CARTESIAN_POINT('Origin',(-6.,11.5,-3.));
#1078=CARTESIAN_POINT('Origin',(-6.,11.5,-3.));
#1079=CARTESIAN_POINT('',(-4.,14.5,-3.));
#1080=CARTESIAN_POINT('',(-4.,15.5,-3.));
#1081=CARTESIAN_POINT('Origin',(-6.,14.5,-3.));
#1082=CARTESIAN_POINT('Origin',(6.475,18.5,1.));
#1083=CARTESIAN_POINT('',(7.475,18.5,1.));
#1084=CARTESIAN_POINT('',(6.475,19.5,1.));
#1085=CARTESIAN_POINT('Origin',(6.475,18.5,1.));
#1086=CARTESIAN_POINT('',(6.475,18.5,0.));
#1087=CARTESIAN_POINT('Origin',(6.475,18.5,1.));
#1088=CARTESIAN_POINT('Origin',(6.475,18.5,1.));
#1089=CARTESIAN_POINT('Origin',(6.475,9.625,1.));
#1090=CARTESIAN_POINT('',(7.475,14.5,1.));
#1091=CARTESIAN_POINT('',(6.475,14.5,0.));
#1092=CARTESIAN_POINT('Origin',(6.475,14.5,1.));
#1093=CARTESIAN_POINT('',(6.475,9.625,0.));
#1094=CARTESIAN_POINT('',(7.475,9.625,1.));
#1095=CARTESIAN_POINT('Origin',(-6.475,18.5,1.));
#1096=CARTESIAN_POINT('',(-6.475,18.5,0.));
#1097=CARTESIAN_POINT('',(-6.475,19.5,1.));
#1098=CARTESIAN_POINT('Origin',(-6.475,18.5,1.));
#1099=CARTESIAN_POINT('',(-7.475,18.5,1.));
#1100=CARTESIAN_POINT('Origin',(-6.475,18.5,1.));
#1101=CARTESIAN_POINT('Origin',(-6.475,18.5,1.));
#1102=CARTESIAN_POINT('Origin',(-6.475,9.625,1.));
#1103=CARTESIAN_POINT('',(-6.475,14.5,0.));
#1104=CARTESIAN_POINT('',(-7.475,14.5,1.));
#1105=CARTESIAN_POINT('Origin',(-6.475,14.5,1.));
#1106=CARTESIAN_POINT('',(-7.475,9.625,1.));
#1107=CARTESIAN_POINT('',(-6.475,9.625,0.));
#1108=CARTESIAN_POINT('Origin',(-6.475,18.5,1.25));
#1109=CARTESIAN_POINT('',(-7.475,18.5,5.));
#1110=CARTESIAN_POINT('',(-6.475,19.5,5.));
#1111=CARTESIAN_POINT('Origin',(-6.475,18.5,5.));
#1112=CARTESIAN_POINT('',(-6.475,19.5,1.25));
#1113=CARTESIAN_POINT('',(-7.475,18.5,1.25));
#1114=CARTESIAN_POINT('Origin',(0.,18.5,1.));
#1115=CARTESIAN_POINT('',(0.,19.5,1.));
#1116=CARTESIAN_POINT('',(0.,18.5,0.));
#1117=CARTESIAN_POINT('Origin',(6.475,18.5,3.75));
#1118=CARTESIAN_POINT('',(6.475,19.5,5.));
#1119=CARTESIAN_POINT('',(7.475,18.5,5.));
#1120=CARTESIAN_POINT('Origin',(6.475,18.5,5.));
#1121=CARTESIAN_POINT('',(7.475,18.5,3.75));
#1122=CARTESIAN_POINT('',(6.475,19.5,3.75));
#1123=CARTESIAN_POINT('Origin',(7.475,14.5,5.));
#1124=CARTESIAN_POINT('',(7.475,14.5,5.));
#1125=CARTESIAN_POINT('',(7.475,14.5,5.));
#1126=CARTESIAN_POINT('',(7.475,14.5,2.5));
#1127=CARTESIAN_POINT('Origin',(0.,19.5,2.5));
#1128=CARTESIAN_POINT('',(7.475,19.5,5.));
#1129=CARTESIAN_POINT('Origin',(0.,4.75,5.));
#1130=CARTESIAN_POINT('',(-7.475,14.5,5.));
#1131=CARTESIAN_POINT('',(-7.475,14.5,5.));
#1132=CARTESIAN_POINT('',(-10.,14.5,5.));
#1133=CARTESIAN_POINT('',(-10.,14.5,5.));
#1134=CARTESIAN_POINT('',(-10.,-3.,5.));
#1135=CARTESIAN_POINT('',(-10.,-5.,5.));
#1136=CARTESIAN_POINT('',(-8.,-5.,5.));
#1137=CARTESIAN_POINT('Origin',(-8.,-3.,5.));
#1138=CARTESIAN_POINT('',(-5.,-5.,5.));
#1139=CARTESIAN_POINT('',(10.,-5.,5.));
#1140=CARTESIAN_POINT('',(-5.,0.,5.));
#1141=CARTESIAN_POINT('',(-5.,-0.125,5.));
#1142=CARTESIAN_POINT('',(4.99951886112571,-0.0693625060698711,5.));
#1143=CARTESIAN_POINT('Origin',(0.,0.,5.));
#1144=CARTESIAN_POINT('',(4.99951886112571,-5.,5.));
#1145=CARTESIAN_POINT('',(4.99951886112571,2.34031874696506,5.));
#1146=CARTESIAN_POINT('',(8.,-5.,5.));
#1147=CARTESIAN_POINT('',(10.,-5.,5.));
#1148=CARTESIAN_POINT('',(10.,-3.,5.));
#1149=CARTESIAN_POINT('Origin',(8.,-3.,5.));
#1150=CARTESIAN_POINT('',(10.,14.5,5.));
#1151=CARTESIAN_POINT('',(10.,14.5,5.));
#1152=CARTESIAN_POINT('',(-10.,14.5,5.));
#1153=CARTESIAN_POINT('',(9.2,2.42863600510536E-15,5.));
#1154=CARTESIAN_POINT('Origin',(7.5,2.22044604925031E-15,5.));
#1155=CARTESIAN_POINT('',(-5.8,2.0818995585505E-16,5.));
#1156=CARTESIAN_POINT('Origin',(-7.5,0.,5.));
#1157=CARTESIAN_POINT('Origin',(6.,15.5,-3.));
#1158=CARTESIAN_POINT('',(8.,11.5,-3.));
#1159=CARTESIAN_POINT('',(4.,11.5,-3.));
#1160=CARTESIAN_POINT('Origin',(6.,11.5,-3.));
#1161=CARTESIAN_POINT('Origin',(6.,11.5,-3.));
#1162=CARTESIAN_POINT('',(4.,14.5,-3.));
#1163=CARTESIAN_POINT('',(4.,15.5,-3.));
#1164=CARTESIAN_POINT('Origin',(6.,14.5,-3.));
#1165=CARTESIAN_POINT('Origin',(10.,11.5,0.));
#1166=CARTESIAN_POINT('',(-10.,11.5,1.5));
#1167=CARTESIAN_POINT('',(-8.5,11.5,0.));
#1168=CARTESIAN_POINT('Origin',(-8.5,11.5,1.5));
#1169=CARTESIAN_POINT('',(-10.,11.5,-6.));
#1170=CARTESIAN_POINT('',(-10.,11.5,0.));
#1171=CARTESIAN_POINT('',(10.,11.5,-6.));
#1172=CARTESIAN_POINT('',(-10.,11.5,-6.));
#1173=CARTESIAN_POINT('',(10.,11.5,1.5));
#1174=CARTESIAN_POINT('',(10.,11.5,0.));
#1175=CARTESIAN_POINT('',(8.5,11.5,0.));
#1176=CARTESIAN_POINT('Origin',(8.5,11.5,1.5));
#1177=CARTESIAN_POINT('',(5.,11.5,0.));
#1178=CARTESIAN_POINT('Origin',(0.,13.,-6.));
#1179=CARTESIAN_POINT('',(-10.,14.5,-6.));
#1180=CARTESIAN_POINT('',(10.,14.5,-6.));
#1181=CARTESIAN_POINT('',(10.,14.5,-6.));
#1182=CARTESIAN_POINT('',(10.,11.5,-6.));
#1183=CARTESIAN_POINT('',(-10.,14.5,-6.));
#1184=CARTESIAN_POINT('Origin',(8.5,-0.124999999999999,1.5));
#1185=CARTESIAN_POINT('',(10.,-3.,1.5));
#1186=CARTESIAN_POINT('',(10.,-0.124999999999999,1.5));
#1187=CARTESIAN_POINT('',(8.5,-3.,0.));
#1188=CARTESIAN_POINT('Origin',(8.5,-3.,1.5));
#1189=CARTESIAN_POINT('',(8.5,-1.37477270848675,0.));
#1190=CARTESIAN_POINT('',(8.5,-0.124999999999999,0.));
#1191=CARTESIAN_POINT('',(9.2,2.16839277560209E-15,0.173350083857842));
#1192=CARTESIAN_POINT('Ctrl Pts',(8.5,-1.37477270848675,1.01915004213637E-16));
#1193=CARTESIAN_POINT('Ctrl Pts',(8.58887088373215,-1.31012865264863,1.03436700652752E-16));
#1194=CARTESIAN_POINT('Ctrl Pts',(8.67190134700829,-1.23648593547266,0.00794570019609367));
#1195=CARTESIAN_POINT('Ctrl Pts',(8.84291976975354,-1.05187423445838,0.0364805188549246));
#1196=CARTESIAN_POINT('Ctrl Pts',(8.92603550384969,-0.936166618712229,0.0599979905016955));
#1197=CARTESIAN_POINT('Ctrl Pts',(9.1285969659538,-0.563567932558893,0.130577898695231));
#1198=CARTESIAN_POINT('Ctrl Pts',(9.2,-0.279216645441443,0.173350083857842));
#1199=CARTESIAN_POINT('Ctrl Pts',(9.2,3.15719672627779E-15,0.173350083857842));
#1200=CARTESIAN_POINT('',(8.5,1.37477270848676,0.));
#1201=CARTESIAN_POINT('Ctrl Pts',(9.2,2.32452945780892E-15,0.173350083857842));
#1202=CARTESIAN_POINT('Ctrl Pts',(9.2,0.279216645441448,0.173350083857842));
#1203=CARTESIAN_POINT('Ctrl Pts',(9.1285969659538,0.563567932558897,0.130577898695231));
#1204=CARTESIAN_POINT('Ctrl Pts',(8.92603550384969,0.936166618712232,0.0599979905016959));
#1205=CARTESIAN_POINT('Ctrl Pts',(8.84291976975354,1.05187423445839,0.0364805188549249));
#1206=CARTESIAN_POINT('Ctrl Pts',(8.67190134700829,1.23648593547267,0.00794570019609355));
#1207=CARTESIAN_POINT('Ctrl Pts',(8.58887088373215,1.31012865264863,2.67433047675124E-17));
#1208=CARTESIAN_POINT('Ctrl Pts',(8.5,1.37477270848676,8.45677694538693E-17));
#1209=CARTESIAN_POINT('',(8.5,-0.124999999999999,0.));
#1210=CARTESIAN_POINT('Origin',(0.,4.75,0.));
#1211=CARTESIAN_POINT('',(-5.,14.5,0.));
#1212=CARTESIAN_POINT('Origin',(0.,4.75,0.));
#1213=CARTESIAN_POINT('Origin',(7.5,2.22044604925031E-15,0.));
#1214=CARTESIAN_POINT('',(8.,-3.5,0.));
#1215=CARTESIAN_POINT('Origin',(8.,-3.,0.));
#1216=CARTESIAN_POINT('',(2.5,-3.5,0.));
#1217=CARTESIAN_POINT('',(-5.,-3.5,0.));
#1218=CARTESIAN_POINT('',(2.5,0.,-5.55111512312578E-16));
#1219=CARTESIAN_POINT('',(2.5,2.375,0.));
#1220=CARTESIAN_POINT('',(-2.5,0.,-5.55111512312578E-16));
#1221=CARTESIAN_POINT('Origin',(0.,0.,0.));
#1222=CARTESIAN_POINT('',(-2.5,-3.5,0.));
#1223=CARTESIAN_POINT('',(-2.5,-0.125,0.));
#1224=CARTESIAN_POINT('',(-8.,-3.5,0.));
#1225=CARTESIAN_POINT('',(-5.,-3.5,0.));
#1226=CARTESIAN_POINT('',(-8.5,-3.,0.));
#1227=CARTESIAN_POINT('Origin',(-8.,-3.,0.));
#1228=CARTESIAN_POINT('',(-8.5,-1.37477270848675,0.));
#1229=CARTESIAN_POINT('',(-8.5,9.625,0.));
#1230=CARTESIAN_POINT('',(-5.8,-2.0818995585505E-16,0.));
#1231=CARTESIAN_POINT('Origin',(-7.5,0.,0.));
#1232=CARTESIAN_POINT('',(-8.5,1.37477270848675,0.));
#1233=CARTESIAN_POINT('Origin',(-7.5,0.,0.));
#1234=CARTESIAN_POINT('',(-8.5,9.625,0.));
#1235=CARTESIAN_POINT('Origin',(-5.,-3.5,1.5));
#1236=CARTESIAN_POINT('',(-2.5,-5.,1.5));
#1237=CARTESIAN_POINT('Origin',(-2.5,-3.5,1.5));
#1238=CARTESIAN_POINT('',(-8.,-5.,1.5));
#1239=CARTESIAN_POINT('',(-5.,-5.,1.5));
#1240=CARTESIAN_POINT('Origin',(-8.,-3.5,1.5));
#1241=CARTESIAN_POINT('Ctrl Pts',(-8.5,-3.,0.));
#1242=CARTESIAN_POINT('Ctrl Pts',(-8.5,-3.5,0.));
#1243=CARTESIAN_POINT('Ctrl Pts',(-8.,-3.5,0.));
#1244=CARTESIAN_POINT('Ctrl Pts',(-10.,-3.,-2.95724435508686E-16));
#1245=CARTESIAN_POINT('Ctrl Pts',(-10.,-5.,-2.95724435508686E-16));
#1246=CARTESIAN_POINT('Ctrl Pts',(-8.,-5.,-2.77555756156289E-16));
#1247=CARTESIAN_POINT('Ctrl Pts',(-10.,-3.,1.5));
#1248=CARTESIAN_POINT('Ctrl Pts',(-10.,-5.,1.5));
#1249=CARTESIAN_POINT('Ctrl Pts',(-8.,-5.,1.5));
#1250=CARTESIAN_POINT('',(-10.,-3.,1.5));
#1251=CARTESIAN_POINT('Origin',(-8.5,-3.,1.5));
#1252=CARTESIAN_POINT('Origin',(-8.,-3.,1.5));
#1253=CARTESIAN_POINT('Origin',(-8.5,9.625,1.5));
#1254=CARTESIAN_POINT('Ctrl Pts',(-8.5,1.37477270848675,-6.50521303491303E-18));
#1255=CARTESIAN_POINT('Ctrl Pts',(-8.58887088373215,1.31012865264863,4.1466620388895E-18));
#1256=CARTESIAN_POINT('Ctrl Pts',(-8.67190134700829,1.23648593547266,0.00794570019609319));
#1257=CARTESIAN_POINT('Ctrl Pts',(-8.84291976975354,1.05187423445838,0.036480518854924));
#1258=CARTESIAN_POINT('Ctrl Pts',(-8.92603550384968,0.93616661871223,0.0599979905016952));
#1259=CARTESIAN_POINT('Ctrl Pts',(-9.1285969659538,0.563567932558895,0.13057789869523));
#1260=CARTESIAN_POINT('Ctrl Pts',(-9.2,0.279216645441446,0.17335008385784));
#1261=CARTESIAN_POINT('Ctrl Pts',(-9.2,0.,0.17335008385784));
#1262=CARTESIAN_POINT('Ctrl Pts',(-9.2,-0.279216645441446,0.17335008385784));
#1263=CARTESIAN_POINT('Ctrl Pts',(-9.1285969659538,-0.563567932558895,0.13057789869523));
#1264=CARTESIAN_POINT('Ctrl Pts',(-8.92603550384968,-0.93616661871223,0.0599979905016952));
#1265=CARTESIAN_POINT('Ctrl Pts',(-8.84291976975354,-1.05187423445838,0.036480518854924));
#1266=CARTESIAN_POINT('Ctrl Pts',(-8.67190134700829,-1.23648593547266,0.00794570019609314));
#1267=CARTESIAN_POINT('Ctrl Pts',(-8.58887088373215,-1.31012865264863,1.98005974659702E-17));
#1268=CARTESIAN_POINT('Ctrl Pts',(-8.5,-1.37477270848675,7.91467585914418E-17));
#1269=CARTESIAN_POINT('',(-10.,9.625,1.5));
#1270=CARTESIAN_POINT('Origin',(-7.5,0.,5.));
#1271=CARTESIAN_POINT('',(-5.8,-2.0818995585505E-16,5.));
#1272=CARTESIAN_POINT('Ctrl Pts',(8.,-3.5,0.));
#1273=CARTESIAN_POINT('Ctrl Pts',(8.5,-3.5,0.));
#1274=CARTESIAN_POINT('Ctrl Pts',(8.5,-3.,0.));
#1275=CARTESIAN_POINT('Ctrl Pts',(8.,-5.,-5.55111512312578E-16));
#1276=CARTESIAN_POINT('Ctrl Pts',(10.,-5.,-5.64698408575811E-16));
#1277=CARTESIAN_POINT('Ctrl Pts',(10.,-3.,-5.64698408575811E-16));
#1278=CARTESIAN_POINT('Ctrl Pts',(8.,-5.,1.5));
#1279=CARTESIAN_POINT('Ctrl Pts',(10.,-5.,1.5));
#1280=CARTESIAN_POINT('Ctrl Pts',(10.,-3.,1.5));
#1281=CARTESIAN_POINT('',(8.,-5.,1.5));
#1282=CARTESIAN_POINT('Origin',(8.,-3.5,1.5));
#1283=CARTESIAN_POINT('Origin',(8.,-3.,1.5));
#1284=CARTESIAN_POINT('Origin',(-5.,-3.5,1.5));
#1285=CARTESIAN_POINT('',(2.5,-5.,1.5));
#1286=CARTESIAN_POINT('Origin',(2.5,-3.5,1.5));
#1287=CARTESIAN_POINT('',(-5.,-5.,1.5));
#1288=CARTESIAN_POINT('Origin',(10.,-5.,0.));
#1289=CARTESIAN_POINT('',(10.,14.5,0.));
#1290=CARTESIAN_POINT('',(10.,-3.,0.));
#1291=CARTESIAN_POINT('Origin',(7.5,2.22044604925031E-15,5.));
#1292=CARTESIAN_POINT('',(9.2,2.01225609339526E-15,5.));
#1293=CARTESIAN_POINT('Origin',(8.,-3.,0.));
#1294=CARTESIAN_POINT('',(8.,-5.,0.));
#1295=CARTESIAN_POINT('Origin',(-8.,-3.,0.));
#1296=CARTESIAN_POINT('',(-8.,-5.,0.));
#1297=CARTESIAN_POINT('',(-10.,-3.,0.));
#1298=CARTESIAN_POINT('Origin',(-10.,-5.,0.));
#1299=CARTESIAN_POINT('',(-2.5,-5.,3.));
#1300=CARTESIAN_POINT('',(-2.5,-5.,1.5));
#1301=CARTESIAN_POINT('',(-5.,-5.,3.));
#1302=CARTESIAN_POINT('',(-5.00144004749244,-5.,3.));
#1303=CARTESIAN_POINT('',(-5.,-5.,2.5));
#1304=CARTESIAN_POINT('Origin',(-7.475,14.5,1.11022302462516E-15));
#1305=CARTESIAN_POINT('',(-7.475,14.5,3.46528361561127E-15));
#1306=CARTESIAN_POINT('Origin',(10.,14.5,0.));
#1307=CARTESIAN_POINT('',(-10.,14.5,0.));
#1308=CARTESIAN_POINT('Origin',(-2.5,-5.,3.));
#1309=CARTESIAN_POINT('',(-2.5,0.,3.));
#1310=CARTESIAN_POINT('',(-2.5,0.,3.));
#1311=CARTESIAN_POINT('',(-2.5,-3.09025900294937,3.));
#1312=CARTESIAN_POINT('Origin',(2.5,0.,3.));
#1313=CARTESIAN_POINT('',(2.5,-5.,3.));
#1314=CARTESIAN_POINT('',(2.5,-5.,1.5));
#1315=CARTESIAN_POINT('',(2.5,0.,3.));
#1316=CARTESIAN_POINT('',(2.5,-0.59025900294937,3.));
#1317=CARTESIAN_POINT('',(2.5,0.,3.));
#1318=CARTESIAN_POINT('Origin',(0.,0.,3.));
#1319=CARTESIAN_POINT('Origin',(0.,0.,3.));
#1320=CARTESIAN_POINT('Origin',(-5.,-5.,5.));
#1321=CARTESIAN_POINT('',(-5.,0.,3.));
#1322=CARTESIAN_POINT('',(-5.,-5.,3.));
#1323=CARTESIAN_POINT('',(-5.,0.,5.));
#1324=CARTESIAN_POINT('Origin',(4.99951886112571,-0.0693625060698711,5.));
#1325=CARTESIAN_POINT('',(4.99951886112571,-0.0693625060698711,3.));
#1326=CARTESIAN_POINT('',(4.99951886112571,-0.0693625060698711,5.));
#1327=CARTESIAN_POINT('',(4.99951886112571,-5.,3.));
#1328=CARTESIAN_POINT('',(4.99951886112571,-0.0693625060698711,3.));
#1329=CARTESIAN_POINT('',(4.99951886112571,-5.,2.5));
#1330=CARTESIAN_POINT('Origin',(0.,0.,5.));
#1331=CARTESIAN_POINT('Origin',(0.,0.,3.));
#1332=CARTESIAN_POINT('Origin',(-0.0028800949848707,-1.18051800589874,3.));
#1333=CARTESIAN_POINT('',(-5.00144004749244,-5.,3.));
#1334=CARTESIAN_POINT('Origin',(-10.,-5.,0.));
#1335=CARTESIAN_POINT('Origin',(-10.,14.5,0.));
#1336=UNCERTAINTY_MEASURE_WITH_UNIT(LENGTH_MEASURE(0.01),#1340,
'DISTANCE_ACCURACY_VALUE',
'Maximum model space distance between geometric entities at asserted c
onnectivities');
#1337=UNCERTAINTY_MEASURE_WITH_UNIT(LENGTH_MEASURE(0.01),#1340,
'DISTANCE_ACCURACY_VALUE',
'Maximum model space distance between geometric entities at asserted c
onnectivities');
#1338=(
GEOMETRIC_REPRESENTATION_CONTEXT(3)
GLOBAL_UNCERTAINTY_ASSIGNED_CONTEXT((#1336))
GLOBAL_UNIT_ASSIGNED_CONTEXT((#1340,#1343,#1342))
REPRESENTATION_CONTEXT('','3D')
);
#1339=(
GEOMETRIC_REPRESENTATION_CONTEXT(3)
GLOBAL_UNCERTAINTY_ASSIGNED_CONTEXT((#1337))
GLOBAL_UNIT_ASSIGNED_CONTEXT((#1340,#1343,#1342))
REPRESENTATION_CONTEXT('','3D')
);
#1340=(
LENGTH_UNIT()
NAMED_UNIT(*)
SI_UNIT(.MILLI.,.METRE.)
);
#1341=(
LENGTH_UNIT()
NAMED_UNIT(*)
SI_UNIT(.CENTI.,.METRE.)
);
#1342=(
NAMED_UNIT(*)
SI_UNIT($,.STERADIAN.)
SOLID_ANGLE_UNIT()
);
#1343=(
NAMED_UNIT(*)
PLANE_ANGLE_UNIT()
SI_UNIT($,.RADIAN.)
);
#1344=SHAPE_DEFINITION_REPRESENTATION(#1345,#1346);
#1345=PRODUCT_DEFINITION_SHAPE('',$,#1348);
#1346=SHAPE_REPRESENTATION('',(#775),#1338);
#1347=PRODUCT_DEFINITION_CONTEXT('part definition',#1352,'design');
#1348=PRODUCT_DEFINITION('Kolbenhalterung neu unten',
'Kolbenhalterung neu unten',#1349,#1347);
#1349=PRODUCT_DEFINITION_FORMATION('',$,#1354);
#1350=PRODUCT_RELATED_PRODUCT_CATEGORY('Kolbenhalterung neu unten',
'Kolbenhalterung neu unten',(#1354));
#1351=APPLICATION_PROTOCOL_DEFINITION('international standard',
'automotive_design',2009,#1352);
#1352=APPLICATION_CONTEXT(
'Core Data for Automotive Mechanical Design Process');
#1353=PRODUCT_CONTEXT('part definition',#1352,'mechanical');
#1354=PRODUCT('Kolbenhalterung neu unten','Kolbenhalterung neu unten',$,
(#1353));
#1355=PRESENTATION_STYLE_ASSIGNMENT((#1356));
#1356=SURFACE_STYLE_USAGE(.BOTH.,#1357);
#1357=SURFACE_SIDE_STYLE('',(#1358));
#1358=SURFACE_STYLE_FILL_AREA(#1359);
#1359=FILL_AREA_STYLE('',(#1360));
#1360=FILL_AREA_STYLE_COLOUR('',#1361);
#1361=COLOUR_RGB('',0.749019607843137,0.749019607843137,0.749019607843137);
ENDSEC;
END-ISO-10303-21;
