# Supplementary material for: Ultra-Low-Cost 3D Bioprinting: Modification and Application of an Off-the-Shelf Desktop 3D-Printer for Biofabrication
Source: Front Bioeng Biotechnol. 2019 Jul 31;7:184. doi: 10.3389/fbioe.2019.00184 (PMC6684753; doi:10.3389/fbioe.2019.00184)
Supplement: Supplementary file 1 [file Data_Sheet_1.zip › Construction files/STP/Plunger Hold/Plunger Hold Connector.stp]

ISO-10303-21;
HEADER;
/* Generated by software containing ST-Developer
 * from STEP Tools, Inc. (www.steptools.com) 
 */

FILE_DESCRIPTION(
/* description */ (''),
/* implementation_level */ '2;1');

FILE_NAME(
/* name */ 
'D:\\Hiwi-Job\\MBT\\Paper Zelldrucker\\STP-Files\\Kolbenhalterung\\Kol
benhalterung neu Aufsatz 2.stp',
/* time_stamp */ '2018-06-20T13:02:45+02:00',
/* author */ ('Philipp'),
/* organization */ (''),
/* preprocessor_version */ 'ST-DEVELOPER v17',
/* originating_system */ 'Autodesk Inventor 2019',
/* authorisation */ '');

FILE_SCHEMA (('AUTOMOTIVE_DESIGN { 1 0 10303 214 3 1 1 }'));
ENDSEC;

DATA;
#10=MECHANICAL_DESIGN_GEOMETRIC_PRESENTATION_REPRESENTATION('',(#13),#541);
#11=SHAPE_REPRESENTATION_RELATIONSHIP('SRR','None',#548,#12);
#12=ADVANCED_BREP_SHAPE_REPRESENTATION('',(#14),#540);
#13=STYLED_ITEM('',(#557),#14);
#14=MANIFOLD_SOLID_BREP('Volumenk\X\F6rper1',#304);
#15=FACE_BOUND('',#47,.T.);
#16=FACE_BOUND('',#52,.T.);
#17=FACE_BOUND('',#58,.T.);
#18=FACE_BOUND('',#64,.T.);
#19=FACE_BOUND('',#65,.T.);
#20=FACE_BOUND('',#66,.T.);
#21=PLANE('',#327);
#22=PLANE('',#332);
#23=PLANE('',#338);
#24=PLANE('',#342);
#25=PLANE('',#351);
#26=PLANE('',#356);
#27=PLANE('',#357);
#28=PLANE('',#358);
#29=FACE_OUTER_BOUND('',#45,.T.);
#30=FACE_OUTER_BOUND('',#46,.T.);
#31=FACE_OUTER_BOUND('',#48,.T.);
#32=FACE_OUTER_BOUND('',#49,.T.);
#33=FACE_OUTER_BOUND('',#50,.T.);
#34=FACE_OUTER_BOUND('',#51,.T.);
#35=FACE_OUTER_BOUND('',#53,.T.);
#36=FACE_OUTER_BOUND('',#54,.T.);
#37=FACE_OUTER_BOUND('',#55,.T.);
#38=FACE_OUTER_BOUND('',#56,.T.);
#39=FACE_OUTER_BOUND('',#57,.T.);
#40=FACE_OUTER_BOUND('',#59,.T.);
#41=FACE_OUTER_BOUND('',#60,.T.);
#42=FACE_OUTER_BOUND('',#61,.T.);
#43=FACE_OUTER_BOUND('',#62,.T.);
#44=FACE_OUTER_BOUND('',#63,.T.);
#45=EDGE_LOOP('',(#198,#199,#200,#201));
#46=EDGE_LOOP('',(#202,#203,#204,#205,#206,#207,#208));
#47=EDGE_LOOP('',(#209));
#48=EDGE_LOOP('',(#210,#211,#212,#213));
#49=EDGE_LOOP('',(#214,#215,#216,#217));
#50=EDGE_LOOP('',(#218,#219,#220,#221));
#51=EDGE_LOOP('',(#222,#223,#224,#225,#226,#227));
#52=EDGE_LOOP('',(#228));
#53=EDGE_LOOP('',(#229,#230,#231,#232));
#54=EDGE_LOOP('',(#233,#234,#235,#236));
#55=EDGE_LOOP('',(#237,#238,#239,#240,#241));
#56=EDGE_LOOP('',(#242,#243,#244,#245,#246,#247));
#57=EDGE_LOOP('',(#248));
#58=EDGE_LOOP('',(#249));
#59=EDGE_LOOP('',(#250,#251,#252,#253));
#60=EDGE_LOOP('',(#254,#255,#256,#257));
#61=EDGE_LOOP('',(#258,#259,#260,#261,#262));
#62=EDGE_LOOP('',(#263,#264,#265,#266,#267));
#63=EDGE_LOOP('',(#268,#269,#270,#271,#272,#273,#274,#275));
#64=EDGE_LOOP('',(#276,#277));
#65=EDGE_LOOP('',(#278));
#66=EDGE_LOOP('',(#279));
#67=LINE('',#459,#89);
#68=LINE('',#462,#90);
#69=LINE('',#465,#91);
#70=LINE('',#469,#92);
#71=LINE('',#474,#93);
#72=LINE('',#479,#94);
#73=LINE('',#480,#95);
#74=LINE('',#484,#96);
#75=LINE('',#490,#97);
#76=LINE('',#493,#98);
#77=LINE('',#496,#99);
#78=LINE('',#499,#100);
#79=LINE('',#501,#101);
#80=LINE('',#506,#102);
#81=LINE('',#507,#103);
#82=LINE('',#511,#104);
#83=LINE('',#518,#105);
#84=LINE('',#523,#106);
#85=LINE('',#527,#107);
#86=LINE('',#531,#108);
#87=LINE('',#534,#109);
#88=LINE('',#536,#110);
#89=VECTOR('',#365,10.);
#90=VECTOR('',#368,10.);
#91=VECTOR('',#371,10.);
#92=VECTOR('',#374,10.);
#93=VECTOR('',#379,10.);
#94=VECTOR('',#384,10.);
#95=VECTOR('',#385,10.);
#96=VECTOR('',#390,10.);
#97=VECTOR('',#395,10.);
#98=VECTOR('',#398,10.);
#99=VECTOR('',#401,10.);
#100=VECTOR('',#404,10.);
#101=VECTOR('',#407,10.);
#102=VECTOR('',#412,10.);
#103=VECTOR('',#413,10.);
#104=VECTOR('',#418,10.);
#105=VECTOR('',#425,1.6);
#106=VECTOR('',#432,3.);
#107=VECTOR('',#437,1.6);
#108=VECTOR('',#442,1.6);
#109=VECTOR('',#447,10.);
#110=VECTOR('',#450,10.);
#111=CIRCLE('',#325,2.);
#112=CIRCLE('',#326,2.);
#113=CIRCLE('',#328,2.);
#114=CIRCLE('',#329,3.);
#115=CIRCLE('',#330,3.);
#116=CIRCLE('',#331,1.6);
#117=CIRCLE('',#334,2.);
#118=CIRCLE('',#336,2.);
#119=CIRCLE('',#337,2.);
#120=CIRCLE('',#339,2.);
#121=CIRCLE('',#340,3.);
#122=CIRCLE('',#341,1.6);
#123=CIRCLE('',#344,2.);
#124=CIRCLE('',#346,1.6);
#125=CIRCLE('',#347,1.6);
#126=CIRCLE('',#348,1.6);
#127=CIRCLE('',#350,3.);
#128=CIRCLE('',#353,1.6);
#129=CIRCLE('',#355,1.6);
#130=VERTEX_POINT('',#455);
#131=VERTEX_POINT('',#456);
#132=VERTEX_POINT('',#458);
#133=VERTEX_POINT('',#460);
#134=VERTEX_POINT('',#464);
#135=VERTEX_POINT('',#466);
#136=VERTEX_POINT('',#468);
#137=VERTEX_POINT('',#470);
#138=VERTEX_POINT('',#472);
#139=VERTEX_POINT('',#475);
#140=VERTEX_POINT('',#478);
#141=VERTEX_POINT('',#482);
#142=VERTEX_POINT('',#486);
#143=VERTEX_POINT('',#487);
#144=VERTEX_POINT('',#489);
#145=VERTEX_POINT('',#491);
#146=VERTEX_POINT('',#495);
#147=VERTEX_POINT('',#497);
#148=VERTEX_POINT('',#502);
#149=VERTEX_POINT('',#505);
#150=VERTEX_POINT('',#509);
#151=VERTEX_POINT('',#513);
#152=VERTEX_POINT('',#514);
#153=VERTEX_POINT('',#517);
#154=VERTEX_POINT('',#521);
#155=VERTEX_POINT('',#526);
#156=VERTEX_POINT('',#530);
#157=EDGE_CURVE('',#130,#131,#111,.T.);
#158=EDGE_CURVE('',#131,#132,#67,.T.);
#159=EDGE_CURVE('',#132,#133,#112,.T.);
#160=EDGE_CURVE('',#133,#130,#68,.T.);
#161=EDGE_CURVE('',#130,#134,#69,.T.);
#162=EDGE_CURVE('',#135,#134,#113,.T.);
#163=EDGE_CURVE('',#135,#136,#70,.T.);
#164=EDGE_CURVE('',#136,#137,#114,.T.);
#165=EDGE_CURVE('',#137,#138,#115,.T.);
#166=EDGE_CURVE('',#138,#131,#71,.T.);
#167=EDGE_CURVE('',#139,#139,#116,.T.);
#168=EDGE_CURVE('',#140,#133,#72,.T.);
#169=EDGE_CURVE('',#134,#140,#73,.T.);
#170=EDGE_CURVE('',#140,#141,#117,.T.);
#171=EDGE_CURVE('',#141,#135,#74,.T.);
#172=EDGE_CURVE('',#142,#143,#118,.T.);
#173=EDGE_CURVE('',#143,#144,#75,.T.);
#174=EDGE_CURVE('',#144,#145,#119,.T.);
#175=EDGE_CURVE('',#145,#142,#76,.T.);
#176=EDGE_CURVE('',#142,#146,#77,.T.);
#177=EDGE_CURVE('',#147,#146,#120,.T.);
#178=EDGE_CURVE('',#147,#138,#78,.T.);
#179=EDGE_CURVE('',#138,#136,#121,.T.);
#180=EDGE_CURVE('',#136,#143,#79,.T.);
#181=EDGE_CURVE('',#148,#148,#122,.T.);
#182=EDGE_CURVE('',#149,#145,#80,.T.);
#183=EDGE_CURVE('',#146,#149,#81,.T.);
#184=EDGE_CURVE('',#149,#150,#123,.T.);
#185=EDGE_CURVE('',#150,#147,#82,.T.);
#186=EDGE_CURVE('',#151,#152,#124,.T.);
#187=EDGE_CURVE('',#152,#151,#125,.T.);
#188=EDGE_CURVE('',#152,#153,#83,.T.);
#189=EDGE_CURVE('',#153,#153,#126,.T.);
#190=EDGE_CURVE('',#154,#154,#127,.T.);
#191=EDGE_CURVE('',#154,#137,#84,.T.);
#192=EDGE_CURVE('',#148,#155,#85,.T.);
#193=EDGE_CURVE('',#155,#155,#128,.T.);
#194=EDGE_CURVE('',#139,#156,#86,.T.);
#195=EDGE_CURVE('',#156,#156,#129,.T.);
#196=EDGE_CURVE('',#132,#150,#87,.T.);
#197=EDGE_CURVE('',#144,#141,#88,.T.);
#198=ORIENTED_EDGE('',*,*,#157,.T.);
#199=ORIENTED_EDGE('',*,*,#158,.T.);
#200=ORIENTED_EDGE('',*,*,#159,.T.);
#201=ORIENTED_EDGE('',*,*,#160,.T.);
#202=ORIENTED_EDGE('',*,*,#157,.F.);
#203=ORIENTED_EDGE('',*,*,#161,.T.);
#204=ORIENTED_EDGE('',*,*,#162,.F.);
#205=ORIENTED_EDGE('',*,*,#163,.T.);
#206=ORIENTED_EDGE('',*,*,#164,.T.);
#207=ORIENTED_EDGE('',*,*,#165,.T.);
#208=ORIENTED_EDGE('',*,*,#166,.T.);
#209=ORIENTED_EDGE('',*,*,#167,.T.);
#210=ORIENTED_EDGE('',*,*,#160,.F.);
#211=ORIENTED_EDGE('',*,*,#168,.F.);
#212=ORIENTED_EDGE('',*,*,#169,.F.);
#213=ORIENTED_EDGE('',*,*,#161,.F.);
#214=ORIENTED_EDGE('',*,*,#162,.T.);
#215=ORIENTED_EDGE('',*,*,#169,.T.);
#216=ORIENTED_EDGE('',*,*,#170,.T.);
#217=ORIENTED_EDGE('',*,*,#171,.T.);
#218=ORIENTED_EDGE('',*,*,#172,.T.);
#219=ORIENTED_EDGE('',*,*,#173,.T.);
#220=ORIENTED_EDGE('',*,*,#174,.T.);
#221=ORIENTED_EDGE('',*,*,#175,.T.);
#222=ORIENTED_EDGE('',*,*,#172,.F.);
#223=ORIENTED_EDGE('',*,*,#176,.T.);
#224=ORIENTED_EDGE('',*,*,#177,.F.);
#225=ORIENTED_EDGE('',*,*,#178,.T.);
#226=ORIENTED_EDGE('',*,*,#179,.T.);
#227=ORIENTED_EDGE('',*,*,#180,.T.);
#228=ORIENTED_EDGE('',*,*,#181,.T.);
#229=ORIENTED_EDGE('',*,*,#175,.F.);
#230=ORIENTED_EDGE('',*,*,#182,.F.);
#231=ORIENTED_EDGE('',*,*,#183,.F.);
#232=ORIENTED_EDGE('',*,*,#176,.F.);
#233=ORIENTED_EDGE('',*,*,#177,.T.);
#234=ORIENTED_EDGE('',*,*,#183,.T.);
#235=ORIENTED_EDGE('',*,*,#184,.T.);
#236=ORIENTED_EDGE('',*,*,#185,.T.);
#237=ORIENTED_EDGE('',*,*,#186,.F.);
#238=ORIENTED_EDGE('',*,*,#187,.F.);
#239=ORIENTED_EDGE('',*,*,#188,.T.);
#240=ORIENTED_EDGE('',*,*,#189,.F.);
#241=ORIENTED_EDGE('',*,*,#188,.F.);
#242=ORIENTED_EDGE('',*,*,#190,.F.);
#243=ORIENTED_EDGE('',*,*,#191,.T.);
#244=ORIENTED_EDGE('',*,*,#164,.F.);
#245=ORIENTED_EDGE('',*,*,#179,.F.);
#246=ORIENTED_EDGE('',*,*,#165,.F.);
#247=ORIENTED_EDGE('',*,*,#191,.F.);
#248=ORIENTED_EDGE('',*,*,#190,.T.);
#249=ORIENTED_EDGE('',*,*,#189,.T.);
#250=ORIENTED_EDGE('',*,*,#181,.F.);
#251=ORIENTED_EDGE('',*,*,#192,.T.);
#252=ORIENTED_EDGE('',*,*,#193,.F.);
#253=ORIENTED_EDGE('',*,*,#192,.F.);
#254=ORIENTED_EDGE('',*,*,#167,.F.);
#255=ORIENTED_EDGE('',*,*,#194,.T.);
#256=ORIENTED_EDGE('',*,*,#195,.F.);
#257=ORIENTED_EDGE('',*,*,#194,.F.);
#258=ORIENTED_EDGE('',*,*,#158,.F.);
#259=ORIENTED_EDGE('',*,*,#166,.F.);
#260=ORIENTED_EDGE('',*,*,#178,.F.);
#261=ORIENTED_EDGE('',*,*,#185,.F.);
#262=ORIENTED_EDGE('',*,*,#196,.F.);
#263=ORIENTED_EDGE('',*,*,#171,.F.);
#264=ORIENTED_EDGE('',*,*,#197,.F.);
#265=ORIENTED_EDGE('',*,*,#173,.F.);
#266=ORIENTED_EDGE('',*,*,#180,.F.);
#267=ORIENTED_EDGE('',*,*,#163,.F.);
#268=ORIENTED_EDGE('',*,*,#159,.F.);
#269=ORIENTED_EDGE('',*,*,#196,.T.);
#270=ORIENTED_EDGE('',*,*,#184,.F.);
#271=ORIENTED_EDGE('',*,*,#182,.T.);
#272=ORIENTED_EDGE('',*,*,#174,.F.);
#273=ORIENTED_EDGE('',*,*,#197,.T.);
#274=ORIENTED_EDGE('',*,*,#170,.F.);
#275=ORIENTED_EDGE('',*,*,#168,.T.);
#276=ORIENTED_EDGE('',*,*,#186,.T.);
#277=ORIENTED_EDGE('',*,*,#187,.T.);
#278=ORIENTED_EDGE('',*,*,#193,.T.);
#279=ORIENTED_EDGE('',*,*,#195,.T.);
#280=CYLINDRICAL_SURFACE('',#324,2.);
#281=CYLINDRICAL_SURFACE('',#333,2.);
#282=CYLINDRICAL_SURFACE('',#335,2.);
#283=CYLINDRICAL_SURFACE('',#343,2.);
#284=CYLINDRICAL_SURFACE('',#345,1.6);
#285=CYLINDRICAL_SURFACE('',#349,3.);
#286=CYLINDRICAL_SURFACE('',#352,1.6);
#287=CYLINDRICAL_SURFACE('',#354,1.6);
#288=ADVANCED_FACE('',(#29),#280,.T.);
#289=ADVANCED_FACE('',(#30,#15),#21,.T.);
#290=ADVANCED_FACE('',(#31),#22,.T.);
#291=ADVANCED_FACE('',(#32),#281,.T.);
#292=ADVANCED_FACE('',(#33),#282,.T.);
#293=ADVANCED_FACE('',(#34,#16),#23,.T.);
#294=ADVANCED_FACE('',(#35),#24,.T.);
#295=ADVANCED_FACE('',(#36),#283,.T.);
#296=ADVANCED_FACE('',(#37),#284,.F.);
#297=ADVANCED_FACE('',(#38),#285,.T.);
#298=ADVANCED_FACE('',(#39,#17),#25,.T.);
#299=ADVANCED_FACE('',(#40),#286,.F.);
#300=ADVANCED_FACE('',(#41),#287,.F.);
#301=ADVANCED_FACE('',(#42),#26,.T.);
#302=ADVANCED_FACE('',(#43),#27,.T.);
#303=ADVANCED_FACE('',(#44,#18,#19,#20),#28,.F.);
#304=CLOSED_SHELL('',(#288,#289,#290,#291,#292,#293,#294,#295,#296,#297,
#298,#299,#300,#301,#302,#303));
#305=DERIVED_UNIT_ELEMENT(#307,1.);
#306=DERIVED_UNIT_ELEMENT(#543,3.);
#307=(
MASS_UNIT()
NAMED_UNIT(*)
SI_UNIT($,.GRAM.)
);
#308=DERIVED_UNIT((#305,#306));
#309=MEASURE_REPRESENTATION_ITEM('density measure',
POSITIVE_RATIO_MEASURE(1.),#308);
#310=PROPERTY_DEFINITION_REPRESENTATION(#315,#312);
#311=PROPERTY_DEFINITION_REPRESENTATION(#316,#313);
#312=REPRESENTATION('material name',(#314),#540);
#313=REPRESENTATION('density',(#309),#540);
#314=DESCRIPTIVE_REPRESENTATION_ITEM('Generisch','Generisch');
#315=PROPERTY_DEFINITION('material property','material name',#550);
#316=PROPERTY_DEFINITION('material property','density of part',#550);
#317=DATE_TIME_ROLE('creation_date');
#318=APPLIED_DATE_AND_TIME_ASSIGNMENT(#319,#317,(#550));
#319=DATE_AND_TIME(#320,#321);
#320=CALENDAR_DATE(2015,6,11);
#321=LOCAL_TIME(9,40,37.,#322);
#322=COORDINATED_UNIVERSAL_TIME_OFFSET(0,0,.BEHIND.);
#323=AXIS2_PLACEMENT_3D('placement',#453,#359,#360);
#324=AXIS2_PLACEMENT_3D('',#454,#361,#362);
#325=AXIS2_PLACEMENT_3D('',#457,#363,#364);
#326=AXIS2_PLACEMENT_3D('',#461,#366,#367);
#327=AXIS2_PLACEMENT_3D('',#463,#369,#370);
#328=AXIS2_PLACEMENT_3D('',#467,#372,#373);
#329=AXIS2_PLACEMENT_3D('',#471,#375,#376);
#330=AXIS2_PLACEMENT_3D('',#473,#377,#378);
#331=AXIS2_PLACEMENT_3D('',#476,#380,#381);
#332=AXIS2_PLACEMENT_3D('',#477,#382,#383);
#333=AXIS2_PLACEMENT_3D('',#481,#386,#387);
#334=AXIS2_PLACEMENT_3D('',#483,#388,#389);
#335=AXIS2_PLACEMENT_3D('',#485,#391,#392);
#336=AXIS2_PLACEMENT_3D('',#488,#393,#394);
#337=AXIS2_PLACEMENT_3D('',#492,#396,#397);
#338=AXIS2_PLACEMENT_3D('',#494,#399,#400);
#339=AXIS2_PLACEMENT_3D('',#498,#402,#403);
#340=AXIS2_PLACEMENT_3D('',#500,#405,#406);
#341=AXIS2_PLACEMENT_3D('',#503,#408,#409);
#342=AXIS2_PLACEMENT_3D('',#504,#410,#411);
#343=AXIS2_PLACEMENT_3D('',#508,#414,#415);
#344=AXIS2_PLACEMENT_3D('',#510,#416,#417);
#345=AXIS2_PLACEMENT_3D('',#512,#419,#420);
#346=AXIS2_PLACEMENT_3D('',#515,#421,#422);
#347=AXIS2_PLACEMENT_3D('',#516,#423,#424);
#348=AXIS2_PLACEMENT_3D('',#519,#426,#427);
#349=AXIS2_PLACEMENT_3D('',#520,#428,#429);
#350=AXIS2_PLACEMENT_3D('',#522,#430,#431);
#351=AXIS2_PLACEMENT_3D('',#524,#433,#434);
#352=AXIS2_PLACEMENT_3D('',#525,#435,#436);
#353=AXIS2_PLACEMENT_3D('',#528,#438,#439);
#354=AXIS2_PLACEMENT_3D('',#529,#440,#441);
#355=AXIS2_PLACEMENT_3D('',#532,#443,#444);
#356=AXIS2_PLACEMENT_3D('',#533,#445,#446);
#357=AXIS2_PLACEMENT_3D('',#535,#448,#449);
#358=AXIS2_PLACEMENT_3D('',#537,#451,#452);
#359=DIRECTION('axis',(0.,0.,1.));
#360=DIRECTION('refdir',(1.,0.,0.));
#361=DIRECTION('center_axis',(0.,0.,1.));
#362=DIRECTION('ref_axis',(0.707106781186547,-0.707106781186548,0.));
#363=DIRECTION('center_axis',(0.,0.,-1.));
#364=DIRECTION('ref_axis',(0.707106781186547,-0.707106781186548,0.));
#365=DIRECTION('',(0.,0.,-1.));
#366=DIRECTION('center_axis',(0.,0.,1.));
#367=DIRECTION('ref_axis',(0.707106781186547,-0.707106781186548,0.));
#368=DIRECTION('',(0.,0.,1.));
#369=DIRECTION('center_axis',(0.,0.,1.));
#370=DIRECTION('ref_axis',(1.,0.,0.));
#371=DIRECTION('',(0.,1.,0.));
#372=DIRECTION('center_axis',(0.,0.,-1.));
#373=DIRECTION('ref_axis',(0.707106781186547,0.707106781186548,0.));
#374=DIRECTION('',(-1.,0.,0.));
#375=DIRECTION('center_axis',(0.,0.,-1.));
#376=DIRECTION('ref_axis',(-1.,0.,0.));
#377=DIRECTION('center_axis',(0.,0.,-1.));
#378=DIRECTION('ref_axis',(-1.,0.,0.));
#379=DIRECTION('',(1.,5.55111512312578E-17,0.));
#380=DIRECTION('center_axis',(0.,0.,-1.));
#381=DIRECTION('ref_axis',(-1.,0.,0.));
#382=DIRECTION('center_axis',(1.,0.,0.));
#383=DIRECTION('ref_axis',(0.,1.,0.));
#384=DIRECTION('',(0.,-1.,0.));
#385=DIRECTION('',(0.,0.,-1.));
#386=DIRECTION('center_axis',(0.,0.,1.));
#387=DIRECTION('ref_axis',(0.707106781186547,0.707106781186548,0.));
#388=DIRECTION('center_axis',(0.,0.,1.));
#389=DIRECTION('ref_axis',(0.707106781186547,0.707106781186548,0.));
#390=DIRECTION('',(0.,0.,1.));
#391=DIRECTION('center_axis',(0.,0.,1.));
#392=DIRECTION('ref_axis',(-0.707106781186547,0.707106781186548,0.));
#393=DIRECTION('center_axis',(0.,0.,-1.));
#394=DIRECTION('ref_axis',(-0.707106781186547,0.707106781186548,0.));
#395=DIRECTION('',(0.,0.,-1.));
#396=DIRECTION('center_axis',(0.,0.,1.));
#397=DIRECTION('ref_axis',(-0.707106781186547,0.707106781186548,0.));
#398=DIRECTION('',(0.,0.,1.));
#399=DIRECTION('center_axis',(0.,0.,1.));
#400=DIRECTION('ref_axis',(1.,0.,0.));
#401=DIRECTION('',(0.,-1.,0.));
#402=DIRECTION('center_axis',(0.,0.,-1.));
#403=DIRECTION('ref_axis',(-0.707106781186547,-0.707106781186548,0.));
#404=DIRECTION('',(1.,5.55111512312578E-17,0.));
#405=DIRECTION('center_axis',(0.,0.,-1.));
#406=DIRECTION('ref_axis',(-1.,0.,0.));
#407=DIRECTION('',(-1.,0.,0.));
#408=DIRECTION('center_axis',(0.,0.,-1.));
#409=DIRECTION('ref_axis',(-1.,0.,0.));
#410=DIRECTION('center_axis',(-1.,0.,0.));
#411=DIRECTION('ref_axis',(0.,-1.,0.));
#412=DIRECTION('',(0.,1.,0.));
#413=DIRECTION('',(0.,0.,-1.));
#414=DIRECTION('center_axis',(0.,0.,1.));
#415=DIRECTION('ref_axis',(-0.707106781186547,-0.707106781186548,0.));
#416=DIRECTION('center_axis',(0.,0.,1.));
#417=DIRECTION('ref_axis',(-0.707106781186547,-0.707106781186548,0.));
#418=DIRECTION('',(0.,0.,1.));
#419=DIRECTION('center_axis',(0.,0.,1.));
#420=DIRECTION('ref_axis',(-1.,0.,0.));
#421=DIRECTION('center_axis',(0.,0.,1.));
#422=DIRECTION('ref_axis',(1.,0.,0.));
#423=DIRECTION('center_axis',(0.,0.,1.));
#424=DIRECTION('ref_axis',(1.,0.,0.));
#425=DIRECTION('',(0.,0.,1.));
#426=DIRECTION('center_axis',(0.,0.,-1.));
#427=DIRECTION('ref_axis',(-1.,0.,0.));
#428=DIRECTION('center_axis',(0.,0.,1.));
#429=DIRECTION('ref_axis',(-1.,0.,0.));
#430=DIRECTION('center_axis',(0.,0.,1.));
#431=DIRECTION('ref_axis',(-1.,0.,0.));
#432=DIRECTION('',(0.,0.,-1.));
#433=DIRECTION('center_axis',(0.,0.,1.));
#434=DIRECTION('ref_axis',(1.,0.,0.));
#435=DIRECTION('center_axis',(0.,0.,-1.));
#436=DIRECTION('ref_axis',(-1.,0.,0.));
#437=DIRECTION('',(0.,0.,-1.));
#438=DIRECTION('center_axis',(0.,0.,1.));
#439=DIRECTION('ref_axis',(-1.,0.,0.));
#440=DIRECTION('center_axis',(0.,0.,-1.));
#441=DIRECTION('ref_axis',(-1.,0.,0.));
#442=DIRECTION('',(0.,0.,-1.));
#443=DIRECTION('center_axis',(0.,0.,1.));
#444=DIRECTION('ref_axis',(-1.,0.,0.));
#445=DIRECTION('center_axis',(5.55111512312578E-17,-1.,0.));
#446=DIRECTION('ref_axis',(1.,5.55111512312578E-17,0.));
#447=DIRECTION('',(-1.,-5.55111512312578E-17,0.));
#448=DIRECTION('center_axis',(0.,1.,0.));
#449=DIRECTION('ref_axis',(-1.,0.,0.));
#450=DIRECTION('',(1.,0.,0.));
#451=DIRECTION('center_axis',(0.,0.,1.));
#452=DIRECTION('ref_axis',(1.,0.,0.));
#453=CARTESIAN_POINT('',(0.,0.,0.));
#454=CARTESIAN_POINT('Origin',(8.,-1.,0.));
#455=CARTESIAN_POINT('',(10.,-1.,2.));
#456=CARTESIAN_POINT('',(8.,-3.,2.));
#457=CARTESIAN_POINT('Origin',(8.,-1.,2.));
#458=CARTESIAN_POINT('',(8.,-3.,0.));
#459=CARTESIAN_POINT('',(8.,-3.,0.));
#460=CARTESIAN_POINT('',(10.,-1.,0.));
#461=CARTESIAN_POINT('Origin',(8.,-1.,0.));
#462=CARTESIAN_POINT('',(10.,-1.,0.));
#463=CARTESIAN_POINT('Origin',(0.,0.,2.));
#464=CARTESIAN_POINT('',(10.,1.,2.));
#465=CARTESIAN_POINT('',(10.,3.,2.));
#466=CARTESIAN_POINT('',(8.,3.,2.));
#467=CARTESIAN_POINT('Origin',(8.,1.,2.));
#468=CARTESIAN_POINT('',(0.,3.,2.));
#469=CARTESIAN_POINT('',(-10.,3.,2.));
#470=CARTESIAN_POINT('',(3.,3.67394039744206E-16,2.));
#471=CARTESIAN_POINT('Origin',(0.,0.,2.));
#472=CARTESIAN_POINT('',(0.,-3.,2.));
#473=CARTESIAN_POINT('Origin',(0.,0.,2.));
#474=CARTESIAN_POINT('',(10.,-3.,2.));
#475=CARTESIAN_POINT('',(9.1,2.03291368658461E-15,2.));
#476=CARTESIAN_POINT('Origin',(7.5,1.83697019872103E-15,2.));
#477=CARTESIAN_POINT('Origin',(10.,-3.,0.));
#478=CARTESIAN_POINT('',(10.,1.,0.));
#479=CARTESIAN_POINT('',(10.,3.,0.));
#480=CARTESIAN_POINT('',(10.,1.,0.));
#481=CARTESIAN_POINT('Origin',(8.,1.,0.));
#482=CARTESIAN_POINT('',(8.,3.,0.));
#483=CARTESIAN_POINT('Origin',(8.,1.,0.));
#484=CARTESIAN_POINT('',(8.,3.,0.));
#485=CARTESIAN_POINT('Origin',(-8.,1.,0.));
#486=CARTESIAN_POINT('',(-10.,1.,2.));
#487=CARTESIAN_POINT('',(-8.,3.,2.));
#488=CARTESIAN_POINT('Origin',(-8.,1.,2.));
#489=CARTESIAN_POINT('',(-8.,3.,0.));
#490=CARTESIAN_POINT('',(-8.,3.,0.));
#491=CARTESIAN_POINT('',(-10.,1.,0.));
#492=CARTESIAN_POINT('Origin',(-8.,1.,0.));
#493=CARTESIAN_POINT('',(-10.,1.,0.));
#494=CARTESIAN_POINT('Origin',(0.,0.,2.));
#495=CARTESIAN_POINT('',(-10.,-1.,2.));
#496=CARTESIAN_POINT('',(-10.,-3.,2.));
#497=CARTESIAN_POINT('',(-8.,-3.,2.));
#498=CARTESIAN_POINT('Origin',(-8.,-1.,2.));
#499=CARTESIAN_POINT('',(10.,-3.,2.));
#500=CARTESIAN_POINT('Origin',(0.,0.,2.));
#501=CARTESIAN_POINT('',(-10.,3.,2.));
#502=CARTESIAN_POINT('',(-5.9,1.95943487863577E-16,2.));
#503=CARTESIAN_POINT('Origin',(-7.5,0.,2.));
#504=CARTESIAN_POINT('Origin',(-10.,3.,0.));
#505=CARTESIAN_POINT('',(-10.,-1.,0.));
#506=CARTESIAN_POINT('',(-10.,-3.,0.));
#507=CARTESIAN_POINT('',(-10.,-1.,0.));
#508=CARTESIAN_POINT('Origin',(-8.,-1.,0.));
#509=CARTESIAN_POINT('',(-8.,-3.,0.));
#510=CARTESIAN_POINT('Origin',(-8.,-1.,0.));
#511=CARTESIAN_POINT('',(-8.,-3.,0.));
#512=CARTESIAN_POINT('Origin',(0.,0.,2.));
#513=CARTESIAN_POINT('',(-1.6,1.95943487863577E-16,0.));
#514=CARTESIAN_POINT('',(1.6,1.95943487863577E-16,0.));
#515=CARTESIAN_POINT('Origin',(0.,0.,0.));
#516=CARTESIAN_POINT('Origin',(0.,0.,0.));
#517=CARTESIAN_POINT('',(1.6,1.95943487863577E-16,6.));
#518=CARTESIAN_POINT('',(1.6,1.95943487863577E-16,2.));
#519=CARTESIAN_POINT('Origin',(0.,0.,6.));
#520=CARTESIAN_POINT('Origin',(0.,0.,2.));
#521=CARTESIAN_POINT('',(3.,3.67394039744206E-16,6.));
#522=CARTESIAN_POINT('Origin',(0.,0.,6.));
#523=CARTESIAN_POINT('',(3.,3.67394039744206E-16,2.));
#524=CARTESIAN_POINT('Origin',(-1.84813812287733E-16,-7.70988211545247E-17,
6.));
#525=CARTESIAN_POINT('Origin',(-7.5,0.,2.));
#526=CARTESIAN_POINT('',(-5.9,1.95943487863577E-16,0.));
#527=CARTESIAN_POINT('',(-5.9,-1.95943487863577E-16,2.));
#528=CARTESIAN_POINT('Origin',(-7.5,0.,0.));
#529=CARTESIAN_POINT('Origin',(7.5,1.83697019872103E-15,2.));
#530=CARTESIAN_POINT('',(9.1,2.03291368658461E-15,0.));
#531=CARTESIAN_POINT('',(9.1,1.64102671085745E-15,2.));
#532=CARTESIAN_POINT('Origin',(7.5,1.83697019872103E-15,0.));
#533=CARTESIAN_POINT('Origin',(-10.,-3.,0.));
#534=CARTESIAN_POINT('',(10.,-3.,0.));
#535=CARTESIAN_POINT('Origin',(10.,3.,0.));
#536=CARTESIAN_POINT('',(-10.,3.,0.));
#537=CARTESIAN_POINT('Origin',(-1.60128320859398E-16,1.60128320859398E-16,
0.));
#538=UNCERTAINTY_MEASURE_WITH_UNIT(LENGTH_MEASURE(0.01),#542,
'DISTANCE_ACCURACY_VALUE',
'Maximum model space distance between geometric entities at asserted c
onnectivities');
#539=UNCERTAINTY_MEASURE_WITH_UNIT(LENGTH_MEASURE(0.01),#542,
'DISTANCE_ACCURACY_VALUE',
'Maximum model space distance between geometric entities at asserted c
onnectivities');
#540=(
GEOMETRIC_REPRESENTATION_CONTEXT(3)
GLOBAL_UNCERTAINTY_ASSIGNED_CONTEXT((#538))
GLOBAL_UNIT_ASSIGNED_CONTEXT((#542,#545,#544))
REPRESENTATION_CONTEXT('','3D')
);
#541=(
GEOMETRIC_REPRESENTATION_CONTEXT(3)
GLOBAL_UNCERTAINTY_ASSIGNED_CONTEXT((#539))
GLOBAL_UNIT_ASSIGNED_CONTEXT((#542,#545,#544))
REPRESENTATION_CONTEXT('','3D')
);
#542=(
LENGTH_UNIT()
NAMED_UNIT(*)
SI_UNIT(.MILLI.,.METRE.)
);
#543=(
LENGTH_UNIT()
NAMED_UNIT(*)
SI_UNIT(.CENTI.,.METRE.)
);
#544=(
NAMED_UNIT(*)
SI_UNIT($,.STERADIAN.)
SOLID_ANGLE_UNIT()
);
#545=(
NAMED_UNIT(*)
PLANE_ANGLE_UNIT()
SI_UNIT($,.RADIAN.)
);
#546=SHAPE_DEFINITION_REPRESENTATION(#547,#548);
#547=PRODUCT_DEFINITION_SHAPE('',$,#550);
#548=SHAPE_REPRESENTATION('',(#323),#540);
#549=PRODUCT_DEFINITION_CONTEXT('part definition',#554,'design');
#550=PRODUCT_DEFINITION('Kolbenhalterung neu Aufsatz 2',
'Kolbenhalterung neu Aufsatz 2',#551,#549);
#551=PRODUCT_DEFINITION_FORMATION('',$,#556);
#552=PRODUCT_RELATED_PRODUCT_CATEGORY('Kolbenhalterung neu Aufsatz 2',
'Kolbenhalterung neu Aufsatz 2',(#556));
#553=APPLICATION_PROTOCOL_DEFINITION('international standard',
'automotive_design',2009,#554);
#554=APPLICATION_CONTEXT(
'Core Data for Automotive Mechanical Design Process');
#555=PRODUCT_CONTEXT('part definition',#554,'mechanical');
#556=PRODUCT('Kolbenhalterung neu Aufsatz 2',
'Kolbenhalterung neu Aufsatz 2',$,(#555));
#557=PRESENTATION_STYLE_ASSIGNMENT((#558));
#558=SURFACE_STYLE_USAGE(.BOTH.,#559);
#559=SURFACE_SIDE_STYLE('',(#560));
#560=SURFACE_STYLE_FILL_AREA(#561);
#561=FILL_AREA_STYLE('',(#562));
#562=FILL_AREA_STYLE_COLOUR('',#563);
#563=COLOUR_RGB('',0.749019607843137,0.749019607843137,0.749019607843137);
ENDSEC;
END-ISO-10303-21;
