# Supplementary material for: Ultra-Low-Cost 3D Bioprinting: Modification and Application of an Off-the-Shelf Desktop 3D-Printer for Biofabrication
Source: Front Bioeng Biotechnol. 2019 Jul 31;7:184. doi: 10.3389/fbioe.2019.00184 (PMC6684753; doi:10.3389/fbioe.2019.00184)
Supplement: Supplementary file 1 [file Data_Sheet_1.zip › Construction files/STP/Plunger Hold/Plunger Hold Top.stp]

ISO-10303-21;
HEADER;
/* Generated by software containing ST-Developer
 * from STEP Tools, Inc. (www.steptools.com) 
 */

FILE_DESCRIPTION(
/* description */ (''),
/* implementation_level */ '2;1');

FILE_NAME(
/* name */ 
'D:\\Hiwi-Job\\MBT\\Paper Zelldrucker\\STP-Files\\Kolbenhalterung\\Kol
benhalterung neu oben V2.stp',
/* time_stamp */ '2018-06-20T13:03:20+02:00',
/* author */ ('Philipp'),
/* organization */ (''),
/* preprocessor_version */ 'ST-DEVELOPER v17',
/* originating_system */ 'Autodesk Inventor 2019',
/* authorisation */ '');

FILE_SCHEMA (('AUTOMOTIVE_DESIGN { 1 0 10303 214 3 1 1 }'));
ENDSEC;

DATA;
#10=MECHANICAL_DESIGN_GEOMETRIC_PRESENTATION_REPRESENTATION('',(#13),#1374);
#11=SHAPE_REPRESENTATION_RELATIONSHIP('SRR','None',#1381,#12);
#12=ADVANCED_BREP_SHAPE_REPRESENTATION('',(#14),#1373);
#13=STYLED_ITEM('',(#1390),#14);
#14=MANIFOLD_SOLID_BREP('Volumenk\X\F6rper1',#782);
#15=(
BOUNDED_SURFACE()
B_SPLINE_SURFACE(2,2,((#1254,#1255,#1256),(#1257,#1258,#1259),(#1260,#1261,
#1262)),.UNSPECIFIED.,.F.,.F.,.F.)
B_SPLINE_SURFACE_WITH_KNOTS((3,3),(3,3),(-1.5707963267949,0.),(1.5707963267949,
3.14159265358979),.UNSPECIFIED.)
GEOMETRIC_REPRESENTATION_ITEM()
RATIONAL_B_SPLINE_SURFACE(((1.,0.707106781186548,1.),(0.707106781186544,
0.499999999999998,0.707106781186544),(1.,0.707106781186548,1.)))
REPRESENTATION_ITEM('')
SURFACE()
);
#16=(
BOUNDED_SURFACE()
B_SPLINE_SURFACE(2,2,((#1270,#1271,#1272),(#1273,#1274,#1275),(#1276,#1277,
#1278)),.UNSPECIFIED.,.F.,.F.,.F.)
B_SPLINE_SURFACE_WITH_KNOTS((3,3),(3,3),(-1.5707963267949,0.),(-3.14159265358979,
-1.5707963267949),.UNSPECIFIED.)
GEOMETRIC_REPRESENTATION_ITEM()
RATIONAL_B_SPLINE_SURFACE(((1.,0.707106781186548,1.),(0.707106781186545,
0.499999999999998,0.707106781186545),(1.,0.707106781186548,1.)))
REPRESENTATION_ITEM('')
SURFACE()
);
#17=(
BOUNDED_SURFACE()
B_SPLINE_SURFACE(2,2,((#1286,#1287,#1288),(#1289,#1290,#1291),(#1292,#1293,
#1294)),.UNSPECIFIED.,.F.,.F.,.F.)
B_SPLINE_SURFACE_WITH_KNOTS((3,3),(3,3),(-1.5707963267949,0.),(-1.5707963267949,
0.),.UNSPECIFIED.)
GEOMETRIC_REPRESENTATION_ITEM()
RATIONAL_B_SPLINE_SURFACE(((1.,0.707106781186548,1.),(0.707106781186548,
0.5,0.707106781186548),(1.,0.707106781186548,1.)))
REPRESENTATION_ITEM('')
SURFACE()
);
#18=B_SPLINE_CURVE_WITH_KNOTS('',3,(#1239,#1240,#1241,#1242,#1243,#1244,
#1245,#1246,#1247,#1248,#1249,#1250,#1251,#1252,#1253),.UNSPECIFIED.,.F.,
 .F.,(4,2,2,3,2,2,4),(1.42059724542729,1.4534921807049,1.49537467752111,
1.57913967115355,1.66290466478598,1.7047871616022,1.7376820968798),
 .UNSPECIFIED.);
#19=FACE_BOUND('',#259,.T.);
#20=FACE_BOUND('',#260,.T.);
#21=FACE_BOUND('',#264,.T.);
#22=FACE_BOUND('',#265,.T.);
#23=FACE_BOUND('',#273,.T.);
#24=FACE_BOUND('',#274,.T.);
#25=FACE_BOUND('',#283,.T.);
#26=FACE_BOUND('',#284,.T.);
#27=FACE_BOUND('',#285,.T.);
#28=FACE_BOUND('',#293,.T.);
#29=PLANE('',#819);
#30=PLANE('',#820);
#31=PLANE('',#829);
#32=PLANE('',#831);
#33=PLANE('',#833);
#34=PLANE('',#836);
#35=PLANE('',#854);
#36=PLANE('',#857);
#37=PLANE('',#860);
#38=PLANE('',#863);
#39=PLANE('',#866);
#40=PLANE('',#869);
#41=PLANE('',#870);
#42=PLANE('',#871);
#43=PLANE('',#872);
#44=PLANE('',#873);
#45=PLANE('',#874);
#46=PLANE('',#875);
#47=PLANE('',#878);
#48=PLANE('',#879);
#49=LINE('',#1122,#118);
#50=LINE('',#1123,#119);
#51=LINE('',#1128,#120);
#52=LINE('',#1129,#121);
#53=LINE('',#1141,#122);
#54=LINE('',#1142,#123);
#55=LINE('',#1144,#124);
#56=LINE('',#1145,#125);
#57=LINE('',#1150,#126);
#58=LINE('',#1151,#127);
#59=LINE('',#1153,#128);
#60=LINE('',#1156,#129);
#61=LINE('',#1157,#130);
#62=LINE('',#1164,#131);
#63=LINE('',#1172,#132);
#64=LINE('',#1179,#133);
#65=LINE('',#1181,#134);
#66=LINE('',#1183,#135);
#67=LINE('',#1184,#136);
#68=LINE('',#1187,#137);
#69=LINE('',#1189,#138);
#70=LINE('',#1191,#139);
#71=LINE('',#1195,#140);
#72=LINE('',#1196,#141);
#73=LINE('',#1199,#142);
#74=LINE('',#1202,#143);
#75=LINE('',#1205,#144);
#76=LINE('',#1211,#145);
#77=LINE('',#1215,#146);
#78=LINE('',#1219,#147);
#79=LINE('',#1223,#148);
#80=LINE('',#1225,#149);
#81=LINE('',#1227,#150);
#82=LINE('',#1229,#151);
#83=LINE('',#1231,#152);
#84=LINE('',#1232,#153);
#85=LINE('',#1237,#154);
#86=LINE('',#1269,#155);
#87=LINE('',#1285,#156);
#88=LINE('',#1298,#157);
#89=LINE('',#1300,#158);
#90=LINE('',#1301,#159);
#91=LINE('',#1303,#160);
#92=LINE('',#1304,#161);
#93=LINE('',#1307,#162);
#94=LINE('',#1311,#163);
#95=LINE('',#1312,#164);
#96=LINE('',#1315,#165);
#97=LINE('',#1319,#166);
#98=LINE('',#1320,#167);
#99=LINE('',#1323,#168);
#100=LINE('',#1326,#169);
#101=LINE('',#1329,#170);
#102=LINE('',#1332,#171);
#103=LINE('',#1333,#172);
#104=LINE('',#1340,#173);
#105=LINE('',#1342,#174);
#106=LINE('',#1343,#175);
#107=LINE('',#1346,#176);
#108=LINE('',#1347,#177);
#109=LINE('',#1350,#178);
#110=LINE('',#1351,#179);
#111=LINE('',#1354,#180);
#112=LINE('',#1355,#181);
#113=LINE('',#1358,#182);
#114=LINE('',#1359,#183);
#115=LINE('',#1361,#184);
#116=LINE('',#1366,#185);
#117=LINE('',#1370,#186);
#118=VECTOR('',#895,10.);
#119=VECTOR('',#896,10.);
#120=VECTOR('',#901,10.);
#121=VECTOR('',#902,10.);
#122=VECTOR('',#915,10.);
#123=VECTOR('',#916,10.);
#124=VECTOR('',#919,10.);
#125=VECTOR('',#920,10.);
#126=VECTOR('',#925,10.);
#127=VECTOR('',#926,10.);
#128=VECTOR('',#929,10.);
#129=VECTOR('',#932,10.);
#130=VECTOR('',#933,10.);
#131=VECTOR('',#940,2.);
#132=VECTOR('',#949,2.);
#133=VECTOR('',#956,10.);
#134=VECTOR('',#957,10.);
#135=VECTOR('',#958,10.);
#136=VECTOR('',#959,10.);
#137=VECTOR('',#962,10.);
#138=VECTOR('',#963,10.);
#139=VECTOR('',#964,10.);
#140=VECTOR('',#969,10.);
#141=VECTOR('',#970,10.);
#142=VECTOR('',#973,10.);
#143=VECTOR('',#976,10.);
#144=VECTOR('',#979,10.);
#145=VECTOR('',#984,10.);
#146=VECTOR('',#987,10.);
#147=VECTOR('',#990,10.);
#148=VECTOR('',#993,10.);
#149=VECTOR('',#994,10.);
#150=VECTOR('',#995,10.);
#151=VECTOR('',#996,10.);
#152=VECTOR('',#997,10.);
#153=VECTOR('',#998,10.);
#154=VECTOR('',#1003,10.);
#155=VECTOR('',#1014,10.);
#156=VECTOR('',#1023,10.);
#157=VECTOR('',#1028,10.);
#158=VECTOR('',#1029,10.);
#159=VECTOR('',#1030,10.);
#160=VECTOR('',#1031,10.);
#161=VECTOR('',#1032,10.);
#162=VECTOR('',#1035,10.);
#163=VECTOR('',#1040,10.);
#164=VECTOR('',#1041,10.);
#165=VECTOR('',#1044,10.);
#166=VECTOR('',#1049,10.);
#167=VECTOR('',#1050,10.);
#168=VECTOR('',#1053,10.);
#169=VECTOR('',#1058,10.);
#170=VECTOR('',#1061,1.7);
#171=VECTOR('',#1066,10.);
#172=VECTOR('',#1067,10.);
#173=VECTOR('',#1074,10.);
#174=VECTOR('',#1075,10.);
#175=VECTOR('',#1076,10.);
#176=VECTOR('',#1079,10.);
#177=VECTOR('',#1080,10.);
#178=VECTOR('',#1083,10.);
#179=VECTOR('',#1084,10.);
#180=VECTOR('',#1087,10.);
#181=VECTOR('',#1088,10.);
#182=VECTOR('',#1091,10.);
#183=VECTOR('',#1092,10.);
#184=VECTOR('',#1095,10.);
#185=VECTOR('',#1102,1.6);
#186=VECTOR('',#1109,1.7);
#187=CYLINDRICAL_SURFACE('',#806,1.);
#188=CYLINDRICAL_SURFACE('',#808,1.);
#189=CYLINDRICAL_SURFACE('',#814,1.);
#190=CYLINDRICAL_SURFACE('',#816,1.);
#191=CYLINDRICAL_SURFACE('',#817,1.);
#192=CYLINDRICAL_SURFACE('',#821,2.);
#193=CYLINDRICAL_SURFACE('',#825,2.);
#194=CYLINDRICAL_SURFACE('',#834,1.5);
#195=CYLINDRICAL_SURFACE('',#843,1.5);
#196=CYLINDRICAL_SURFACE('',#847,1.5);
#197=CYLINDRICAL_SURFACE('',#851,1.5);
#198=CYLINDRICAL_SURFACE('',#855,2.);
#199=CYLINDRICAL_SURFACE('',#858,2.);
#200=CYLINDRICAL_SURFACE('',#861,2.);
#201=CYLINDRICAL_SURFACE('',#864,1.7);
#202=CYLINDRICAL_SURFACE('',#877,1.6);
#203=CYLINDRICAL_SURFACE('',#880,1.7);
#204=FACE_OUTER_BOUND('',#246,.T.);
#205=FACE_OUTER_BOUND('',#247,.T.);
#206=FACE_OUTER_BOUND('',#248,.T.);
#207=FACE_OUTER_BOUND('',#249,.T.);
#208=FACE_OUTER_BOUND('',#250,.T.);
#209=FACE_OUTER_BOUND('',#251,.T.);
#210=FACE_OUTER_BOUND('',#252,.T.);
#211=FACE_OUTER_BOUND('',#253,.T.);
#212=FACE_OUTER_BOUND('',#254,.T.);
#213=FACE_OUTER_BOUND('',#255,.T.);
#214=FACE_OUTER_BOUND('',#256,.T.);
#215=FACE_OUTER_BOUND('',#257,.T.);
#216=FACE_OUTER_BOUND('',#258,.T.);
#217=FACE_OUTER_BOUND('',#261,.T.);
#218=FACE_OUTER_BOUND('',#262,.T.);
#219=FACE_OUTER_BOUND('',#263,.T.);
#220=FACE_OUTER_BOUND('',#266,.T.);
#221=FACE_OUTER_BOUND('',#267,.T.);
#222=FACE_OUTER_BOUND('',#268,.T.);
#223=FACE_OUTER_BOUND('',#269,.T.);
#224=FACE_OUTER_BOUND('',#270,.T.);
#225=FACE_OUTER_BOUND('',#271,.T.);
#226=FACE_OUTER_BOUND('',#272,.T.);
#227=FACE_OUTER_BOUND('',#275,.T.);
#228=FACE_OUTER_BOUND('',#276,.T.);
#229=FACE_OUTER_BOUND('',#277,.T.);
#230=FACE_OUTER_BOUND('',#278,.T.);
#231=FACE_OUTER_BOUND('',#279,.T.);
#232=FACE_OUTER_BOUND('',#280,.T.);
#233=FACE_OUTER_BOUND('',#281,.T.);
#234=FACE_OUTER_BOUND('',#282,.T.);
#235=FACE_OUTER_BOUND('',#286,.T.);
#236=FACE_OUTER_BOUND('',#287,.T.);
#237=FACE_OUTER_BOUND('',#288,.T.);
#238=FACE_OUTER_BOUND('',#289,.T.);
#239=FACE_OUTER_BOUND('',#290,.T.);
#240=FACE_OUTER_BOUND('',#291,.T.);
#241=FACE_OUTER_BOUND('',#292,.T.);
#242=FACE_OUTER_BOUND('',#294,.T.);
#243=FACE_OUTER_BOUND('',#295,.T.);
#244=FACE_OUTER_BOUND('',#296,.T.);
#245=FACE_OUTER_BOUND('',#297,.T.);
#246=EDGE_LOOP('',(#518,#519,#520));
#247=EDGE_LOOP('',(#521,#522,#523,#524));
#248=EDGE_LOOP('',(#525,#526,#527,#528));
#249=EDGE_LOOP('',(#529,#530,#531));
#250=EDGE_LOOP('',(#532,#533,#534,#535));
#251=EDGE_LOOP('',(#536,#537,#538,#539));
#252=EDGE_LOOP('',(#540,#541,#542,#543));
#253=EDGE_LOOP('',(#544,#545,#546,#547));
#254=EDGE_LOOP('',(#548,#549,#550,#551));
#255=EDGE_LOOP('',(#552,#553,#554,#555,#556));
#256=EDGE_LOOP('',(#557,#558,#559,#560,#561));
#257=EDGE_LOOP('',(#562,#563,#564,#565,#566));
#258=EDGE_LOOP('',(#567,#568,#569,#570,#571));
#259=EDGE_LOOP('',(#572,#573));
#260=EDGE_LOOP('',(#574,#575));
#261=EDGE_LOOP('',(#576,#577,#578,#579));
#262=EDGE_LOOP('',(#580,#581,#582,#583));
#263=EDGE_LOOP('',(#584,#585,#586,#587,#588,#589,#590,#591,#592,#593,#594,
#595));
#264=EDGE_LOOP('',(#596,#597,#598,#599,#600,#601));
#265=EDGE_LOOP('',(#602));
#266=EDGE_LOOP('',(#603,#604,#605,#606,#607,#608));
#267=EDGE_LOOP('',(#609,#610,#611,#612));
#268=EDGE_LOOP('',(#613,#614,#615,#616));
#269=EDGE_LOOP('',(#617,#618,#619,#620));
#270=EDGE_LOOP('',(#621,#622,#623,#624));
#271=EDGE_LOOP('',(#625,#626,#627,#628));
#272=EDGE_LOOP('',(#629,#630,#631,#632,#633,#634,#635,#636,#637,#638,#639,
#640));
#273=EDGE_LOOP('',(#641));
#274=EDGE_LOOP('',(#642));
#275=EDGE_LOOP('',(#643,#644,#645,#646));
#276=EDGE_LOOP('',(#647,#648,#649,#650));
#277=EDGE_LOOP('',(#651,#652,#653,#654));
#278=EDGE_LOOP('',(#655,#656,#657,#658));
#279=EDGE_LOOP('',(#659,#660,#661,#662));
#280=EDGE_LOOP('',(#663,#664,#665,#666,#667,#668));
#281=EDGE_LOOP('',(#669,#670,#671,#672,#673,#674));
#282=EDGE_LOOP('',(#675,#676,#677,#678,#679,#680,#681,#682,#683,#684,#685,
#686,#687));
#283=EDGE_LOOP('',(#688));
#284=EDGE_LOOP('',(#689));
#285=EDGE_LOOP('',(#690));
#286=EDGE_LOOP('',(#691,#692,#693,#694));
#287=EDGE_LOOP('',(#695,#696,#697,#698));
#288=EDGE_LOOP('',(#699,#700,#701,#702));
#289=EDGE_LOOP('',(#703,#704,#705,#706));
#290=EDGE_LOOP('',(#707,#708,#709,#710));
#291=EDGE_LOOP('',(#711,#712,#713,#714));
#292=EDGE_LOOP('',(#715,#716,#717,#718,#719,#720));
#293=EDGE_LOOP('',(#721));
#294=EDGE_LOOP('',(#722,#723,#724,#725));
#295=EDGE_LOOP('',(#726,#727,#728,#729));
#296=EDGE_LOOP('',(#730,#731,#732,#733));
#297=EDGE_LOOP('',(#734,#735,#736,#737));
#298=CIRCLE('',#803,1.);
#299=CIRCLE('',#804,1.);
#300=CIRCLE('',#805,1.);
#301=CIRCLE('',#807,1.);
#302=CIRCLE('',#809,1.);
#303=CIRCLE('',#811,1.);
#304=CIRCLE('',#812,1.);
#305=CIRCLE('',#813,1.);
#306=CIRCLE('',#815,1.);
#307=CIRCLE('',#818,1.);
#308=CIRCLE('',#822,2.);
#309=CIRCLE('',#823,2.);
#310=CIRCLE('',#824,2.);
#311=CIRCLE('',#826,2.);
#312=CIRCLE('',#827,2.);
#313=CIRCLE('',#828,2.);
#314=CIRCLE('',#830,1.5);
#315=CIRCLE('',#832,1.5);
#316=CIRCLE('',#835,1.5);
#317=CIRCLE('',#837,1.7);
#318=CIRCLE('',#838,1.7);
#319=CIRCLE('',#839,0.5);
#320=CIRCLE('',#840,0.5);
#321=CIRCLE('',#841,0.5);
#322=CIRCLE('',#842,1.7);
#323=CIRCLE('',#844,1.5);
#324=CIRCLE('',#845,1.5);
#325=CIRCLE('',#846,2.);
#326=CIRCLE('',#848,1.5);
#327=CIRCLE('',#849,1.5);
#328=CIRCLE('',#850,2.);
#329=CIRCLE('',#852,1.5);
#330=CIRCLE('',#853,2.);
#331=CIRCLE('',#856,2.);
#332=CIRCLE('',#859,2.);
#333=CIRCLE('',#862,2.);
#334=CIRCLE('',#865,1.7);
#335=CIRCLE('',#867,1.7);
#336=CIRCLE('',#868,1.6);
#337=CIRCLE('',#876,1.6);
#338=VERTEX_POINT('',#1112);
#339=VERTEX_POINT('',#1113);
#340=VERTEX_POINT('',#1115);
#341=VERTEX_POINT('',#1119);
#342=VERTEX_POINT('',#1120);
#343=VERTEX_POINT('',#1125);
#344=VERTEX_POINT('',#1126);
#345=VERTEX_POINT('',#1131);
#346=VERTEX_POINT('',#1132);
#347=VERTEX_POINT('',#1134);
#348=VERTEX_POINT('',#1138);
#349=VERTEX_POINT('',#1139);
#350=VERTEX_POINT('',#1147);
#351=VERTEX_POINT('',#1148);
#352=VERTEX_POINT('',#1155);
#353=VERTEX_POINT('',#1159);
#354=VERTEX_POINT('',#1160);
#355=VERTEX_POINT('',#1163);
#356=VERTEX_POINT('',#1167);
#357=VERTEX_POINT('',#1168);
#358=VERTEX_POINT('',#1171);
#359=VERTEX_POINT('',#1175);
#360=VERTEX_POINT('',#1176);
#361=VERTEX_POINT('',#1178);
#362=VERTEX_POINT('',#1180);
#363=VERTEX_POINT('',#1182);
#364=VERTEX_POINT('',#1186);
#365=VERTEX_POINT('',#1188);
#366=VERTEX_POINT('',#1190);
#367=VERTEX_POINT('',#1194);
#368=VERTEX_POINT('',#1198);
#369=VERTEX_POINT('',#1200);
#370=VERTEX_POINT('',#1204);
#371=VERTEX_POINT('',#1206);
#372=VERTEX_POINT('',#1208);
#373=VERTEX_POINT('',#1210);
#374=VERTEX_POINT('',#1212);
#375=VERTEX_POINT('',#1214);
#376=VERTEX_POINT('',#1216);
#377=VERTEX_POINT('',#1218);
#378=VERTEX_POINT('',#1221);
#379=VERTEX_POINT('',#1222);
#380=VERTEX_POINT('',#1224);
#381=VERTEX_POINT('',#1226);
#382=VERTEX_POINT('',#1228);
#383=VERTEX_POINT('',#1230);
#384=VERTEX_POINT('',#1233);
#385=VERTEX_POINT('',#1236);
#386=VERTEX_POINT('',#1263);
#387=VERTEX_POINT('',#1267);
#388=VERTEX_POINT('',#1279);
#389=VERTEX_POINT('',#1283);
#390=VERTEX_POINT('',#1297);
#391=VERTEX_POINT('',#1299);
#392=VERTEX_POINT('',#1302);
#393=VERTEX_POINT('',#1306);
#394=VERTEX_POINT('',#1310);
#395=VERTEX_POINT('',#1314);
#396=VERTEX_POINT('',#1318);
#397=VERTEX_POINT('',#1322);
#398=VERTEX_POINT('',#1328);
#399=VERTEX_POINT('',#1334);
#400=VERTEX_POINT('',#1336);
#401=VERTEX_POINT('',#1339);
#402=VERTEX_POINT('',#1341);
#403=VERTEX_POINT('',#1345);
#404=VERTEX_POINT('',#1349);
#405=VERTEX_POINT('',#1353);
#406=VERTEX_POINT('',#1357);
#407=VERTEX_POINT('',#1363);
#408=EDGE_CURVE('',#338,#339,#298,.F.);
#409=EDGE_CURVE('',#340,#338,#299,.F.);
#410=EDGE_CURVE('',#339,#340,#300,.F.);
#411=EDGE_CURVE('',#341,#342,#301,.F.);
#412=EDGE_CURVE('',#342,#340,#49,.T.);
#413=EDGE_CURVE('',#338,#341,#50,.T.);
#414=EDGE_CURVE('',#343,#344,#302,.T.);
#415=EDGE_CURVE('',#344,#339,#51,.T.);
#416=EDGE_CURVE('',#340,#343,#52,.T.);
#417=EDGE_CURVE('',#345,#346,#303,.F.);
#418=EDGE_CURVE('',#347,#345,#304,.F.);
#419=EDGE_CURVE('',#346,#347,#305,.F.);
#420=EDGE_CURVE('',#348,#349,#306,.F.);
#421=EDGE_CURVE('',#349,#347,#53,.T.);
#422=EDGE_CURVE('',#345,#348,#54,.T.);
#423=EDGE_CURVE('',#339,#346,#55,.T.);
#424=EDGE_CURVE('',#347,#338,#56,.T.);
#425=EDGE_CURVE('',#350,#351,#307,.T.);
#426=EDGE_CURVE('',#351,#345,#57,.T.);
#427=EDGE_CURVE('',#346,#350,#58,.T.);
#428=EDGE_CURVE('',#349,#341,#59,.T.);
#429=EDGE_CURVE('',#352,#351,#60,.T.);
#430=EDGE_CURVE('',#348,#352,#61,.T.);
#431=EDGE_CURVE('',#353,#354,#308,.T.);
#432=EDGE_CURVE('',#354,#353,#309,.T.);
#433=EDGE_CURVE('',#354,#355,#62,.T.);
#434=EDGE_CURVE('',#355,#355,#310,.T.);
#435=EDGE_CURVE('',#356,#357,#311,.T.);
#436=EDGE_CURVE('',#357,#356,#312,.T.);
#437=EDGE_CURVE('',#357,#358,#63,.T.);
#438=EDGE_CURVE('',#358,#358,#313,.T.);
#439=EDGE_CURVE('',#359,#360,#314,.T.);
#440=EDGE_CURVE('',#361,#359,#64,.T.);
#441=EDGE_CURVE('',#362,#361,#65,.T.);
#442=EDGE_CURVE('',#362,#363,#66,.T.);
#443=EDGE_CURVE('',#360,#363,#67,.T.);
#444=EDGE_CURVE('',#363,#364,#68,.T.);
#445=EDGE_CURVE('',#365,#362,#69,.T.);
#446=EDGE_CURVE('',#365,#366,#70,.T.);
#447=EDGE_CURVE('',#364,#366,#315,.T.);
#448=EDGE_CURVE('',#361,#367,#71,.T.);
#449=EDGE_CURVE('',#367,#365,#72,.T.);
#450=EDGE_CURVE('',#360,#368,#73,.T.);
#451=EDGE_CURVE('',#368,#369,#316,.T.);
#452=EDGE_CURVE('',#369,#359,#74,.T.);
#453=EDGE_CURVE('',#370,#364,#75,.T.);
#454=EDGE_CURVE('',#370,#371,#317,.T.);
#455=EDGE_CURVE('',#371,#372,#318,.T.);
#456=EDGE_CURVE('',#373,#372,#76,.T.);
#457=EDGE_CURVE('',#374,#373,#319,.T.);
#458=EDGE_CURVE('',#375,#374,#77,.T.);
#459=EDGE_CURVE('',#376,#375,#320,.T.);
#460=EDGE_CURVE('',#377,#376,#78,.T.);
#461=EDGE_CURVE('',#368,#377,#321,.T.);
#462=EDGE_CURVE('',#378,#379,#79,.T.);
#463=EDGE_CURVE('',#379,#380,#80,.T.);
#464=EDGE_CURVE('',#380,#381,#81,.T.);
#465=EDGE_CURVE('',#381,#382,#82,.T.);
#466=EDGE_CURVE('',#382,#383,#83,.T.);
#467=EDGE_CURVE('',#383,#378,#84,.T.);
#468=EDGE_CURVE('',#384,#384,#322,.T.);
#469=EDGE_CURVE('',#366,#385,#85,.T.);
#470=EDGE_CURVE('',#373,#385,#323,.T.);
#471=EDGE_CURVE('',#372,#370,#18,.T.);
#472=EDGE_CURVE('',#377,#386,#324,.T.);
#473=EDGE_CURVE('',#386,#369,#325,.T.);
#474=EDGE_CURVE('',#376,#387,#326,.T.);
#475=EDGE_CURVE('',#387,#386,#86,.T.);
#476=EDGE_CURVE('',#375,#388,#327,.T.);
#477=EDGE_CURVE('',#388,#387,#328,.T.);
#478=EDGE_CURVE('',#374,#389,#329,.T.);
#479=EDGE_CURVE('',#389,#388,#87,.T.);
#480=EDGE_CURVE('',#385,#389,#330,.T.);
#481=EDGE_CURVE('',#390,#369,#88,.T.);
#482=EDGE_CURVE('',#391,#390,#89,.T.);
#483=EDGE_CURVE('',#391,#342,#90,.T.);
#484=EDGE_CURVE('',#392,#352,#91,.T.);
#485=EDGE_CURVE('',#392,#367,#92,.T.);
#486=EDGE_CURVE('',#386,#393,#93,.T.);
#487=EDGE_CURVE('',#393,#390,#331,.T.);
#488=EDGE_CURVE('',#394,#387,#94,.T.);
#489=EDGE_CURVE('',#394,#393,#95,.T.);
#490=EDGE_CURVE('',#388,#395,#96,.T.);
#491=EDGE_CURVE('',#395,#394,#332,.T.);
#492=EDGE_CURVE('',#396,#389,#97,.T.);
#493=EDGE_CURVE('',#395,#396,#98,.T.);
#494=EDGE_CURVE('',#385,#397,#99,.T.);
#495=EDGE_CURVE('',#397,#396,#333,.T.);
#496=EDGE_CURVE('',#397,#392,#100,.T.);
#497=EDGE_CURVE('',#371,#398,#101,.T.);
#498=EDGE_CURVE('',#398,#398,#334,.T.);
#499=EDGE_CURVE('',#391,#343,#102,.T.);
#500=EDGE_CURVE('',#344,#350,#103,.T.);
#501=EDGE_CURVE('',#399,#399,#335,.T.);
#502=EDGE_CURVE('',#400,#400,#336,.T.);
#503=EDGE_CURVE('',#378,#401,#104,.T.);
#504=EDGE_CURVE('',#401,#402,#105,.T.);
#505=EDGE_CURVE('',#379,#402,#106,.T.);
#506=EDGE_CURVE('',#383,#403,#107,.T.);
#507=EDGE_CURVE('',#403,#401,#108,.T.);
#508=EDGE_CURVE('',#382,#404,#109,.T.);
#509=EDGE_CURVE('',#404,#403,#110,.T.);
#510=EDGE_CURVE('',#381,#405,#111,.T.);
#511=EDGE_CURVE('',#405,#404,#112,.T.);
#512=EDGE_CURVE('',#380,#406,#113,.T.);
#513=EDGE_CURVE('',#406,#405,#114,.T.);
#514=EDGE_CURVE('',#402,#406,#115,.T.);
#515=EDGE_CURVE('',#407,#407,#337,.T.);
#516=EDGE_CURVE('',#400,#407,#116,.T.);
#517=EDGE_CURVE('',#384,#399,#117,.T.);
#518=ORIENTED_EDGE('',*,*,#408,.F.);
#519=ORIENTED_EDGE('',*,*,#409,.F.);
#520=ORIENTED_EDGE('',*,*,#410,.F.);
#521=ORIENTED_EDGE('',*,*,#411,.T.);
#522=ORIENTED_EDGE('',*,*,#412,.T.);
#523=ORIENTED_EDGE('',*,*,#409,.T.);
#524=ORIENTED_EDGE('',*,*,#413,.T.);
#525=ORIENTED_EDGE('',*,*,#414,.T.);
#526=ORIENTED_EDGE('',*,*,#415,.T.);
#527=ORIENTED_EDGE('',*,*,#410,.T.);
#528=ORIENTED_EDGE('',*,*,#416,.T.);
#529=ORIENTED_EDGE('',*,*,#417,.F.);
#530=ORIENTED_EDGE('',*,*,#418,.F.);
#531=ORIENTED_EDGE('',*,*,#419,.F.);
#532=ORIENTED_EDGE('',*,*,#420,.T.);
#533=ORIENTED_EDGE('',*,*,#421,.T.);
#534=ORIENTED_EDGE('',*,*,#418,.T.);
#535=ORIENTED_EDGE('',*,*,#422,.T.);
#536=ORIENTED_EDGE('',*,*,#408,.T.);
#537=ORIENTED_EDGE('',*,*,#423,.T.);
#538=ORIENTED_EDGE('',*,*,#419,.T.);
#539=ORIENTED_EDGE('',*,*,#424,.T.);
#540=ORIENTED_EDGE('',*,*,#425,.T.);
#541=ORIENTED_EDGE('',*,*,#426,.T.);
#542=ORIENTED_EDGE('',*,*,#417,.T.);
#543=ORIENTED_EDGE('',*,*,#427,.T.);
#544=ORIENTED_EDGE('',*,*,#413,.F.);
#545=ORIENTED_EDGE('',*,*,#424,.F.);
#546=ORIENTED_EDGE('',*,*,#421,.F.);
#547=ORIENTED_EDGE('',*,*,#428,.T.);
#548=ORIENTED_EDGE('',*,*,#422,.F.);
#549=ORIENTED_EDGE('',*,*,#426,.F.);
#550=ORIENTED_EDGE('',*,*,#429,.F.);
#551=ORIENTED_EDGE('',*,*,#430,.F.);
#552=ORIENTED_EDGE('',*,*,#431,.F.);
#553=ORIENTED_EDGE('',*,*,#432,.F.);
#554=ORIENTED_EDGE('',*,*,#433,.T.);
#555=ORIENTED_EDGE('',*,*,#434,.F.);
#556=ORIENTED_EDGE('',*,*,#433,.F.);
#557=ORIENTED_EDGE('',*,*,#435,.F.);
#558=ORIENTED_EDGE('',*,*,#436,.F.);
#559=ORIENTED_EDGE('',*,*,#437,.T.);
#560=ORIENTED_EDGE('',*,*,#438,.F.);
#561=ORIENTED_EDGE('',*,*,#437,.F.);
#562=ORIENTED_EDGE('',*,*,#439,.F.);
#563=ORIENTED_EDGE('',*,*,#440,.F.);
#564=ORIENTED_EDGE('',*,*,#441,.F.);
#565=ORIENTED_EDGE('',*,*,#442,.T.);
#566=ORIENTED_EDGE('',*,*,#443,.F.);
#567=ORIENTED_EDGE('',*,*,#444,.F.);
#568=ORIENTED_EDGE('',*,*,#442,.F.);
#569=ORIENTED_EDGE('',*,*,#445,.F.);
#570=ORIENTED_EDGE('',*,*,#446,.T.);
#571=ORIENTED_EDGE('',*,*,#447,.F.);
#572=ORIENTED_EDGE('',*,*,#431,.T.);
#573=ORIENTED_EDGE('',*,*,#432,.T.);
#574=ORIENTED_EDGE('',*,*,#435,.T.);
#575=ORIENTED_EDGE('',*,*,#436,.T.);
#576=ORIENTED_EDGE('',*,*,#448,.T.);
#577=ORIENTED_EDGE('',*,*,#449,.T.);
#578=ORIENTED_EDGE('',*,*,#445,.T.);
#579=ORIENTED_EDGE('',*,*,#441,.T.);
#580=ORIENTED_EDGE('',*,*,#439,.T.);
#581=ORIENTED_EDGE('',*,*,#450,.T.);
#582=ORIENTED_EDGE('',*,*,#451,.T.);
#583=ORIENTED_EDGE('',*,*,#452,.T.);
#584=ORIENTED_EDGE('',*,*,#443,.T.);
#585=ORIENTED_EDGE('',*,*,#444,.T.);
#586=ORIENTED_EDGE('',*,*,#453,.F.);
#587=ORIENTED_EDGE('',*,*,#454,.T.);
#588=ORIENTED_EDGE('',*,*,#455,.T.);
#589=ORIENTED_EDGE('',*,*,#456,.F.);
#590=ORIENTED_EDGE('',*,*,#457,.F.);
#591=ORIENTED_EDGE('',*,*,#458,.F.);
#592=ORIENTED_EDGE('',*,*,#459,.F.);
#593=ORIENTED_EDGE('',*,*,#460,.F.);
#594=ORIENTED_EDGE('',*,*,#461,.F.);
#595=ORIENTED_EDGE('',*,*,#450,.F.);
#596=ORIENTED_EDGE('',*,*,#462,.T.);
#597=ORIENTED_EDGE('',*,*,#463,.T.);
#598=ORIENTED_EDGE('',*,*,#464,.T.);
#599=ORIENTED_EDGE('',*,*,#465,.T.);
#600=ORIENTED_EDGE('',*,*,#466,.T.);
#601=ORIENTED_EDGE('',*,*,#467,.T.);
#602=ORIENTED_EDGE('',*,*,#468,.T.);
#603=ORIENTED_EDGE('',*,*,#447,.T.);
#604=ORIENTED_EDGE('',*,*,#469,.T.);
#605=ORIENTED_EDGE('',*,*,#470,.F.);
#606=ORIENTED_EDGE('',*,*,#456,.T.);
#607=ORIENTED_EDGE('',*,*,#471,.T.);
#608=ORIENTED_EDGE('',*,*,#453,.T.);
#609=ORIENTED_EDGE('',*,*,#472,.T.);
#610=ORIENTED_EDGE('',*,*,#473,.T.);
#611=ORIENTED_EDGE('',*,*,#451,.F.);
#612=ORIENTED_EDGE('',*,*,#461,.T.);
#613=ORIENTED_EDGE('',*,*,#474,.T.);
#614=ORIENTED_EDGE('',*,*,#475,.T.);
#615=ORIENTED_EDGE('',*,*,#472,.F.);
#616=ORIENTED_EDGE('',*,*,#460,.T.);
#617=ORIENTED_EDGE('',*,*,#476,.T.);
#618=ORIENTED_EDGE('',*,*,#477,.T.);
#619=ORIENTED_EDGE('',*,*,#474,.F.);
#620=ORIENTED_EDGE('',*,*,#459,.T.);
#621=ORIENTED_EDGE('',*,*,#478,.T.);
#622=ORIENTED_EDGE('',*,*,#479,.T.);
#623=ORIENTED_EDGE('',*,*,#476,.F.);
#624=ORIENTED_EDGE('',*,*,#458,.T.);
#625=ORIENTED_EDGE('',*,*,#470,.T.);
#626=ORIENTED_EDGE('',*,*,#480,.T.);
#627=ORIENTED_EDGE('',*,*,#478,.F.);
#628=ORIENTED_EDGE('',*,*,#457,.T.);
#629=ORIENTED_EDGE('',*,*,#452,.F.);
#630=ORIENTED_EDGE('',*,*,#481,.F.);
#631=ORIENTED_EDGE('',*,*,#482,.F.);
#632=ORIENTED_EDGE('',*,*,#483,.T.);
#633=ORIENTED_EDGE('',*,*,#411,.F.);
#634=ORIENTED_EDGE('',*,*,#428,.F.);
#635=ORIENTED_EDGE('',*,*,#420,.F.);
#636=ORIENTED_EDGE('',*,*,#430,.T.);
#637=ORIENTED_EDGE('',*,*,#484,.F.);
#638=ORIENTED_EDGE('',*,*,#485,.T.);
#639=ORIENTED_EDGE('',*,*,#448,.F.);
#640=ORIENTED_EDGE('',*,*,#440,.T.);
#641=ORIENTED_EDGE('',*,*,#434,.T.);
#642=ORIENTED_EDGE('',*,*,#438,.T.);
#643=ORIENTED_EDGE('',*,*,#473,.F.);
#644=ORIENTED_EDGE('',*,*,#486,.T.);
#645=ORIENTED_EDGE('',*,*,#487,.T.);
#646=ORIENTED_EDGE('',*,*,#481,.T.);
#647=ORIENTED_EDGE('',*,*,#475,.F.);
#648=ORIENTED_EDGE('',*,*,#488,.F.);
#649=ORIENTED_EDGE('',*,*,#489,.T.);
#650=ORIENTED_EDGE('',*,*,#486,.F.);
#651=ORIENTED_EDGE('',*,*,#477,.F.);
#652=ORIENTED_EDGE('',*,*,#490,.T.);
#653=ORIENTED_EDGE('',*,*,#491,.T.);
#654=ORIENTED_EDGE('',*,*,#488,.T.);
#655=ORIENTED_EDGE('',*,*,#479,.F.);
#656=ORIENTED_EDGE('',*,*,#492,.F.);
#657=ORIENTED_EDGE('',*,*,#493,.F.);
#658=ORIENTED_EDGE('',*,*,#490,.F.);
#659=ORIENTED_EDGE('',*,*,#480,.F.);
#660=ORIENTED_EDGE('',*,*,#494,.T.);
#661=ORIENTED_EDGE('',*,*,#495,.T.);
#662=ORIENTED_EDGE('',*,*,#492,.T.);
#663=ORIENTED_EDGE('',*,*,#485,.F.);
#664=ORIENTED_EDGE('',*,*,#496,.F.);
#665=ORIENTED_EDGE('',*,*,#494,.F.);
#666=ORIENTED_EDGE('',*,*,#469,.F.);
#667=ORIENTED_EDGE('',*,*,#446,.F.);
#668=ORIENTED_EDGE('',*,*,#449,.F.);
#669=ORIENTED_EDGE('',*,*,#471,.F.);
#670=ORIENTED_EDGE('',*,*,#455,.F.);
#671=ORIENTED_EDGE('',*,*,#497,.T.);
#672=ORIENTED_EDGE('',*,*,#498,.F.);
#673=ORIENTED_EDGE('',*,*,#497,.F.);
#674=ORIENTED_EDGE('',*,*,#454,.F.);
#675=ORIENTED_EDGE('',*,*,#414,.F.);
#676=ORIENTED_EDGE('',*,*,#499,.F.);
#677=ORIENTED_EDGE('',*,*,#482,.T.);
#678=ORIENTED_EDGE('',*,*,#487,.F.);
#679=ORIENTED_EDGE('',*,*,#489,.F.);
#680=ORIENTED_EDGE('',*,*,#491,.F.);
#681=ORIENTED_EDGE('',*,*,#493,.T.);
#682=ORIENTED_EDGE('',*,*,#495,.F.);
#683=ORIENTED_EDGE('',*,*,#496,.T.);
#684=ORIENTED_EDGE('',*,*,#484,.T.);
#685=ORIENTED_EDGE('',*,*,#429,.T.);
#686=ORIENTED_EDGE('',*,*,#425,.F.);
#687=ORIENTED_EDGE('',*,*,#500,.F.);
#688=ORIENTED_EDGE('',*,*,#501,.T.);
#689=ORIENTED_EDGE('',*,*,#498,.T.);
#690=ORIENTED_EDGE('',*,*,#502,.T.);
#691=ORIENTED_EDGE('',*,*,#462,.F.);
#692=ORIENTED_EDGE('',*,*,#503,.T.);
#693=ORIENTED_EDGE('',*,*,#504,.T.);
#694=ORIENTED_EDGE('',*,*,#505,.F.);
#695=ORIENTED_EDGE('',*,*,#467,.F.);
#696=ORIENTED_EDGE('',*,*,#506,.T.);
#697=ORIENTED_EDGE('',*,*,#507,.T.);
#698=ORIENTED_EDGE('',*,*,#503,.F.);
#699=ORIENTED_EDGE('',*,*,#466,.F.);
#700=ORIENTED_EDGE('',*,*,#508,.T.);
#701=ORIENTED_EDGE('',*,*,#509,.T.);
#702=ORIENTED_EDGE('',*,*,#506,.F.);
#703=ORIENTED_EDGE('',*,*,#465,.F.);
#704=ORIENTED_EDGE('',*,*,#510,.T.);
#705=ORIENTED_EDGE('',*,*,#511,.T.);
#706=ORIENTED_EDGE('',*,*,#508,.F.);
#707=ORIENTED_EDGE('',*,*,#464,.F.);
#708=ORIENTED_EDGE('',*,*,#512,.T.);
#709=ORIENTED_EDGE('',*,*,#513,.T.);
#710=ORIENTED_EDGE('',*,*,#510,.F.);
#711=ORIENTED_EDGE('',*,*,#463,.F.);
#712=ORIENTED_EDGE('',*,*,#505,.T.);
#713=ORIENTED_EDGE('',*,*,#514,.T.);
#714=ORIENTED_EDGE('',*,*,#512,.F.);
#715=ORIENTED_EDGE('',*,*,#514,.F.);
#716=ORIENTED_EDGE('',*,*,#504,.F.);
#717=ORIENTED_EDGE('',*,*,#507,.F.);
#718=ORIENTED_EDGE('',*,*,#509,.F.);
#719=ORIENTED_EDGE('',*,*,#511,.F.);
#720=ORIENTED_EDGE('',*,*,#513,.F.);
#721=ORIENTED_EDGE('',*,*,#515,.F.);
#722=ORIENTED_EDGE('',*,*,#502,.F.);
#723=ORIENTED_EDGE('',*,*,#516,.T.);
#724=ORIENTED_EDGE('',*,*,#515,.T.);
#725=ORIENTED_EDGE('',*,*,#516,.F.);
#726=ORIENTED_EDGE('',*,*,#412,.F.);
#727=ORIENTED_EDGE('',*,*,#483,.F.);
#728=ORIENTED_EDGE('',*,*,#499,.T.);
#729=ORIENTED_EDGE('',*,*,#416,.F.);
#730=ORIENTED_EDGE('',*,*,#415,.F.);
#731=ORIENTED_EDGE('',*,*,#500,.T.);
#732=ORIENTED_EDGE('',*,*,#427,.F.);
#733=ORIENTED_EDGE('',*,*,#423,.F.);
#734=ORIENTED_EDGE('',*,*,#468,.F.);
#735=ORIENTED_EDGE('',*,*,#517,.T.);
#736=ORIENTED_EDGE('',*,*,#501,.F.);
#737=ORIENTED_EDGE('',*,*,#517,.F.);
#738=SPHERICAL_SURFACE('',#802,1.);
#739=SPHERICAL_SURFACE('',#810,1.);
#740=ADVANCED_FACE('',(#204),#738,.T.);
#741=ADVANCED_FACE('',(#205),#187,.T.);
#742=ADVANCED_FACE('',(#206),#188,.T.);
#743=ADVANCED_FACE('',(#207),#739,.T.);
#744=ADVANCED_FACE('',(#208),#189,.T.);
#745=ADVANCED_FACE('',(#209),#190,.T.);
#746=ADVANCED_FACE('',(#210),#191,.T.);
#747=ADVANCED_FACE('',(#211),#29,.T.);
#748=ADVANCED_FACE('',(#212),#30,.T.);
#749=ADVANCED_FACE('',(#213),#192,.F.);
#750=ADVANCED_FACE('',(#214),#193,.F.);
#751=ADVANCED_FACE('',(#215),#31,.T.);
#752=ADVANCED_FACE('',(#216,#19,#20),#32,.T.);
#753=ADVANCED_FACE('',(#217),#33,.T.);
#754=ADVANCED_FACE('',(#218),#194,.T.);
#755=ADVANCED_FACE('',(#219,#21,#22),#34,.T.);
#756=ADVANCED_FACE('',(#220),#195,.T.);
#757=ADVANCED_FACE('',(#221),#15,.F.);
#758=ADVANCED_FACE('',(#222),#196,.T.);
#759=ADVANCED_FACE('',(#223),#16,.F.);
#760=ADVANCED_FACE('',(#224),#197,.T.);
#761=ADVANCED_FACE('',(#225),#17,.F.);
#762=ADVANCED_FACE('',(#226,#23,#24),#35,.T.);
#763=ADVANCED_FACE('',(#227),#198,.T.);
#764=ADVANCED_FACE('',(#228),#36,.T.);
#765=ADVANCED_FACE('',(#229),#199,.T.);
#766=ADVANCED_FACE('',(#230),#37,.T.);
#767=ADVANCED_FACE('',(#231),#200,.T.);
#768=ADVANCED_FACE('',(#232),#38,.T.);
#769=ADVANCED_FACE('',(#233),#201,.F.);
#770=ADVANCED_FACE('',(#234,#25,#26,#27),#39,.F.);
#771=ADVANCED_FACE('',(#235),#40,.F.);
#772=ADVANCED_FACE('',(#236),#41,.F.);
#773=ADVANCED_FACE('',(#237),#42,.F.);
#774=ADVANCED_FACE('',(#238),#43,.F.);
#775=ADVANCED_FACE('',(#239),#44,.F.);
#776=ADVANCED_FACE('',(#240),#45,.F.);
#777=ADVANCED_FACE('',(#241,#28),#46,.F.);
#778=ADVANCED_FACE('',(#242),#202,.F.);
#779=ADVANCED_FACE('',(#243),#47,.T.);
#780=ADVANCED_FACE('',(#244),#48,.T.);
#781=ADVANCED_FACE('',(#245),#203,.F.);
#782=CLOSED_SHELL('',(#740,#741,#742,#743,#744,#745,#746,#747,#748,#749,
#750,#751,#752,#753,#754,#755,#756,#757,#758,#759,#760,#761,#762,#763,#764,
#765,#766,#767,#768,#769,#770,#771,#772,#773,#774,#775,#776,#777,#778,#779,
#780,#781));
#783=DERIVED_UNIT_ELEMENT(#785,1.);
#784=DERIVED_UNIT_ELEMENT(#1376,3.);
#785=(
MASS_UNIT()
NAMED_UNIT(*)
SI_UNIT($,.GRAM.)
);
#786=DERIVED_UNIT((#783,#784));
#787=MEASURE_REPRESENTATION_ITEM('density measure',
POSITIVE_RATIO_MEASURE(1.),#786);
#788=PROPERTY_DEFINITION_REPRESENTATION(#793,#790);
#789=PROPERTY_DEFINITION_REPRESENTATION(#794,#791);
#790=REPRESENTATION('material name',(#792),#1373);
#791=REPRESENTATION('density',(#787),#1373);
#792=DESCRIPTIVE_REPRESENTATION_ITEM('Generisch','Generisch');
#793=PROPERTY_DEFINITION('material property','material name',#1383);
#794=PROPERTY_DEFINITION('material property','density of part',#1383);
#795=DATE_TIME_ROLE('creation_date');
#796=APPLIED_DATE_AND_TIME_ASSIGNMENT(#797,#795,(#1383));
#797=DATE_AND_TIME(#798,#799);
#798=CALENDAR_DATE(2015,5,11);
#799=LOCAL_TIME(14,4,31.,#800);
#800=COORDINATED_UNIVERSAL_TIME_OFFSET(0,0,.BEHIND.);
#801=AXIS2_PLACEMENT_3D('placement',#1110,#881,#882);
#802=AXIS2_PLACEMENT_3D('',#1111,#883,#884);
#803=AXIS2_PLACEMENT_3D('',#1114,#885,#886);
#804=AXIS2_PLACEMENT_3D('',#1116,#887,#888);
#805=AXIS2_PLACEMENT_3D('',#1117,#889,#890);
#806=AXIS2_PLACEMENT_3D('',#1118,#891,#892);
#807=AXIS2_PLACEMENT_3D('',#1121,#893,#894);
#808=AXIS2_PLACEMENT_3D('',#1124,#897,#898);
#809=AXIS2_PLACEMENT_3D('',#1127,#899,#900);
#810=AXIS2_PLACEMENT_3D('',#1130,#903,#904);
#811=AXIS2_PLACEMENT_3D('',#1133,#905,#906);
#812=AXIS2_PLACEMENT_3D('',#1135,#907,#908);
#813=AXIS2_PLACEMENT_3D('',#1136,#909,#910);
#814=AXIS2_PLACEMENT_3D('',#1137,#911,#912);
#815=AXIS2_PLACEMENT_3D('',#1140,#913,#914);
#816=AXIS2_PLACEMENT_3D('',#1143,#917,#918);
#817=AXIS2_PLACEMENT_3D('',#1146,#921,#922);
#818=AXIS2_PLACEMENT_3D('',#1149,#923,#924);
#819=AXIS2_PLACEMENT_3D('',#1152,#927,#928);
#820=AXIS2_PLACEMENT_3D('',#1154,#930,#931);
#821=AXIS2_PLACEMENT_3D('',#1158,#934,#935);
#822=AXIS2_PLACEMENT_3D('',#1161,#936,#937);
#823=AXIS2_PLACEMENT_3D('',#1162,#938,#939);
#824=AXIS2_PLACEMENT_3D('',#1165,#941,#942);
#825=AXIS2_PLACEMENT_3D('',#1166,#943,#944);
#826=AXIS2_PLACEMENT_3D('',#1169,#945,#946);
#827=AXIS2_PLACEMENT_3D('',#1170,#947,#948);
#828=AXIS2_PLACEMENT_3D('',#1173,#950,#951);
#829=AXIS2_PLACEMENT_3D('',#1174,#952,#953);
#830=AXIS2_PLACEMENT_3D('',#1177,#954,#955);
#831=AXIS2_PLACEMENT_3D('',#1185,#960,#961);
#832=AXIS2_PLACEMENT_3D('',#1192,#965,#966);
#833=AXIS2_PLACEMENT_3D('',#1193,#967,#968);
#834=AXIS2_PLACEMENT_3D('',#1197,#971,#972);
#835=AXIS2_PLACEMENT_3D('',#1201,#974,#975);
#836=AXIS2_PLACEMENT_3D('',#1203,#977,#978);
#837=AXIS2_PLACEMENT_3D('',#1207,#980,#981);
#838=AXIS2_PLACEMENT_3D('',#1209,#982,#983);
#839=AXIS2_PLACEMENT_3D('',#1213,#985,#986);
#840=AXIS2_PLACEMENT_3D('',#1217,#988,#989);
#841=AXIS2_PLACEMENT_3D('',#1220,#991,#992);
#842=AXIS2_PLACEMENT_3D('',#1234,#999,#1000);
#843=AXIS2_PLACEMENT_3D('',#1235,#1001,#1002);
#844=AXIS2_PLACEMENT_3D('',#1238,#1004,#1005);
#845=AXIS2_PLACEMENT_3D('',#1264,#1006,#1007);
#846=AXIS2_PLACEMENT_3D('',#1265,#1008,#1009);
#847=AXIS2_PLACEMENT_3D('',#1266,#1010,#1011);
#848=AXIS2_PLACEMENT_3D('',#1268,#1012,#1013);
#849=AXIS2_PLACEMENT_3D('',#1280,#1015,#1016);
#850=AXIS2_PLACEMENT_3D('',#1281,#1017,#1018);
#851=AXIS2_PLACEMENT_3D('',#1282,#1019,#1020);
#852=AXIS2_PLACEMENT_3D('',#1284,#1021,#1022);
#853=AXIS2_PLACEMENT_3D('',#1295,#1024,#1025);
#854=AXIS2_PLACEMENT_3D('',#1296,#1026,#1027);
#855=AXIS2_PLACEMENT_3D('',#1305,#1033,#1034);
#856=AXIS2_PLACEMENT_3D('',#1308,#1036,#1037);
#857=AXIS2_PLACEMENT_3D('',#1309,#1038,#1039);
#858=AXIS2_PLACEMENT_3D('',#1313,#1042,#1043);
#859=AXIS2_PLACEMENT_3D('',#1316,#1045,#1046);
#860=AXIS2_PLACEMENT_3D('',#1317,#1047,#1048);
#861=AXIS2_PLACEMENT_3D('',#1321,#1051,#1052);
#862=AXIS2_PLACEMENT_3D('',#1324,#1054,#1055);
#863=AXIS2_PLACEMENT_3D('',#1325,#1056,#1057);
#864=AXIS2_PLACEMENT_3D('',#1327,#1059,#1060);
#865=AXIS2_PLACEMENT_3D('',#1330,#1062,#1063);
#866=AXIS2_PLACEMENT_3D('',#1331,#1064,#1065);
#867=AXIS2_PLACEMENT_3D('',#1335,#1068,#1069);
#868=AXIS2_PLACEMENT_3D('',#1337,#1070,#1071);
#869=AXIS2_PLACEMENT_3D('',#1338,#1072,#1073);
#870=AXIS2_PLACEMENT_3D('',#1344,#1077,#1078);
#871=AXIS2_PLACEMENT_3D('',#1348,#1081,#1082);
#872=AXIS2_PLACEMENT_3D('',#1352,#1085,#1086);
#873=AXIS2_PLACEMENT_3D('',#1356,#1089,#1090);
#874=AXIS2_PLACEMENT_3D('',#1360,#1093,#1094);
#875=AXIS2_PLACEMENT_3D('',#1362,#1096,#1097);
#876=AXIS2_PLACEMENT_3D('',#1364,#1098,#1099);
#877=AXIS2_PLACEMENT_3D('',#1365,#1100,#1101);
#878=AXIS2_PLACEMENT_3D('',#1367,#1103,#1104);
#879=AXIS2_PLACEMENT_3D('',#1368,#1105,#1106);
#880=AXIS2_PLACEMENT_3D('',#1369,#1107,#1108);
#881=DIRECTION('axis',(0.,0.,1.));
#882=DIRECTION('refdir',(1.,0.,0.));
#883=DIRECTION('center_axis',(-0.816496580927726,0.408248290463863,0.408248290463862));
#884=DIRECTION('ref_axis',(0.577350269189626,0.577350269189626,0.577350269189626));
#885=DIRECTION('center_axis',(1.,0.,0.));
#886=DIRECTION('ref_axis',(0.,0.,1.));
#887=DIRECTION('center_axis',(0.,1.,0.));
#888=DIRECTION('ref_axis',(1.,0.,0.));
#889=DIRECTION('center_axis',(0.,0.,1.));
#890=DIRECTION('ref_axis',(0.,1.,0.));
#891=DIRECTION('center_axis',(0.,1.,0.));
#892=DIRECTION('ref_axis',(0.707106781186547,0.,0.707106781186548));
#893=DIRECTION('center_axis',(0.,-1.,0.));
#894=DIRECTION('ref_axis',(0.707106781186547,0.,0.707106781186548));
#895=DIRECTION('',(0.,1.,0.));
#896=DIRECTION('',(0.,-1.,0.));
#897=DIRECTION('center_axis',(0.,0.,-1.));
#898=DIRECTION('ref_axis',(0.707106781186547,0.707106781186548,0.));
#899=DIRECTION('center_axis',(0.,0.,1.));
#900=DIRECTION('ref_axis',(0.707106781186547,0.707106781186548,0.));
#901=DIRECTION('',(0.,0.,1.));
#902=DIRECTION('',(0.,0.,-1.));
#903=DIRECTION('center_axis',(-0.408248290463863,0.408248290463863,-0.816496580927726));
#904=DIRECTION('ref_axis',(-0.577350269189626,0.577350269189626,0.577350269189625));
#905=DIRECTION('center_axis',(0.,0.,1.));
#906=DIRECTION('ref_axis',(-1.,0.,0.));
#907=DIRECTION('center_axis',(0.,1.,0.));
#908=DIRECTION('ref_axis',(0.,0.,1.));
#909=DIRECTION('center_axis',(-1.,0.,1.11022302462516E-15));
#910=DIRECTION('ref_axis',(0.,1.,0.));
#911=DIRECTION('center_axis',(0.,1.,0.));
#912=DIRECTION('ref_axis',(-0.707106781186548,0.,0.707106781186547));
#913=DIRECTION('center_axis',(0.,-1.,0.));
#914=DIRECTION('ref_axis',(-0.707106781186548,0.,0.707106781186547));
#915=DIRECTION('',(0.,1.,0.));
#916=DIRECTION('',(0.,-1.,0.));
#917=DIRECTION('center_axis',(1.,0.,0.));
#918=DIRECTION('ref_axis',(0.,0.707106781186548,0.707106781186547));
#919=DIRECTION('',(-1.,0.,0.));
#920=DIRECTION('',(1.,0.,0.));
#921=DIRECTION('center_axis',(-2.22044604925031E-16,0.,1.));
#922=DIRECTION('ref_axis',(-0.707106781186548,0.707106781186548,-1.96261557335472E-16));
#923=DIRECTION('center_axis',(0.,0.,1.));
#924=DIRECTION('ref_axis',(-0.707106781186548,0.707106781186548,-1.96261557335472E-16));
#925=DIRECTION('',(-2.22044604925031E-16,0.,1.));
#926=DIRECTION('',(2.22044604925031E-16,0.,-1.));
#927=DIRECTION('center_axis',(0.,0.,1.));
#928=DIRECTION('ref_axis',(1.,0.,0.));
#929=DIRECTION('',(1.,0.,0.));
#930=DIRECTION('center_axis',(-1.,0.,-2.22044604925031E-16));
#931=DIRECTION('ref_axis',(-2.22044604925031E-16,0.,1.));
#932=DIRECTION('',(0.,1.,0.));
#933=DIRECTION('',(2.22044604925031E-16,0.,-1.));
#934=DIRECTION('center_axis',(-1.11022302462516E-16,-1.,0.));
#935=DIRECTION('ref_axis',(1.,-1.11022302462516E-16,0.));
#936=DIRECTION('center_axis',(1.11022302462516E-16,1.,0.));
#937=DIRECTION('ref_axis',(1.,-1.11022302462516E-16,0.));
#938=DIRECTION('center_axis',(1.11022302462516E-16,1.,0.));
#939=DIRECTION('ref_axis',(1.,-1.11022302462516E-16,0.));
#940=DIRECTION('',(1.11022302462516E-16,1.,0.));
#941=DIRECTION('center_axis',(0.,-1.,0.));
#942=DIRECTION('ref_axis',(1.,-1.11022302462516E-16,0.));
#943=DIRECTION('center_axis',(-1.11022302462516E-16,-1.,0.));
#944=DIRECTION('ref_axis',(1.,-1.11022302462516E-16,0.));
#945=DIRECTION('center_axis',(1.11022302462516E-16,1.,0.));
#946=DIRECTION('ref_axis',(1.,-1.11022302462516E-16,0.));
#947=DIRECTION('center_axis',(1.11022302462516E-16,1.,0.));
#948=DIRECTION('ref_axis',(1.,-1.11022302462516E-16,0.));
#949=DIRECTION('',(1.11022302462516E-16,1.,0.));
#950=DIRECTION('center_axis',(0.,-1.,0.));
#951=DIRECTION('ref_axis',(1.,-1.11022302462516E-16,0.));
#952=DIRECTION('center_axis',(1.,0.,0.));
#953=DIRECTION('ref_axis',(0.,1.,0.));
#954=DIRECTION('center_axis',(1.,0.,0.));
#955=DIRECTION('ref_axis',(0.,0.707106781186547,0.707106781186548));
#956=DIRECTION('',(0.,0.,-1.));
#957=DIRECTION('',(0.,1.,0.));
#958=DIRECTION('',(0.,0.,-1.));
#959=DIRECTION('',(0.,-1.,0.));
#960=DIRECTION('center_axis',(-1.11022302462516E-16,-1.,0.));
#961=DIRECTION('ref_axis',(1.,-1.11022302462516E-16,0.));
#962=DIRECTION('',(-1.,1.11022302462516E-16,0.));
#963=DIRECTION('',(1.,-1.11022302462516E-16,0.));
#964=DIRECTION('',(0.,0.,-1.));
#965=DIRECTION('center_axis',(-1.11022302462516E-16,-1.,0.));
#966=DIRECTION('ref_axis',(-0.707106781186548,0.,0.707106781186547));
#967=DIRECTION('center_axis',(0.,0.,1.));
#968=DIRECTION('ref_axis',(1.,0.,0.));
#969=DIRECTION('',(-1.,0.,0.));
#970=DIRECTION('',(2.77555756156289E-16,-1.,0.));
#971=DIRECTION('center_axis',(1.,0.,0.));
#972=DIRECTION('ref_axis',(0.,0.707106781186547,0.707106781186548));
#973=DIRECTION('',(1.,0.,0.));
#974=DIRECTION('center_axis',(-1.,0.,0.));
#975=DIRECTION('ref_axis',(0.,0.,1.));
#976=DIRECTION('',(-1.,0.,0.));
#977=DIRECTION('center_axis',(0.,0.,1.));
#978=DIRECTION('ref_axis',(1.,0.,0.));
#979=DIRECTION('',(-5.69345140833414E-17,1.,0.));
#980=DIRECTION('center_axis',(0.,0.,-1.));
#981=DIRECTION('ref_axis',(-1.,0.,0.));
#982=DIRECTION('center_axis',(0.,0.,-1.));
#983=DIRECTION('ref_axis',(-1.,0.,0.));
#984=DIRECTION('',(-5.69345140833414E-17,1.,0.));
#985=DIRECTION('center_axis',(0.,0.,-1.));
#986=DIRECTION('ref_axis',(-0.707106781186547,-0.707106781186548,0.));
#987=DIRECTION('',(-1.,0.,0.));
#988=DIRECTION('center_axis',(0.,0.,-1.));
#989=DIRECTION('ref_axis',(0.707106781186548,-0.707106781186547,0.));
#990=DIRECTION('',(-6.16790569236198E-17,-1.,0.));
#991=DIRECTION('center_axis',(0.,0.,-1.));
#992=DIRECTION('ref_axis',(0.707106781186548,0.707106781186548,0.));
#993=DIRECTION('',(-1.68680937402067E-16,-1.,0.));
#994=DIRECTION('',(-0.866025403784439,-0.5,0.));
#995=DIRECTION('',(-0.866025403784439,0.5,0.));
#996=DIRECTION('',(0.,1.,0.));
#997=DIRECTION('',(0.866025403784439,0.5,0.));
#998=DIRECTION('',(0.866025403784439,-0.5,0.));
#999=DIRECTION('center_axis',(0.,0.,-1.));
#1000=DIRECTION('ref_axis',(-1.,0.,0.));
#1001=DIRECTION('center_axis',(5.69345140833414E-17,-1.,0.));
#1002=DIRECTION('ref_axis',(-0.707106781186548,0.,0.707106781186547));
#1003=DIRECTION('',(5.69345140833414E-17,-1.,0.));
#1004=DIRECTION('center_axis',(0.,-1.,0.));
#1005=DIRECTION('ref_axis',(0.,0.,1.));
#1006=DIRECTION('center_axis',(0.,1.,0.));
#1007=DIRECTION('ref_axis',(0.,0.,1.));
#1008=DIRECTION('center_axis',(0.,0.,1.));
#1009=DIRECTION('ref_axis',(0.707106781186548,0.707106781186548,0.));
#1010=DIRECTION('center_axis',(-6.16790569236198E-17,-1.,0.));
#1011=DIRECTION('ref_axis',(0.707106781186546,0.,0.707106781186549));
#1012=DIRECTION('center_axis',(0.,1.,0.));
#1013=DIRECTION('ref_axis',(0.,0.,1.));
#1014=DIRECTION('',(6.16790569236198E-17,1.,0.));
#1015=DIRECTION('center_axis',(1.,0.,0.));
#1016=DIRECTION('ref_axis',(0.,0.,1.));
#1017=DIRECTION('center_axis',(0.,0.,1.));
#1018=DIRECTION('ref_axis',(0.707106781186548,-0.707106781186547,0.));
#1019=DIRECTION('center_axis',(1.,0.,0.));
#1020=DIRECTION('ref_axis',(0.,-0.707106781186548,0.707106781186548));
#1021=DIRECTION('center_axis',(1.,0.,0.));
#1022=DIRECTION('ref_axis',(0.,0.,1.));
#1023=DIRECTION('',(1.,0.,0.));
#1024=DIRECTION('center_axis',(0.,0.,1.));
#1025=DIRECTION('ref_axis',(-0.707106781186547,-0.707106781186548,0.));
#1026=DIRECTION('center_axis',(0.,1.,0.));
#1027=DIRECTION('ref_axis',(-1.,0.,0.));
#1028=DIRECTION('',(0.,0.,1.));
#1029=DIRECTION('',(1.,0.,0.));
#1030=DIRECTION('',(0.,0.,1.));
#1031=DIRECTION('',(1.,0.,0.));
#1032=DIRECTION('',(0.,0.,1.));
#1033=DIRECTION('center_axis',(0.,0.,1.));
#1034=DIRECTION('ref_axis',(0.707106781186548,0.707106781186547,0.));
#1035=DIRECTION('',(0.,0.,-1.));
#1036=DIRECTION('center_axis',(0.,0.,1.));
#1037=DIRECTION('ref_axis',(0.707106781186548,0.707106781186547,0.));
#1038=DIRECTION('center_axis',(1.,-6.16790569236198E-17,0.));
#1039=DIRECTION('ref_axis',(0.,0.,-1.));
#1040=DIRECTION('',(0.,0.,1.));
#1041=DIRECTION('',(5.69345140833414E-17,1.,0.));
#1042=DIRECTION('center_axis',(0.,0.,-1.));
#1043=DIRECTION('ref_axis',(0.707106781186548,-0.707106781186547,0.));
#1044=DIRECTION('',(0.,0.,-1.));
#1045=DIRECTION('center_axis',(0.,0.,1.));
#1046=DIRECTION('ref_axis',(0.707106781186548,-0.707106781186547,0.));
#1047=DIRECTION('center_axis',(0.,-1.,0.));
#1048=DIRECTION('ref_axis',(1.,0.,0.));
#1049=DIRECTION('',(0.,0.,1.));
#1050=DIRECTION('',(-1.,0.,0.));
#1051=DIRECTION('center_axis',(0.,0.,1.));
#1052=DIRECTION('ref_axis',(-0.707106781186547,-0.707106781186548,0.));
#1053=DIRECTION('',(0.,0.,-1.));
#1054=DIRECTION('center_axis',(0.,0.,1.));
#1055=DIRECTION('ref_axis',(-0.707106781186547,-0.707106781186548,0.));
#1056=DIRECTION('center_axis',(-1.,-5.69345140833414E-17,0.));
#1057=DIRECTION('ref_axis',(5.69345140833414E-17,-1.,0.));
#1058=DIRECTION('',(-5.69345140833414E-17,1.,0.));
#1059=DIRECTION('center_axis',(0.,0.,-1.));
#1060=DIRECTION('ref_axis',(-1.,0.,0.));
#1061=DIRECTION('',(0.,0.,-1.));
#1062=DIRECTION('center_axis',(0.,0.,1.));
#1063=DIRECTION('ref_axis',(-1.,0.,0.));
#1064=DIRECTION('center_axis',(0.,0.,1.));
#1065=DIRECTION('ref_axis',(1.,0.,0.));
#1066=DIRECTION('',(0.,1.,0.));
#1067=DIRECTION('',(-1.,0.,0.));
#1068=DIRECTION('center_axis',(0.,0.,1.));
#1069=DIRECTION('ref_axis',(-1.,0.,0.));
#1070=DIRECTION('center_axis',(0.,0.,1.));
#1071=DIRECTION('ref_axis',(1.,0.,0.));
#1072=DIRECTION('center_axis',(1.,-1.68680937402067E-16,0.));
#1073=DIRECTION('ref_axis',(-1.68680937402067E-16,-1.,0.));
#1074=DIRECTION('',(0.,0.,-1.));
#1075=DIRECTION('',(-1.68680937402067E-16,-1.,0.));
#1076=DIRECTION('',(0.,0.,-1.));
#1077=DIRECTION('center_axis',(0.5,0.866025403784439,0.));
#1078=DIRECTION('ref_axis',(0.866025403784439,-0.5,0.));
#1079=DIRECTION('',(0.,0.,-1.));
#1080=DIRECTION('',(0.866025403784439,-0.5,0.));
#1081=DIRECTION('center_axis',(-0.5,0.866025403784439,0.));
#1082=DIRECTION('ref_axis',(0.866025403784439,0.5,0.));
#1083=DIRECTION('',(0.,0.,-1.));
#1084=DIRECTION('',(0.866025403784439,0.5,0.));
#1085=DIRECTION('center_axis',(-1.,0.,0.));
#1086=DIRECTION('ref_axis',(0.,1.,0.));
#1087=DIRECTION('',(0.,0.,-1.));
#1088=DIRECTION('',(0.,1.,0.));
#1089=DIRECTION('center_axis',(-0.5,-0.866025403784439,0.));
#1090=DIRECTION('ref_axis',(-0.866025403784439,0.5,0.));
#1091=DIRECTION('',(0.,0.,-1.));
#1092=DIRECTION('',(-0.866025403784439,0.5,0.));
#1093=DIRECTION('center_axis',(0.5,-0.866025403784439,0.));
#1094=DIRECTION('ref_axis',(-0.866025403784439,-0.5,0.));
#1095=DIRECTION('',(-0.866025403784439,-0.5,0.));
#1096=DIRECTION('center_axis',(0.,0.,-1.));
#1097=DIRECTION('ref_axis',(-1.,0.,0.));
#1098=DIRECTION('center_axis',(0.,0.,1.));
#1099=DIRECTION('ref_axis',(1.,0.,0.));
#1100=DIRECTION('center_axis',(0.,0.,1.));
#1101=DIRECTION('ref_axis',(1.,0.,0.));
#1102=DIRECTION('',(0.,0.,1.));
#1103=DIRECTION('center_axis',(1.,0.,0.));
#1104=DIRECTION('ref_axis',(0.,0.,-1.));
#1105=DIRECTION('center_axis',(0.,1.,0.));
#1106=DIRECTION('ref_axis',(0.,0.,1.));
#1107=DIRECTION('center_axis',(0.,0.,-1.));
#1108=DIRECTION('ref_axis',(-1.,0.,0.));
#1109=DIRECTION('',(0.,0.,-1.));
#1110=CARTESIAN_POINT('',(0.,0.,0.));
#1111=CARTESIAN_POINT('Origin',(6.48,18.5,4.));
#1112=CARTESIAN_POINT('',(6.48,18.5,5.));
#1113=CARTESIAN_POINT('',(6.48,19.5,4.));
#1114=CARTESIAN_POINT('Origin',(6.48,18.5,4.));
#1115=CARTESIAN_POINT('',(7.48,18.5,4.));
#1116=CARTESIAN_POINT('Origin',(6.48,18.5,4.));
#1117=CARTESIAN_POINT('Origin',(6.48,18.5,4.));
#1118=CARTESIAN_POINT('Origin',(6.48,9.625,4.));
#1119=CARTESIAN_POINT('',(6.48,14.5,5.));
#1120=CARTESIAN_POINT('',(7.48,14.5,4.));
#1121=CARTESIAN_POINT('Origin',(6.48,14.5,4.));
#1122=CARTESIAN_POINT('',(7.48,9.625,4.));
#1123=CARTESIAN_POINT('',(6.48,9.625,5.));
#1124=CARTESIAN_POINT('Origin',(6.48,18.5,3.75));
#1125=CARTESIAN_POINT('',(7.48,18.5,0.));
#1126=CARTESIAN_POINT('',(6.48,19.5,0.));
#1127=CARTESIAN_POINT('Origin',(6.48,18.5,0.));
#1128=CARTESIAN_POINT('',(6.48,19.5,3.75));
#1129=CARTESIAN_POINT('',(7.48,18.5,3.75));
#1130=CARTESIAN_POINT('Origin',(-6.48,18.5,4.));
#1131=CARTESIAN_POINT('',(-7.48,18.5,4.));
#1132=CARTESIAN_POINT('',(-6.48,19.5,4.));
#1133=CARTESIAN_POINT('Origin',(-6.48,18.5,4.));
#1134=CARTESIAN_POINT('',(-6.48,18.5,5.));
#1135=CARTESIAN_POINT('Origin',(-6.48,18.5,4.));
#1136=CARTESIAN_POINT('Origin',(-6.48,18.5,4.));
#1137=CARTESIAN_POINT('Origin',(-6.48,9.625,4.));
#1138=CARTESIAN_POINT('',(-7.48,14.5,4.));
#1139=CARTESIAN_POINT('',(-6.48,14.5,5.));
#1140=CARTESIAN_POINT('Origin',(-6.48,14.5,4.));
#1141=CARTESIAN_POINT('',(-6.48,9.625,5.));
#1142=CARTESIAN_POINT('',(-7.48,9.625,4.));
#1143=CARTESIAN_POINT('Origin',(0.,18.5,4.));
#1144=CARTESIAN_POINT('',(0.,19.5,4.));
#1145=CARTESIAN_POINT('',(0.,18.5,5.));
#1146=CARTESIAN_POINT('Origin',(-6.48,18.5,1.25));
#1147=CARTESIAN_POINT('',(-6.48,19.5,0.));
#1148=CARTESIAN_POINT('',(-7.48,18.5,0.));
#1149=CARTESIAN_POINT('Origin',(-6.48,18.5,-1.52655665885959E-15));
#1150=CARTESIAN_POINT('',(-7.48,18.5,1.25));
#1151=CARTESIAN_POINT('',(-6.48,19.5,1.25));
#1152=CARTESIAN_POINT('Origin',(0.,4.75,5.));
#1153=CARTESIAN_POINT('',(5.,14.5,5.));
#1154=CARTESIAN_POINT('Origin',(-7.48,14.5,0.));
#1155=CARTESIAN_POINT('',(-7.48,14.5,0.));
#1156=CARTESIAN_POINT('',(-7.48,14.5,0.));
#1157=CARTESIAN_POINT('',(-7.48,14.5,-1.94066984704477E-15));
#1158=CARTESIAN_POINT('Origin',(6.02,14.5,8.));
#1159=CARTESIAN_POINT('',(8.02,10.5,8.));
#1160=CARTESIAN_POINT('',(4.02,10.5,8.));
#1161=CARTESIAN_POINT('Origin',(6.02,10.5,8.));
#1162=CARTESIAN_POINT('Origin',(6.02,10.5,8.));
#1163=CARTESIAN_POINT('',(4.02,14.5,8.));
#1164=CARTESIAN_POINT('',(4.02,14.5,8.));
#1165=CARTESIAN_POINT('Origin',(6.02,14.5,8.));
#1166=CARTESIAN_POINT('Origin',(-5.98,14.5,8.));
#1167=CARTESIAN_POINT('',(-3.98,10.5,8.));
#1168=CARTESIAN_POINT('',(-7.98,10.5,8.));
#1169=CARTESIAN_POINT('Origin',(-5.98,10.5,8.));
#1170=CARTESIAN_POINT('Origin',(-5.98,10.5,8.));
#1171=CARTESIAN_POINT('',(-7.98,14.5,8.));
#1172=CARTESIAN_POINT('',(-7.98,14.5,8.));
#1173=CARTESIAN_POINT('Origin',(-5.98,14.5,8.));
#1174=CARTESIAN_POINT('Origin',(10.,10.5,5.));
#1175=CARTESIAN_POINT('',(10.,14.5,3.5));
#1176=CARTESIAN_POINT('',(10.,13.,5.));
#1177=CARTESIAN_POINT('Origin',(10.,13.,3.5));
#1178=CARTESIAN_POINT('',(10.,14.5,11.));
#1179=CARTESIAN_POINT('',(10.,14.5,5.));
#1180=CARTESIAN_POINT('',(10.,10.5,11.));
#1181=CARTESIAN_POINT('',(10.,14.5,11.));
#1182=CARTESIAN_POINT('',(10.,10.5,5.));
#1183=CARTESIAN_POINT('',(10.,10.5,5.));
#1184=CARTESIAN_POINT('',(10.,7.625,5.));
#1185=CARTESIAN_POINT('Origin',(-10.,10.5,5.));
#1186=CARTESIAN_POINT('',(-8.5,10.5,5.));
#1187=CARTESIAN_POINT('',(-5.,10.5,5.));
#1188=CARTESIAN_POINT('',(-10.,10.5,11.));
#1189=CARTESIAN_POINT('',(10.,10.5,11.));
#1190=CARTESIAN_POINT('',(-10.,10.5,3.5));
#1191=CARTESIAN_POINT('',(-10.,10.5,5.));
#1192=CARTESIAN_POINT('Origin',(-8.5,10.5,3.5));
#1193=CARTESIAN_POINT('Origin',(0.,12.5,11.));
#1194=CARTESIAN_POINT('',(-10.,14.5,11.));
#1195=CARTESIAN_POINT('',(-10.,14.5,11.));
#1196=CARTESIAN_POINT('',(-10.,10.5,11.));
#1197=CARTESIAN_POINT('Origin',(5.,13.,3.5));
#1198=CARTESIAN_POINT('',(26.,13.,5.));
#1199=CARTESIAN_POINT('',(5.,13.,5.));
#1200=CARTESIAN_POINT('',(26.,14.5,3.5));
#1201=CARTESIAN_POINT('Origin',(26.,13.,3.5));
#1202=CARTESIAN_POINT('',(5.,14.5,3.5));
#1203=CARTESIAN_POINT('Origin',(0.,4.75,5.));
#1204=CARTESIAN_POINT('',(-8.5,1.37477270848675,5.));
#1205=CARTESIAN_POINT('',(-8.5,9.625,5.));
#1206=CARTESIAN_POINT('',(-5.8,-2.0818995585505E-16,5.));
#1207=CARTESIAN_POINT('Origin',(-7.5,0.,5.));
#1208=CARTESIAN_POINT('',(-8.5,-1.37477270848675,5.));
#1209=CARTESIAN_POINT('Origin',(-7.5,0.,5.));
#1210=CARTESIAN_POINT('',(-8.5,-3.,5.));
#1211=CARTESIAN_POINT('',(-8.5,9.625,5.));
#1212=CARTESIAN_POINT('',(-8.,-3.5,5.));
#1213=CARTESIAN_POINT('Origin',(-8.,-3.,5.));
#1214=CARTESIAN_POINT('',(26.,-3.5,5.));
#1215=CARTESIAN_POINT('',(-5.,-3.5,5.));
#1216=CARTESIAN_POINT('',(26.5,-3.,5.));
#1217=CARTESIAN_POINT('Origin',(26.,-3.,5.));
#1218=CARTESIAN_POINT('',(26.5,12.5,5.));
#1219=CARTESIAN_POINT('',(26.5,4.75,5.));
#1220=CARTESIAN_POINT('Origin',(26.,12.5,5.));
#1221=CARTESIAN_POINT('',(2.85,1.64544826719043,5.));
#1222=CARTESIAN_POINT('',(2.85,-1.64544826719043,5.));
#1223=CARTESIAN_POINT('',(2.85,3.19772413359522,5.));
#1224=CARTESIAN_POINT('',(-5.65630987543597E-16,-3.29089653438087,5.));
#1225=CARTESIAN_POINT('',(3.16590516699402,-1.46306033398804,5.));
#1226=CARTESIAN_POINT('',(-2.85,-1.64544826719043,5.));
#1227=CARTESIAN_POINT('',(-1.74090516699402,-2.28578446758326,5.));
#1228=CARTESIAN_POINT('',(-2.85,1.64544826719043,5.));
#1229=CARTESIAN_POINT('',(-2.85,1.55227586640478,5.));
#1230=CARTESIAN_POINT('',(-2.82463953056816E-16,3.29089653438087,5.));
#1231=CARTESIAN_POINT('',(-1.10909483300598,2.65056033398804,5.));
#1232=CARTESIAN_POINT('',(-0.315905166994021,3.47328446758326,5.));
#1233=CARTESIAN_POINT('',(9.2,2.04516015457608E-15,5.));
#1234=CARTESIAN_POINT('Origin',(7.5,1.83697019872103E-15,5.));
#1235=CARTESIAN_POINT('Origin',(-8.5,9.625,3.5));
#1236=CARTESIAN_POINT('',(-10.,-3.,3.5));
#1237=CARTESIAN_POINT('',(-10.,9.625,3.5));
#1238=CARTESIAN_POINT('Origin',(-8.5,-3.,3.5));
#1239=CARTESIAN_POINT('Ctrl Pts',(-8.5,-1.37477270848675,5.));
#1240=CARTESIAN_POINT('Ctrl Pts',(-8.58887088373215,-1.31012865264863,5.));
#1241=CARTESIAN_POINT('Ctrl Pts',(-8.67190134700829,-1.23648593547266,4.99205429980391));
#1242=CARTESIAN_POINT('Ctrl Pts',(-8.84291976975354,-1.05187423445838,4.96351948114508));
#1243=CARTESIAN_POINT('Ctrl Pts',(-8.92603550384969,-0.936166618712228,
4.9400020094983));
#1244=CARTESIAN_POINT('Ctrl Pts',(-9.1285969659538,-0.563567932558893,4.86942210130477));
#1245=CARTESIAN_POINT('Ctrl Pts',(-9.2,-0.279216645441445,4.82664991614216));
#1246=CARTESIAN_POINT('Ctrl Pts',(-9.2,0.,4.82664991614216));
#1247=CARTESIAN_POINT('Ctrl Pts',(-9.2,0.279216645441446,4.82664991614216));
#1248=CARTESIAN_POINT('Ctrl Pts',(-9.1285969659538,0.563567932558893,4.86942210130477));
#1249=CARTESIAN_POINT('Ctrl Pts',(-8.92603550384968,0.936166618712229,4.9400020094983));
#1250=CARTESIAN_POINT('Ctrl Pts',(-8.84291976975354,1.05187423445838,4.96351948114508));
#1251=CARTESIAN_POINT('Ctrl Pts',(-8.67190134700829,1.23648593547266,4.99205429980391));
#1252=CARTESIAN_POINT('Ctrl Pts',(-8.58887088373215,1.31012865264863,5.));
#1253=CARTESIAN_POINT('Ctrl Pts',(-8.5,1.37477270848675,5.));
#1254=CARTESIAN_POINT('Ctrl Pts',(26.,13.,5.));
#1255=CARTESIAN_POINT('Ctrl Pts',(26.5,13.,5.));
#1256=CARTESIAN_POINT('Ctrl Pts',(26.5,12.5,5.));
#1257=CARTESIAN_POINT('Ctrl Pts',(26.,14.5,5.));
#1258=CARTESIAN_POINT('Ctrl Pts',(28.,14.5,5.));
#1259=CARTESIAN_POINT('Ctrl Pts',(28.,12.5,5.));
#1260=CARTESIAN_POINT('Ctrl Pts',(26.,14.5,3.5));
#1261=CARTESIAN_POINT('Ctrl Pts',(28.,14.5,3.5));
#1262=CARTESIAN_POINT('Ctrl Pts',(28.,12.5,3.5));
#1263=CARTESIAN_POINT('',(28.,12.5,3.5));
#1264=CARTESIAN_POINT('Origin',(26.5,12.5,3.5));
#1265=CARTESIAN_POINT('Origin',(26.,12.5,3.5));
#1266=CARTESIAN_POINT('Origin',(26.5,4.75,3.5));
#1267=CARTESIAN_POINT('',(28.,-3.,3.5));
#1268=CARTESIAN_POINT('Origin',(26.5,-3.,3.5));
#1269=CARTESIAN_POINT('',(28.,4.75,3.5));
#1270=CARTESIAN_POINT('Ctrl Pts',(26.5,-3.,5.));
#1271=CARTESIAN_POINT('Ctrl Pts',(26.5,-3.5,5.));
#1272=CARTESIAN_POINT('Ctrl Pts',(26.,-3.5,5.));
#1273=CARTESIAN_POINT('Ctrl Pts',(28.,-3.,5.));
#1274=CARTESIAN_POINT('Ctrl Pts',(28.,-5.,5.));
#1275=CARTESIAN_POINT('Ctrl Pts',(26.,-5.,5.));
#1276=CARTESIAN_POINT('Ctrl Pts',(28.,-3.,3.5));
#1277=CARTESIAN_POINT('Ctrl Pts',(28.,-5.,3.5));
#1278=CARTESIAN_POINT('Ctrl Pts',(26.,-5.,3.5));
#1279=CARTESIAN_POINT('',(26.,-5.,3.5));
#1280=CARTESIAN_POINT('Origin',(26.,-3.5,3.5));
#1281=CARTESIAN_POINT('Origin',(26.,-3.,3.5));
#1282=CARTESIAN_POINT('Origin',(-5.,-3.5,3.5));
#1283=CARTESIAN_POINT('',(-8.,-5.,3.5));
#1284=CARTESIAN_POINT('Origin',(-8.,-3.5,3.5));
#1285=CARTESIAN_POINT('',(-5.,-5.,3.5));
#1286=CARTESIAN_POINT('Ctrl Pts',(-8.,-3.5,5.));
#1287=CARTESIAN_POINT('Ctrl Pts',(-8.5,-3.5,5.));
#1288=CARTESIAN_POINT('Ctrl Pts',(-8.5,-3.,5.));
#1289=CARTESIAN_POINT('Ctrl Pts',(-8.,-5.,5.));
#1290=CARTESIAN_POINT('Ctrl Pts',(-10.,-5.,5.));
#1291=CARTESIAN_POINT('Ctrl Pts',(-10.,-3.,5.));
#1292=CARTESIAN_POINT('Ctrl Pts',(-8.,-5.,3.5));
#1293=CARTESIAN_POINT('Ctrl Pts',(-10.,-5.,3.5));
#1294=CARTESIAN_POINT('Ctrl Pts',(-10.,-3.,3.5));
#1295=CARTESIAN_POINT('Origin',(-8.,-3.,3.5));
#1296=CARTESIAN_POINT('Origin',(10.,14.5,0.));
#1297=CARTESIAN_POINT('',(26.,14.5,0.));
#1298=CARTESIAN_POINT('',(26.,14.5,1.25));
#1299=CARTESIAN_POINT('',(7.48,14.5,0.));
#1300=CARTESIAN_POINT('',(-10.,14.5,0.));
#1301=CARTESIAN_POINT('',(7.48,14.5,2.5));
#1302=CARTESIAN_POINT('',(-10.,14.5,0.));
#1303=CARTESIAN_POINT('',(-10.,14.5,0.));
#1304=CARTESIAN_POINT('',(-10.,14.5,5.));
#1305=CARTESIAN_POINT('Origin',(26.,12.5,1.25));
#1306=CARTESIAN_POINT('',(28.,12.5,0.));
#1307=CARTESIAN_POINT('',(28.,12.5,1.25));
#1308=CARTESIAN_POINT('Origin',(26.,12.5,0.));
#1309=CARTESIAN_POINT('Origin',(28.,4.75,2.5));
#1310=CARTESIAN_POINT('',(28.,-3.,0.));
#1311=CARTESIAN_POINT('',(28.,-3.,1.25));
#1312=CARTESIAN_POINT('',(28.,-5.,0.));
#1313=CARTESIAN_POINT('Origin',(26.,-3.,1.25));
#1314=CARTESIAN_POINT('',(26.,-5.,0.));
#1315=CARTESIAN_POINT('',(26.,-5.,1.25));
#1316=CARTESIAN_POINT('Origin',(26.,-3.,0.));
#1317=CARTESIAN_POINT('Origin',(-10.,-5.,0.));
#1318=CARTESIAN_POINT('',(-8.,-5.,0.));
#1319=CARTESIAN_POINT('',(-8.,-5.,0.));
#1320=CARTESIAN_POINT('',(10.,-5.,0.));
#1321=CARTESIAN_POINT('Origin',(-8.,-3.,0.));
#1322=CARTESIAN_POINT('',(-10.,-3.,0.));
#1323=CARTESIAN_POINT('',(-10.,-3.,0.));
#1324=CARTESIAN_POINT('Origin',(-8.,-3.,0.));
#1325=CARTESIAN_POINT('Origin',(-10.,14.5,0.));
#1326=CARTESIAN_POINT('',(-10.,-5.,0.));
#1327=CARTESIAN_POINT('Origin',(-7.5,0.,5.));
#1328=CARTESIAN_POINT('',(-5.8,2.0818995585505E-16,0.));
#1329=CARTESIAN_POINT('',(-5.8,-2.0818995585505E-16,5.));
#1330=CARTESIAN_POINT('Origin',(-7.5,0.,0.));
#1331=CARTESIAN_POINT('Origin',(0.,4.75,0.));
#1332=CARTESIAN_POINT('',(7.48,14.5,0.));
#1333=CARTESIAN_POINT('',(-7.48,19.5,0.));
#1334=CARTESIAN_POINT('',(9.2,2.04516015457608E-15,0.));
#1335=CARTESIAN_POINT('Origin',(7.5,1.83697019872103E-15,0.));
#1336=CARTESIAN_POINT('',(-1.6,1.95943487863577E-16,0.));
#1337=CARTESIAN_POINT('Origin',(0.,0.,0.));
#1338=CARTESIAN_POINT('Origin',(2.85,1.64544826719043,5.));
#1339=CARTESIAN_POINT('',(2.85,1.64544826719043,2.8));
#1340=CARTESIAN_POINT('',(2.85,1.64544826719043,5.));
#1341=CARTESIAN_POINT('',(2.85,-1.64544826719043,2.8));
#1342=CARTESIAN_POINT('',(2.85,1.64544826719043,2.8));
#1343=CARTESIAN_POINT('',(2.85,-1.64544826719043,5.));
#1344=CARTESIAN_POINT('Origin',(-2.82463953056816E-16,3.29089653438087,
5.));
#1345=CARTESIAN_POINT('',(-5.55111512312578E-16,3.29089653438087,2.8));
#1346=CARTESIAN_POINT('',(-2.82463953056816E-16,3.29089653438087,5.));
#1347=CARTESIAN_POINT('',(-2.82463953056816E-16,3.29089653438087,2.8));
#1348=CARTESIAN_POINT('Origin',(-2.85,1.64544826719043,5.));
#1349=CARTESIAN_POINT('',(-2.85,1.64544826719043,2.8));
#1350=CARTESIAN_POINT('',(-2.85,1.64544826719043,5.));
#1351=CARTESIAN_POINT('',(-2.85,1.64544826719043,2.8));
#1352=CARTESIAN_POINT('Origin',(-2.85,-1.64544826719043,5.));
#1353=CARTESIAN_POINT('',(-2.85,-1.64544826719043,2.8));
#1354=CARTESIAN_POINT('',(-2.85,-1.64544826719043,5.));
#1355=CARTESIAN_POINT('',(-2.85,-1.64544826719043,2.8));
#1356=CARTESIAN_POINT('Origin',(-5.65630987543597E-16,-3.29089653438087,
5.));
#1357=CARTESIAN_POINT('',(-5.55111512312578E-16,-3.29089653438087,2.8));
#1358=CARTESIAN_POINT('',(-5.65630987543597E-16,-3.29089653438087,5.));
#1359=CARTESIAN_POINT('',(-5.65630987543597E-16,-3.29089653438087,2.8));
#1360=CARTESIAN_POINT('Origin',(2.85,-1.64544826719043,5.));
#1361=CARTESIAN_POINT('',(2.85,-1.64544826719043,2.8));
#1362=CARTESIAN_POINT('Origin',(0.,2.77555756156289E-16,2.8));
#1363=CARTESIAN_POINT('',(-1.6,-1.95943487863577E-16,2.8));
#1364=CARTESIAN_POINT('Origin',(0.,0.,2.8));
#1365=CARTESIAN_POINT('Origin',(0.,0.,0.));
#1366=CARTESIAN_POINT('',(-1.6,-1.95943487863577E-16,0.));
#1367=CARTESIAN_POINT('Origin',(7.48,14.5,5.));
#1368=CARTESIAN_POINT('Origin',(0.,19.5,2.5));
#1369=CARTESIAN_POINT('Origin',(7.5,1.83697019872103E-15,5.));
#1370=CARTESIAN_POINT('',(9.2,1.62878024286598E-15,5.));
#1371=UNCERTAINTY_MEASURE_WITH_UNIT(LENGTH_MEASURE(0.01),#1375,
'DISTANCE_ACCURACY_VALUE',
'Maximum model space distance between geometric entities at asserted c
onnectivities');
#1372=UNCERTAINTY_MEASURE_WITH_UNIT(LENGTH_MEASURE(0.01),#1375,
'DISTANCE_ACCURACY_VALUE',
'Maximum model space distance between geometric entities at asserted c
onnectivities');
#1373=(
GEOMETRIC_REPRESENTATION_CONTEXT(3)
GLOBAL_UNCERTAINTY_ASSIGNED_CONTEXT((#1371))
GLOBAL_UNIT_ASSIGNED_CONTEXT((#1375,#1378,#1377))
REPRESENTATION_CONTEXT('','3D')
);
#1374=(
GEOMETRIC_REPRESENTATION_CONTEXT(3)
GLOBAL_UNCERTAINTY_ASSIGNED_CONTEXT((#1372))
GLOBAL_UNIT_ASSIGNED_CONTEXT((#1375,#1378,#1377))
REPRESENTATION_CONTEXT('','3D')
);
#1375=(
LENGTH_UNIT()
NAMED_UNIT(*)
SI_UNIT(.MILLI.,.METRE.)
);
#1376=(
LENGTH_UNIT()
NAMED_UNIT(*)
SI_UNIT(.CENTI.,.METRE.)
);
#1377=(
NAMED_UNIT(*)
SI_UNIT($,.STERADIAN.)
SOLID_ANGLE_UNIT()
);
#1378=(
NAMED_UNIT(*)
PLANE_ANGLE_UNIT()
SI_UNIT($,.RADIAN.)
);
#1379=SHAPE_DEFINITION_REPRESENTATION(#1380,#1381);
#1380=PRODUCT_DEFINITION_SHAPE('',$,#1383);
#1381=SHAPE_REPRESENTATION('',(#801),#1373);
#1382=PRODUCT_DEFINITION_CONTEXT('part definition',#1387,'design');
#1383=PRODUCT_DEFINITION('Kolbenhalterung neu oben V2',
'Kolbenhalterung neu oben V2',#1384,#1382);
#1384=PRODUCT_DEFINITION_FORMATION('',$,#1389);
#1385=PRODUCT_RELATED_PRODUCT_CATEGORY('Kolbenhalterung neu oben V2',
'Kolbenhalterung neu oben V2',(#1389));
#1386=APPLICATION_PROTOCOL_DEFINITION('international standard',
'automotive_design',2009,#1387);
#1387=APPLICATION_CONTEXT(
'Core Data for Automotive Mechanical Design Process');
#1388=PRODUCT_CONTEXT('part definition',#1387,'mechanical');
#1389=PRODUCT('Kolbenhalterung neu oben V2',
'Kolbenhalterung neu oben V2',$,(#1388));
#1390=PRESENTATION_STYLE_ASSIGNMENT((#1391));
#1391=SURFACE_STYLE_USAGE(.BOTH.,#1392);
#1392=SURFACE_SIDE_STYLE('',(#1393));
#1393=SURFACE_STYLE_FILL_AREA(#1394);
#1394=FILL_AREA_STYLE('',(#1395));
#1395=FILL_AREA_STYLE_COLOUR('',#1396);
#1396=COLOUR_RGB('',0.749019607843137,0.749019607843137,0.749019607843137);
ENDSEC;
END-ISO-10303-21;
