# Supplementary material for: Ultra-Low-Cost 3D Bioprinting: Modification and Application of an Off-the-Shelf Desktop 3D-Printer for Biofabrication
Source: Front Bioeng Biotechnol. 2019 Jul 31;7:184. doi: 10.3389/fbioe.2019.00184 (PMC6684753; doi:10.3389/fbioe.2019.00184)
Supplement: Supplementary file 1 [file Data_Sheet_1.zip › Construction files/STP/Rail/Rail Bottom.stp]

ISO-10303-21;
HEADER;
/* Generated by software containing ST-Developer
 * from STEP Tools, Inc. (www.steptools.com) 
 */

FILE_DESCRIPTION(
/* description */ (''),
/* implementation_level */ '2;1');

FILE_NAME(
/* name */ 
'D:\\Hiwi-Job\\MBT\\Paper Zelldrucker\\STP-Files\\Schlitten 3 ganz unt
en mit Bohrung.stp',
/* time_stamp */ '2018-06-20T12:59:12+02:00',
/* author */ ('Philipp'),
/* organization */ (''),
/* preprocessor_version */ 'ST-DEVELOPER v17',
/* originating_system */ 'Autodesk Inventor 2019',
/* authorisation */ '');

FILE_SCHEMA (('AUTOMOTIVE_DESIGN { 1 0 10303 214 3 1 1 }'));
ENDSEC;

DATA;
#10=MECHANICAL_DESIGN_GEOMETRIC_PRESENTATION_REPRESENTATION('',(#13),#1021);
#11=SHAPE_REPRESENTATION_RELATIONSHIP('SRR','None',#1028,#12);
#12=ADVANCED_BREP_SHAPE_REPRESENTATION('',(#14),#1020);
#13=STYLED_ITEM('',(#1037),#14);
#14=MANIFOLD_SOLID_BREP('Volumenk\X\F6rper1',#635);
#15=FACE_BOUND('',#84,.T.);
#16=FACE_BOUND('',#85,.T.);
#17=FACE_BOUND('',#86,.T.);
#18=FACE_BOUND('',#87,.T.);
#19=FACE_OUTER_BOUND('',#53,.T.);
#20=FACE_OUTER_BOUND('',#54,.T.);
#21=FACE_OUTER_BOUND('',#55,.T.);
#22=FACE_OUTER_BOUND('',#56,.T.);
#23=FACE_OUTER_BOUND('',#57,.T.);
#24=FACE_OUTER_BOUND('',#58,.T.);
#25=FACE_OUTER_BOUND('',#59,.T.);
#26=FACE_OUTER_BOUND('',#60,.T.);
#27=FACE_OUTER_BOUND('',#61,.T.);
#28=FACE_OUTER_BOUND('',#62,.T.);
#29=FACE_OUTER_BOUND('',#63,.T.);
#30=FACE_OUTER_BOUND('',#64,.T.);
#31=FACE_OUTER_BOUND('',#65,.T.);
#32=FACE_OUTER_BOUND('',#66,.T.);
#33=FACE_OUTER_BOUND('',#67,.T.);
#34=FACE_OUTER_BOUND('',#68,.T.);
#35=FACE_OUTER_BOUND('',#69,.T.);
#36=FACE_OUTER_BOUND('',#70,.T.);
#37=FACE_OUTER_BOUND('',#71,.T.);
#38=FACE_OUTER_BOUND('',#72,.T.);
#39=FACE_OUTER_BOUND('',#73,.T.);
#40=FACE_OUTER_BOUND('',#74,.T.);
#41=FACE_OUTER_BOUND('',#75,.T.);
#42=FACE_OUTER_BOUND('',#76,.T.);
#43=FACE_OUTER_BOUND('',#77,.T.);
#44=FACE_OUTER_BOUND('',#78,.T.);
#45=FACE_OUTER_BOUND('',#79,.T.);
#46=FACE_OUTER_BOUND('',#80,.T.);
#47=FACE_OUTER_BOUND('',#81,.T.);
#48=FACE_OUTER_BOUND('',#82,.T.);
#49=FACE_OUTER_BOUND('',#83,.T.);
#50=FACE_OUTER_BOUND('',#88,.T.);
#51=FACE_OUTER_BOUND('',#89,.T.);
#52=FACE_OUTER_BOUND('',#90,.T.);
#53=EDGE_LOOP('',(#399,#400,#401,#402));
#54=EDGE_LOOP('',(#403,#404,#405,#406));
#55=EDGE_LOOP('',(#407,#408,#409,#410));
#56=EDGE_LOOP('',(#411,#412,#413,#414));
#57=EDGE_LOOP('',(#415,#416,#417,#418));
#58=EDGE_LOOP('',(#419,#420,#421,#422));
#59=EDGE_LOOP('',(#423,#424,#425,#426,#427,#428));
#60=EDGE_LOOP('',(#429,#430,#431,#432));
#61=EDGE_LOOP('',(#433,#434,#435,#436));
#62=EDGE_LOOP('',(#437,#438,#439,#440));
#63=EDGE_LOOP('',(#441,#442,#443,#444));
#64=EDGE_LOOP('',(#445,#446,#447,#448));
#65=EDGE_LOOP('',(#449,#450,#451,#452));
#66=EDGE_LOOP('',(#453,#454,#455,#456,#457,#458));
#67=EDGE_LOOP('',(#459,#460,#461,#462));
#68=EDGE_LOOP('',(#463,#464,#465,#466));
#69=EDGE_LOOP('',(#467,#468,#469,#470));
#70=EDGE_LOOP('',(#471,#472,#473,#474));
#71=EDGE_LOOP('',(#475,#476,#477,#478));
#72=EDGE_LOOP('',(#479,#480,#481,#482));
#73=EDGE_LOOP('',(#483,#484,#485,#486,#487,#488));
#74=EDGE_LOOP('',(#489,#490,#491,#492));
#75=EDGE_LOOP('',(#493,#494,#495,#496));
#76=EDGE_LOOP('',(#497,#498,#499,#500));
#77=EDGE_LOOP('',(#501,#502,#503,#504));
#78=EDGE_LOOP('',(#505,#506,#507,#508));
#79=EDGE_LOOP('',(#509,#510,#511,#512));
#80=EDGE_LOOP('',(#513,#514,#515,#516,#517,#518));
#81=EDGE_LOOP('',(#519,#520,#521,#522));
#82=EDGE_LOOP('',(#523,#524,#525,#526));
#83=EDGE_LOOP('',(#527,#528,#529,#530));
#84=EDGE_LOOP('',(#531,#532,#533,#534,#535,#536));
#85=EDGE_LOOP('',(#537,#538,#539,#540,#541,#542));
#86=EDGE_LOOP('',(#543,#544,#545,#546,#547,#548));
#87=EDGE_LOOP('',(#549,#550,#551,#552,#553,#554));
#88=EDGE_LOOP('',(#555,#556,#557,#558));
#89=EDGE_LOOP('',(#559,#560,#561,#562));
#90=EDGE_LOOP('',(#563,#564,#565,#566));
#91=LINE('',#847,#175);
#92=LINE('',#849,#176);
#93=LINE('',#851,#177);
#94=LINE('',#852,#178);
#95=LINE('',#855,#179);
#96=LINE('',#857,#180);
#97=LINE('',#858,#181);
#98=LINE('',#861,#182);
#99=LINE('',#863,#183);
#100=LINE('',#864,#184);
#101=LINE('',#867,#185);
#102=LINE('',#869,#186);
#103=LINE('',#870,#187);
#104=LINE('',#873,#188);
#105=LINE('',#875,#189);
#106=LINE('',#876,#190);
#107=LINE('',#878,#191);
#108=LINE('',#879,#192);
#109=LINE('',#884,#193);
#110=LINE('',#886,#194);
#111=LINE('',#888,#195);
#112=LINE('',#889,#196);
#113=LINE('',#892,#197);
#114=LINE('',#894,#198);
#115=LINE('',#895,#199);
#116=LINE('',#898,#200);
#117=LINE('',#900,#201);
#118=LINE('',#901,#202);
#119=LINE('',#904,#203);
#120=LINE('',#906,#204);
#121=LINE('',#907,#205);
#122=LINE('',#910,#206);
#123=LINE('',#912,#207);
#124=LINE('',#913,#208);
#125=LINE('',#915,#209);
#126=LINE('',#916,#210);
#127=LINE('',#921,#211);
#128=LINE('',#923,#212);
#129=LINE('',#925,#213);
#130=LINE('',#926,#214);
#131=LINE('',#929,#215);
#132=LINE('',#931,#216);
#133=LINE('',#932,#217);
#134=LINE('',#935,#218);
#135=LINE('',#937,#219);
#136=LINE('',#938,#220);
#137=LINE('',#941,#221);
#138=LINE('',#943,#222);
#139=LINE('',#944,#223);
#140=LINE('',#947,#224);
#141=LINE('',#949,#225);
#142=LINE('',#950,#226);
#143=LINE('',#952,#227);
#144=LINE('',#953,#228);
#145=LINE('',#958,#229);
#146=LINE('',#960,#230);
#147=LINE('',#962,#231);
#148=LINE('',#963,#232);
#149=LINE('',#966,#233);
#150=LINE('',#968,#234);
#151=LINE('',#969,#235);
#152=LINE('',#972,#236);
#153=LINE('',#974,#237);
#154=LINE('',#975,#238);
#155=LINE('',#978,#239);
#156=LINE('',#980,#240);
#157=LINE('',#981,#241);
#158=LINE('',#984,#242);
#159=LINE('',#986,#243);
#160=LINE('',#987,#244);
#161=LINE('',#989,#245);
#162=LINE('',#990,#246);
#163=LINE('',#995,#247);
#164=LINE('',#997,#248);
#165=LINE('',#999,#249);
#166=LINE('',#1000,#250);
#167=LINE('',#1003,#251);
#168=LINE('',#1005,#252);
#169=LINE('',#1006,#253);
#170=LINE('',#1009,#254);
#171=LINE('',#1010,#255);
#172=LINE('',#1013,#256);
#173=LINE('',#1014,#257);
#174=LINE('',#1016,#258);
#175=VECTOR('',#693,10.);
#176=VECTOR('',#694,10.);
#177=VECTOR('',#695,10.);
#178=VECTOR('',#696,10.);
#179=VECTOR('',#699,10.);
#180=VECTOR('',#700,10.);
#181=VECTOR('',#701,10.);
#182=VECTOR('',#704,10.);
#183=VECTOR('',#705,10.);
#184=VECTOR('',#706,10.);
#185=VECTOR('',#709,10.);
#186=VECTOR('',#710,10.);
#187=VECTOR('',#711,10.);
#188=VECTOR('',#714,10.);
#189=VECTOR('',#715,10.);
#190=VECTOR('',#716,10.);
#191=VECTOR('',#719,10.);
#192=VECTOR('',#720,10.);
#193=VECTOR('',#725,10.);
#194=VECTOR('',#726,10.);
#195=VECTOR('',#727,10.);
#196=VECTOR('',#728,10.);
#197=VECTOR('',#731,10.);
#198=VECTOR('',#732,10.);
#199=VECTOR('',#733,10.);
#200=VECTOR('',#736,10.);
#201=VECTOR('',#737,10.);
#202=VECTOR('',#738,10.);
#203=VECTOR('',#741,10.);
#204=VECTOR('',#742,10.);
#205=VECTOR('',#743,10.);
#206=VECTOR('',#746,10.);
#207=VECTOR('',#747,10.);
#208=VECTOR('',#748,10.);
#209=VECTOR('',#751,10.);
#210=VECTOR('',#752,10.);
#211=VECTOR('',#757,10.);
#212=VECTOR('',#758,10.);
#213=VECTOR('',#759,10.);
#214=VECTOR('',#760,10.);
#215=VECTOR('',#763,10.);
#216=VECTOR('',#764,10.);
#217=VECTOR('',#765,10.);
#218=VECTOR('',#768,10.);
#219=VECTOR('',#769,10.);
#220=VECTOR('',#770,10.);
#221=VECTOR('',#773,10.);
#222=VECTOR('',#774,10.);
#223=VECTOR('',#775,10.);
#224=VECTOR('',#778,10.);
#225=VECTOR('',#779,10.);
#226=VECTOR('',#780,10.);
#227=VECTOR('',#783,10.);
#228=VECTOR('',#784,10.);
#229=VECTOR('',#789,10.);
#230=VECTOR('',#790,10.);
#231=VECTOR('',#791,10.);
#232=VECTOR('',#792,10.);
#233=VECTOR('',#795,10.);
#234=VECTOR('',#796,10.);
#235=VECTOR('',#797,10.);
#236=VECTOR('',#800,10.);
#237=VECTOR('',#801,10.);
#238=VECTOR('',#802,10.);
#239=VECTOR('',#805,10.);
#240=VECTOR('',#806,10.);
#241=VECTOR('',#807,10.);
#242=VECTOR('',#810,10.);
#243=VECTOR('',#811,10.);
#244=VECTOR('',#812,10.);
#245=VECTOR('',#815,10.);
#246=VECTOR('',#816,10.);
#247=VECTOR('',#821,10.);
#248=VECTOR('',#822,10.);
#249=VECTOR('',#823,10.);
#250=VECTOR('',#824,10.);
#251=VECTOR('',#827,10.);
#252=VECTOR('',#828,10.);
#253=VECTOR('',#829,10.);
#254=VECTOR('',#832,10.);
#255=VECTOR('',#833,10.);
#256=VECTOR('',#836,10.);
#257=VECTOR('',#837,10.);
#258=VECTOR('',#840,10.);
#259=VERTEX_POINT('',#845);
#260=VERTEX_POINT('',#846);
#261=VERTEX_POINT('',#848);
#262=VERTEX_POINT('',#850);
#263=VERTEX_POINT('',#854);
#264=VERTEX_POINT('',#856);
#265=VERTEX_POINT('',#860);
#266=VERTEX_POINT('',#862);
#267=VERTEX_POINT('',#866);
#268=VERTEX_POINT('',#868);
#269=VERTEX_POINT('',#872);
#270=VERTEX_POINT('',#874);
#271=VERTEX_POINT('',#882);
#272=VERTEX_POINT('',#883);
#273=VERTEX_POINT('',#885);
#274=VERTEX_POINT('',#887);
#275=VERTEX_POINT('',#891);
#276=VERTEX_POINT('',#893);
#277=VERTEX_POINT('',#897);
#278=VERTEX_POINT('',#899);
#279=VERTEX_POINT('',#903);
#280=VERTEX_POINT('',#905);
#281=VERTEX_POINT('',#909);
#282=VERTEX_POINT('',#911);
#283=VERTEX_POINT('',#919);
#284=VERTEX_POINT('',#920);
#285=VERTEX_POINT('',#922);
#286=VERTEX_POINT('',#924);
#287=VERTEX_POINT('',#928);
#288=VERTEX_POINT('',#930);
#289=VERTEX_POINT('',#934);
#290=VERTEX_POINT('',#936);
#291=VERTEX_POINT('',#940);
#292=VERTEX_POINT('',#942);
#293=VERTEX_POINT('',#946);
#294=VERTEX_POINT('',#948);
#295=VERTEX_POINT('',#956);
#296=VERTEX_POINT('',#957);
#297=VERTEX_POINT('',#959);
#298=VERTEX_POINT('',#961);
#299=VERTEX_POINT('',#965);
#300=VERTEX_POINT('',#967);
#301=VERTEX_POINT('',#971);
#302=VERTEX_POINT('',#973);
#303=VERTEX_POINT('',#977);
#304=VERTEX_POINT('',#979);
#305=VERTEX_POINT('',#983);
#306=VERTEX_POINT('',#985);
#307=VERTEX_POINT('',#993);
#308=VERTEX_POINT('',#994);
#309=VERTEX_POINT('',#996);
#310=VERTEX_POINT('',#998);
#311=VERTEX_POINT('',#1002);
#312=VERTEX_POINT('',#1004);
#313=VERTEX_POINT('',#1008);
#314=VERTEX_POINT('',#1012);
#315=EDGE_CURVE('',#259,#260,#91,.T.);
#316=EDGE_CURVE('',#259,#261,#92,.T.);
#317=EDGE_CURVE('',#261,#262,#93,.T.);
#318=EDGE_CURVE('',#260,#262,#94,.T.);
#319=EDGE_CURVE('',#263,#259,#95,.T.);
#320=EDGE_CURVE('',#263,#264,#96,.T.);
#321=EDGE_CURVE('',#264,#261,#97,.T.);
#322=EDGE_CURVE('',#265,#263,#98,.T.);
#323=EDGE_CURVE('',#265,#266,#99,.T.);
#324=EDGE_CURVE('',#266,#264,#100,.T.);
#325=EDGE_CURVE('',#267,#265,#101,.T.);
#326=EDGE_CURVE('',#267,#268,#102,.T.);
#327=EDGE_CURVE('',#268,#266,#103,.T.);
#328=EDGE_CURVE('',#269,#267,#104,.T.);
#329=EDGE_CURVE('',#269,#270,#105,.T.);
#330=EDGE_CURVE('',#270,#268,#106,.T.);
#331=EDGE_CURVE('',#260,#269,#107,.T.);
#332=EDGE_CURVE('',#262,#270,#108,.T.);
#333=EDGE_CURVE('',#271,#272,#109,.T.);
#334=EDGE_CURVE('',#271,#273,#110,.T.);
#335=EDGE_CURVE('',#273,#274,#111,.T.);
#336=EDGE_CURVE('',#272,#274,#112,.T.);
#337=EDGE_CURVE('',#275,#271,#113,.T.);
#338=EDGE_CURVE('',#275,#276,#114,.T.);
#339=EDGE_CURVE('',#276,#273,#115,.T.);
#340=EDGE_CURVE('',#277,#275,#116,.T.);
#341=EDGE_CURVE('',#277,#278,#117,.T.);
#342=EDGE_CURVE('',#278,#276,#118,.T.);
#343=EDGE_CURVE('',#279,#277,#119,.T.);
#344=EDGE_CURVE('',#279,#280,#120,.T.);
#345=EDGE_CURVE('',#280,#278,#121,.T.);
#346=EDGE_CURVE('',#281,#279,#122,.T.);
#347=EDGE_CURVE('',#281,#282,#123,.T.);
#348=EDGE_CURVE('',#282,#280,#124,.T.);
#349=EDGE_CURVE('',#272,#281,#125,.T.);
#350=EDGE_CURVE('',#274,#282,#126,.T.);
#351=EDGE_CURVE('',#283,#284,#127,.T.);
#352=EDGE_CURVE('',#283,#285,#128,.T.);
#353=EDGE_CURVE('',#285,#286,#129,.T.);
#354=EDGE_CURVE('',#284,#286,#130,.T.);
#355=EDGE_CURVE('',#287,#283,#131,.T.);
#356=EDGE_CURVE('',#287,#288,#132,.T.);
#357=EDGE_CURVE('',#288,#285,#133,.T.);
#358=EDGE_CURVE('',#289,#287,#134,.T.);
#359=EDGE_CURVE('',#289,#290,#135,.T.);
#360=EDGE_CURVE('',#290,#288,#136,.T.);
#361=EDGE_CURVE('',#291,#289,#137,.T.);
#362=EDGE_CURVE('',#291,#292,#138,.T.);
#363=EDGE_CURVE('',#292,#290,#139,.T.);
#364=EDGE_CURVE('',#293,#291,#140,.T.);
#365=EDGE_CURVE('',#293,#294,#141,.T.);
#366=EDGE_CURVE('',#294,#292,#142,.T.);
#367=EDGE_CURVE('',#284,#293,#143,.T.);
#368=EDGE_CURVE('',#286,#294,#144,.T.);
#369=EDGE_CURVE('',#295,#296,#145,.T.);
#370=EDGE_CURVE('',#295,#297,#146,.T.);
#371=EDGE_CURVE('',#297,#298,#147,.T.);
#372=EDGE_CURVE('',#296,#298,#148,.T.);
#373=EDGE_CURVE('',#299,#295,#149,.T.);
#374=EDGE_CURVE('',#299,#300,#150,.T.);
#375=EDGE_CURVE('',#300,#297,#151,.T.);
#376=EDGE_CURVE('',#301,#299,#152,.T.);
#377=EDGE_CURVE('',#301,#302,#153,.T.);
#378=EDGE_CURVE('',#302,#300,#154,.T.);
#379=EDGE_CURVE('',#303,#301,#155,.T.);
#380=EDGE_CURVE('',#303,#304,#156,.T.);
#381=EDGE_CURVE('',#304,#302,#157,.T.);
#382=EDGE_CURVE('',#305,#303,#158,.T.);
#383=EDGE_CURVE('',#305,#306,#159,.T.);
#384=EDGE_CURVE('',#306,#304,#160,.T.);
#385=EDGE_CURVE('',#296,#305,#161,.T.);
#386=EDGE_CURVE('',#298,#306,#162,.T.);
#387=EDGE_CURVE('',#307,#308,#163,.T.);
#388=EDGE_CURVE('',#308,#309,#164,.T.);
#389=EDGE_CURVE('',#309,#310,#165,.T.);
#390=EDGE_CURVE('',#307,#310,#166,.T.);
#391=EDGE_CURVE('',#311,#309,#167,.T.);
#392=EDGE_CURVE('',#312,#311,#168,.T.);
#393=EDGE_CURVE('',#310,#312,#169,.T.);
#394=EDGE_CURVE('',#308,#313,#170,.T.);
#395=EDGE_CURVE('',#311,#313,#171,.T.);
#396=EDGE_CURVE('',#313,#314,#172,.T.);
#397=EDGE_CURVE('',#312,#314,#173,.T.);
#398=EDGE_CURVE('',#314,#307,#174,.T.);
#399=ORIENTED_EDGE('',*,*,#315,.F.);
#400=ORIENTED_EDGE('',*,*,#316,.T.);
#401=ORIENTED_EDGE('',*,*,#317,.T.);
#402=ORIENTED_EDGE('',*,*,#318,.F.);
#403=ORIENTED_EDGE('',*,*,#319,.F.);
#404=ORIENTED_EDGE('',*,*,#320,.T.);
#405=ORIENTED_EDGE('',*,*,#321,.T.);
#406=ORIENTED_EDGE('',*,*,#316,.F.);
#407=ORIENTED_EDGE('',*,*,#322,.F.);
#408=ORIENTED_EDGE('',*,*,#323,.T.);
#409=ORIENTED_EDGE('',*,*,#324,.T.);
#410=ORIENTED_EDGE('',*,*,#320,.F.);
#411=ORIENTED_EDGE('',*,*,#325,.F.);
#412=ORIENTED_EDGE('',*,*,#326,.T.);
#413=ORIENTED_EDGE('',*,*,#327,.T.);
#414=ORIENTED_EDGE('',*,*,#323,.F.);
#415=ORIENTED_EDGE('',*,*,#328,.F.);
#416=ORIENTED_EDGE('',*,*,#329,.T.);
#417=ORIENTED_EDGE('',*,*,#330,.T.);
#418=ORIENTED_EDGE('',*,*,#326,.F.);
#419=ORIENTED_EDGE('',*,*,#331,.F.);
#420=ORIENTED_EDGE('',*,*,#318,.T.);
#421=ORIENTED_EDGE('',*,*,#332,.T.);
#422=ORIENTED_EDGE('',*,*,#329,.F.);
#423=ORIENTED_EDGE('',*,*,#332,.F.);
#424=ORIENTED_EDGE('',*,*,#317,.F.);
#425=ORIENTED_EDGE('',*,*,#321,.F.);
#426=ORIENTED_EDGE('',*,*,#324,.F.);
#427=ORIENTED_EDGE('',*,*,#327,.F.);
#428=ORIENTED_EDGE('',*,*,#330,.F.);
#429=ORIENTED_EDGE('',*,*,#333,.F.);
#430=ORIENTED_EDGE('',*,*,#334,.T.);
#431=ORIENTED_EDGE('',*,*,#335,.T.);
#432=ORIENTED_EDGE('',*,*,#336,.F.);
#433=ORIENTED_EDGE('',*,*,#337,.F.);
#434=ORIENTED_EDGE('',*,*,#338,.T.);
#435=ORIENTED_EDGE('',*,*,#339,.T.);
#436=ORIENTED_EDGE('',*,*,#334,.F.);
#437=ORIENTED_EDGE('',*,*,#340,.F.);
#438=ORIENTED_EDGE('',*,*,#341,.T.);
#439=ORIENTED_EDGE('',*,*,#342,.T.);
#440=ORIENTED_EDGE('',*,*,#338,.F.);
#441=ORIENTED_EDGE('',*,*,#343,.F.);
#442=ORIENTED_EDGE('',*,*,#344,.T.);
#443=ORIENTED_EDGE('',*,*,#345,.T.);
#444=ORIENTED_EDGE('',*,*,#341,.F.);
#445=ORIENTED_EDGE('',*,*,#346,.F.);
#446=ORIENTED_EDGE('',*,*,#347,.T.);
#447=ORIENTED_EDGE('',*,*,#348,.T.);
#448=ORIENTED_EDGE('',*,*,#344,.F.);
#449=ORIENTED_EDGE('',*,*,#349,.F.);
#450=ORIENTED_EDGE('',*,*,#336,.T.);
#451=ORIENTED_EDGE('',*,*,#350,.T.);
#452=ORIENTED_EDGE('',*,*,#347,.F.);
#453=ORIENTED_EDGE('',*,*,#350,.F.);
#454=ORIENTED_EDGE('',*,*,#335,.F.);
#455=ORIENTED_EDGE('',*,*,#339,.F.);
#456=ORIENTED_EDGE('',*,*,#342,.F.);
#457=ORIENTED_EDGE('',*,*,#345,.F.);
#458=ORIENTED_EDGE('',*,*,#348,.F.);
#459=ORIENTED_EDGE('',*,*,#351,.F.);
#460=ORIENTED_EDGE('',*,*,#352,.T.);
#461=ORIENTED_EDGE('',*,*,#353,.T.);
#462=ORIENTED_EDGE('',*,*,#354,.F.);
#463=ORIENTED_EDGE('',*,*,#355,.F.);
#464=ORIENTED_EDGE('',*,*,#356,.T.);
#465=ORIENTED_EDGE('',*,*,#357,.T.);
#466=ORIENTED_EDGE('',*,*,#352,.F.);
#467=ORIENTED_EDGE('',*,*,#358,.F.);
#468=ORIENTED_EDGE('',*,*,#359,.T.);
#469=ORIENTED_EDGE('',*,*,#360,.T.);
#470=ORIENTED_EDGE('',*,*,#356,.F.);
#471=ORIENTED_EDGE('',*,*,#361,.F.);
#472=ORIENTED_EDGE('',*,*,#362,.T.);
#473=ORIENTED_EDGE('',*,*,#363,.T.);
#474=ORIENTED_EDGE('',*,*,#359,.F.);
#475=ORIENTED_EDGE('',*,*,#364,.F.);
#476=ORIENTED_EDGE('',*,*,#365,.T.);
#477=ORIENTED_EDGE('',*,*,#366,.T.);
#478=ORIENTED_EDGE('',*,*,#362,.F.);
#479=ORIENTED_EDGE('',*,*,#367,.F.);
#480=ORIENTED_EDGE('',*,*,#354,.T.);
#481=ORIENTED_EDGE('',*,*,#368,.T.);
#482=ORIENTED_EDGE('',*,*,#365,.F.);
#483=ORIENTED_EDGE('',*,*,#368,.F.);
#484=ORIENTED_EDGE('',*,*,#353,.F.);
#485=ORIENTED_EDGE('',*,*,#357,.F.);
#486=ORIENTED_EDGE('',*,*,#360,.F.);
#487=ORIENTED_EDGE('',*,*,#363,.F.);
#488=ORIENTED_EDGE('',*,*,#366,.F.);
#489=ORIENTED_EDGE('',*,*,#369,.F.);
#490=ORIENTED_EDGE('',*,*,#370,.T.);
#491=ORIENTED_EDGE('',*,*,#371,.T.);
#492=ORIENTED_EDGE('',*,*,#372,.F.);
#493=ORIENTED_EDGE('',*,*,#373,.F.);
#494=ORIENTED_EDGE('',*,*,#374,.T.);
#495=ORIENTED_EDGE('',*,*,#375,.T.);
#496=ORIENTED_EDGE('',*,*,#370,.F.);
#497=ORIENTED_EDGE('',*,*,#376,.F.);
#498=ORIENTED_EDGE('',*,*,#377,.T.);
#499=ORIENTED_EDGE('',*,*,#378,.T.);
#500=ORIENTED_EDGE('',*,*,#374,.F.);
#501=ORIENTED_EDGE('',*,*,#379,.F.);
#502=ORIENTED_EDGE('',*,*,#380,.T.);
#503=ORIENTED_EDGE('',*,*,#381,.T.);
#504=ORIENTED_EDGE('',*,*,#377,.F.);
#505=ORIENTED_EDGE('',*,*,#382,.F.);
#506=ORIENTED_EDGE('',*,*,#383,.T.);
#507=ORIENTED_EDGE('',*,*,#384,.T.);
#508=ORIENTED_EDGE('',*,*,#380,.F.);
#509=ORIENTED_EDGE('',*,*,#385,.F.);
#510=ORIENTED_EDGE('',*,*,#372,.T.);
#511=ORIENTED_EDGE('',*,*,#386,.T.);
#512=ORIENTED_EDGE('',*,*,#383,.F.);
#513=ORIENTED_EDGE('',*,*,#386,.F.);
#514=ORIENTED_EDGE('',*,*,#371,.F.);
#515=ORIENTED_EDGE('',*,*,#375,.F.);
#516=ORIENTED_EDGE('',*,*,#378,.F.);
#517=ORIENTED_EDGE('',*,*,#381,.F.);
#518=ORIENTED_EDGE('',*,*,#384,.F.);
#519=ORIENTED_EDGE('',*,*,#387,.T.);
#520=ORIENTED_EDGE('',*,*,#388,.T.);
#521=ORIENTED_EDGE('',*,*,#389,.T.);
#522=ORIENTED_EDGE('',*,*,#390,.F.);
#523=ORIENTED_EDGE('',*,*,#389,.F.);
#524=ORIENTED_EDGE('',*,*,#391,.F.);
#525=ORIENTED_EDGE('',*,*,#392,.F.);
#526=ORIENTED_EDGE('',*,*,#393,.F.);
#527=ORIENTED_EDGE('',*,*,#388,.F.);
#528=ORIENTED_EDGE('',*,*,#394,.T.);
#529=ORIENTED_EDGE('',*,*,#395,.F.);
#530=ORIENTED_EDGE('',*,*,#391,.T.);
#531=ORIENTED_EDGE('',*,*,#315,.T.);
#532=ORIENTED_EDGE('',*,*,#331,.T.);
#533=ORIENTED_EDGE('',*,*,#328,.T.);
#534=ORIENTED_EDGE('',*,*,#325,.T.);
#535=ORIENTED_EDGE('',*,*,#322,.T.);
#536=ORIENTED_EDGE('',*,*,#319,.T.);
#537=ORIENTED_EDGE('',*,*,#333,.T.);
#538=ORIENTED_EDGE('',*,*,#349,.T.);
#539=ORIENTED_EDGE('',*,*,#346,.T.);
#540=ORIENTED_EDGE('',*,*,#343,.T.);
#541=ORIENTED_EDGE('',*,*,#340,.T.);
#542=ORIENTED_EDGE('',*,*,#337,.T.);
#543=ORIENTED_EDGE('',*,*,#351,.T.);
#544=ORIENTED_EDGE('',*,*,#367,.T.);
#545=ORIENTED_EDGE('',*,*,#364,.T.);
#546=ORIENTED_EDGE('',*,*,#361,.T.);
#547=ORIENTED_EDGE('',*,*,#358,.T.);
#548=ORIENTED_EDGE('',*,*,#355,.T.);
#549=ORIENTED_EDGE('',*,*,#369,.T.);
#550=ORIENTED_EDGE('',*,*,#385,.T.);
#551=ORIENTED_EDGE('',*,*,#382,.T.);
#552=ORIENTED_EDGE('',*,*,#379,.T.);
#553=ORIENTED_EDGE('',*,*,#376,.T.);
#554=ORIENTED_EDGE('',*,*,#373,.T.);
#555=ORIENTED_EDGE('',*,*,#392,.T.);
#556=ORIENTED_EDGE('',*,*,#395,.T.);
#557=ORIENTED_EDGE('',*,*,#396,.T.);
#558=ORIENTED_EDGE('',*,*,#397,.F.);
#559=ORIENTED_EDGE('',*,*,#387,.F.);
#560=ORIENTED_EDGE('',*,*,#398,.F.);
#561=ORIENTED_EDGE('',*,*,#396,.F.);
#562=ORIENTED_EDGE('',*,*,#394,.F.);
#563=ORIENTED_EDGE('',*,*,#393,.T.);
#564=ORIENTED_EDGE('',*,*,#397,.T.);
#565=ORIENTED_EDGE('',*,*,#398,.T.);
#566=ORIENTED_EDGE('',*,*,#390,.T.);
#567=PLANE('',#655);
#568=PLANE('',#656);
#569=PLANE('',#657);
#570=PLANE('',#658);
#571=PLANE('',#659);
#572=PLANE('',#660);
#573=PLANE('',#661);
#574=PLANE('',#662);
#575=PLANE('',#663);
#576=PLANE('',#664);
#577=PLANE('',#665);
#578=PLANE('',#666);
#579=PLANE('',#667);
#580=PLANE('',#668);
#581=PLANE('',#669);
#582=PLANE('',#670);
#583=PLANE('',#671);
#584=PLANE('',#672);
#585=PLANE('',#673);
#586=PLANE('',#674);
#587=PLANE('',#675);
#588=PLANE('',#676);
#589=PLANE('',#677);
#590=PLANE('',#678);
#591=PLANE('',#679);
#592=PLANE('',#680);
#593=PLANE('',#681);
#594=PLANE('',#682);
#595=PLANE('',#683);
#596=PLANE('',#684);
#597=PLANE('',#685);
#598=PLANE('',#686);
#599=PLANE('',#687);
#600=PLANE('',#688);
#601=ADVANCED_FACE('',(#19),#567,.F.);
#602=ADVANCED_FACE('',(#20),#568,.F.);
#603=ADVANCED_FACE('',(#21),#569,.F.);
#604=ADVANCED_FACE('',(#22),#570,.F.);
#605=ADVANCED_FACE('',(#23),#571,.F.);
#606=ADVANCED_FACE('',(#24),#572,.F.);
#607=ADVANCED_FACE('',(#25),#573,.F.);
#608=ADVANCED_FACE('',(#26),#574,.F.);
#609=ADVANCED_FACE('',(#27),#575,.F.);
#610=ADVANCED_FACE('',(#28),#576,.F.);
#611=ADVANCED_FACE('',(#29),#577,.F.);
#612=ADVANCED_FACE('',(#30),#578,.F.);
#613=ADVANCED_FACE('',(#31),#579,.F.);
#614=ADVANCED_FACE('',(#32),#580,.F.);
#615=ADVANCED_FACE('',(#33),#581,.F.);
#616=ADVANCED_FACE('',(#34),#582,.F.);
#617=ADVANCED_FACE('',(#35),#583,.F.);
#618=ADVANCED_FACE('',(#36),#584,.F.);
#619=ADVANCED_FACE('',(#37),#585,.F.);
#620=ADVANCED_FACE('',(#38),#586,.F.);
#621=ADVANCED_FACE('',(#39),#587,.F.);
#622=ADVANCED_FACE('',(#40),#588,.F.);
#623=ADVANCED_FACE('',(#41),#589,.F.);
#624=ADVANCED_FACE('',(#42),#590,.F.);
#625=ADVANCED_FACE('',(#43),#591,.F.);
#626=ADVANCED_FACE('',(#44),#592,.F.);
#627=ADVANCED_FACE('',(#45),#593,.F.);
#628=ADVANCED_FACE('',(#46),#594,.F.);
#629=ADVANCED_FACE('',(#47),#595,.T.);
#630=ADVANCED_FACE('',(#48),#596,.T.);
#631=ADVANCED_FACE('',(#49,#15,#16,#17,#18),#597,.T.);
#632=ADVANCED_FACE('',(#50),#598,.T.);
#633=ADVANCED_FACE('',(#51),#599,.T.);
#634=ADVANCED_FACE('',(#52),#600,.F.);
#635=CLOSED_SHELL('',(#601,#602,#603,#604,#605,#606,#607,#608,#609,#610,
#611,#612,#613,#614,#615,#616,#617,#618,#619,#620,#621,#622,#623,#624,#625,
#626,#627,#628,#629,#630,#631,#632,#633,#634));
#636=DERIVED_UNIT_ELEMENT(#638,1.);
#637=DERIVED_UNIT_ELEMENT(#1023,3.);
#638=(
MASS_UNIT()
NAMED_UNIT(*)
SI_UNIT($,.GRAM.)
);
#639=DERIVED_UNIT((#636,#637));
#640=MEASURE_REPRESENTATION_ITEM('density measure',
POSITIVE_RATIO_MEASURE(1.),#639);
#641=PROPERTY_DEFINITION_REPRESENTATION(#646,#643);
#642=PROPERTY_DEFINITION_REPRESENTATION(#647,#644);
#643=REPRESENTATION('material name',(#645),#1020);
#644=REPRESENTATION('density',(#640),#1020);
#645=DESCRIPTIVE_REPRESENTATION_ITEM('Generisch','Generisch');
#646=PROPERTY_DEFINITION('material property','material name',#1030);
#647=PROPERTY_DEFINITION('material property','density of part',#1030);
#648=DATE_TIME_ROLE('creation_date');
#649=APPLIED_DATE_AND_TIME_ASSIGNMENT(#650,#648,(#1030));
#650=DATE_AND_TIME(#651,#652);
#651=CALENDAR_DATE(2015,15,12);
#652=LOCAL_TIME(11,8,7.,#653);
#653=COORDINATED_UNIVERSAL_TIME_OFFSET(0,0,.BEHIND.);
#654=AXIS2_PLACEMENT_3D('placement',#843,#689,#690);
#655=AXIS2_PLACEMENT_3D('',#844,#691,#692);
#656=AXIS2_PLACEMENT_3D('',#853,#697,#698);
#657=AXIS2_PLACEMENT_3D('',#859,#702,#703);
#658=AXIS2_PLACEMENT_3D('',#865,#707,#708);
#659=AXIS2_PLACEMENT_3D('',#871,#712,#713);
#660=AXIS2_PLACEMENT_3D('',#877,#717,#718);
#661=AXIS2_PLACEMENT_3D('',#880,#721,#722);
#662=AXIS2_PLACEMENT_3D('',#881,#723,#724);
#663=AXIS2_PLACEMENT_3D('',#890,#729,#730);
#664=AXIS2_PLACEMENT_3D('',#896,#734,#735);
#665=AXIS2_PLACEMENT_3D('',#902,#739,#740);
#666=AXIS2_PLACEMENT_3D('',#908,#744,#745);
#667=AXIS2_PLACEMENT_3D('',#914,#749,#750);
#668=AXIS2_PLACEMENT_3D('',#917,#753,#754);
#669=AXIS2_PLACEMENT_3D('',#918,#755,#756);
#670=AXIS2_PLACEMENT_3D('',#927,#761,#762);
#671=AXIS2_PLACEMENT_3D('',#933,#766,#767);
#672=AXIS2_PLACEMENT_3D('',#939,#771,#772);
#673=AXIS2_PLACEMENT_3D('',#945,#776,#777);
#674=AXIS2_PLACEMENT_3D('',#951,#781,#782);
#675=AXIS2_PLACEMENT_3D('',#954,#785,#786);
#676=AXIS2_PLACEMENT_3D('',#955,#787,#788);
#677=AXIS2_PLACEMENT_3D('',#964,#793,#794);
#678=AXIS2_PLACEMENT_3D('',#970,#798,#799);
#679=AXIS2_PLACEMENT_3D('',#976,#803,#804);
#680=AXIS2_PLACEMENT_3D('',#982,#808,#809);
#681=AXIS2_PLACEMENT_3D('',#988,#813,#814);
#682=AXIS2_PLACEMENT_3D('',#991,#817,#818);
#683=AXIS2_PLACEMENT_3D('',#992,#819,#820);
#684=AXIS2_PLACEMENT_3D('',#1001,#825,#826);
#685=AXIS2_PLACEMENT_3D('',#1007,#830,#831);
#686=AXIS2_PLACEMENT_3D('',#1011,#834,#835);
#687=AXIS2_PLACEMENT_3D('',#1015,#838,#839);
#688=AXIS2_PLACEMENT_3D('',#1017,#841,#842);
#689=DIRECTION('axis',(0.,0.,1.));
#690=DIRECTION('refdir',(1.,0.,0.));
#691=DIRECTION('center_axis',(-0.5,0.866025403784439,0.));
#692=DIRECTION('ref_axis',(0.866025403784439,0.5,0.));
#693=DIRECTION('',(0.866025403784439,0.5,0.));
#694=DIRECTION('',(0.,0.,-1.));
#695=DIRECTION('',(0.866025403784439,0.5,0.));
#696=DIRECTION('',(0.,0.,-1.));
#697=DIRECTION('center_axis',(-1.,1.68680937402067E-16,0.));
#698=DIRECTION('ref_axis',(1.68680937402067E-16,1.,0.));
#699=DIRECTION('',(1.68680937402067E-16,1.,0.));
#700=DIRECTION('',(0.,0.,-1.));
#701=DIRECTION('',(1.68680937402067E-16,1.,0.));
#702=DIRECTION('center_axis',(-0.5,-0.866025403784439,0.));
#703=DIRECTION('ref_axis',(-0.866025403784439,0.5,0.));
#704=DIRECTION('',(-0.866025403784439,0.5,0.));
#705=DIRECTION('',(0.,0.,-1.));
#706=DIRECTION('',(-0.866025403784439,0.5,0.));
#707=DIRECTION('center_axis',(0.5,-0.866025403784438,0.));
#708=DIRECTION('ref_axis',(-0.866025403784438,-0.5,0.));
#709=DIRECTION('',(-0.866025403784438,-0.5,0.));
#710=DIRECTION('',(0.,0.,-1.));
#711=DIRECTION('',(-0.866025403784438,-0.5,0.));
#712=DIRECTION('center_axis',(1.,0.,0.));
#713=DIRECTION('ref_axis',(0.,-1.,0.));
#714=DIRECTION('',(0.,-1.,0.));
#715=DIRECTION('',(0.,0.,-1.));
#716=DIRECTION('',(0.,-1.,0.));
#717=DIRECTION('center_axis',(0.5,0.866025403784438,0.));
#718=DIRECTION('ref_axis',(0.866025403784438,-0.5,0.));
#719=DIRECTION('',(0.866025403784438,-0.5,0.));
#720=DIRECTION('',(0.866025403784438,-0.5,0.));
#721=DIRECTION('center_axis',(0.,0.,-1.));
#722=DIRECTION('ref_axis',(-1.,0.,0.));
#723=DIRECTION('center_axis',(0.5,-0.866025403784439,0.));
#724=DIRECTION('ref_axis',(-0.866025403784439,-0.5,0.));
#725=DIRECTION('',(-0.866025403784439,-0.5,0.));
#726=DIRECTION('',(0.,0.,-1.));
#727=DIRECTION('',(-0.866025403784439,-0.5,0.));
#728=DIRECTION('',(0.,0.,-1.));
#729=DIRECTION('center_axis',(1.,5.060428122062E-16,0.));
#730=DIRECTION('ref_axis',(5.060428122062E-16,-1.,0.));
#731=DIRECTION('',(5.060428122062E-16,-1.,0.));
#732=DIRECTION('',(0.,0.,-1.));
#733=DIRECTION('',(5.060428122062E-16,-1.,0.));
#734=DIRECTION('center_axis',(0.5,0.866025403784439,0.));
#735=DIRECTION('ref_axis',(0.866025403784439,-0.499999999999999,0.));
#736=DIRECTION('',(0.866025403784439,-0.499999999999999,0.));
#737=DIRECTION('',(0.,0.,-1.));
#738=DIRECTION('',(0.866025403784439,-0.499999999999999,0.));
#739=DIRECTION('center_axis',(-0.5,0.866025403784438,0.));
#740=DIRECTION('ref_axis',(0.866025403784438,0.5,0.));
#741=DIRECTION('',(0.866025403784438,0.5,0.));
#742=DIRECTION('',(0.,0.,-1.));
#743=DIRECTION('',(0.866025403784438,0.5,0.));
#744=DIRECTION('center_axis',(-1.,0.,0.));
#745=DIRECTION('ref_axis',(0.,1.,0.));
#746=DIRECTION('',(0.,1.,0.));
#747=DIRECTION('',(0.,0.,-1.));
#748=DIRECTION('',(0.,1.,0.));
#749=DIRECTION('center_axis',(-0.5,-0.866025403784439,0.));
#750=DIRECTION('ref_axis',(-0.866025403784438,0.5,0.));
#751=DIRECTION('',(-0.866025403784438,0.5,0.));
#752=DIRECTION('',(-0.866025403784438,0.5,0.));
#753=DIRECTION('center_axis',(0.,0.,-1.));
#754=DIRECTION('ref_axis',(-1.,0.,0.));
#755=DIRECTION('center_axis',(-1.,3.37361874804134E-16,0.));
#756=DIRECTION('ref_axis',(3.37361874804134E-16,1.,0.));
#757=DIRECTION('',(3.37361874804134E-16,1.,0.));
#758=DIRECTION('',(0.,0.,-1.));
#759=DIRECTION('',(3.37361874804134E-16,1.,0.));
#760=DIRECTION('',(0.,0.,-1.));
#761=DIRECTION('center_axis',(-0.500000000000001,-0.866025403784438,0.));
#762=DIRECTION('ref_axis',(-0.866025403784438,0.500000000000001,0.));
#763=DIRECTION('',(-0.866025403784438,0.500000000000001,0.));
#764=DIRECTION('',(0.,0.,-1.));
#765=DIRECTION('',(-0.866025403784438,0.500000000000001,0.));
#766=DIRECTION('center_axis',(0.500000000000001,-0.866025403784438,0.));
#767=DIRECTION('ref_axis',(-0.866025403784438,-0.500000000000001,0.));
#768=DIRECTION('',(-0.866025403784438,-0.500000000000001,0.));
#769=DIRECTION('',(0.,0.,-1.));
#770=DIRECTION('',(-0.866025403784438,-0.500000000000001,0.));
#771=DIRECTION('center_axis',(1.,0.,0.));
#772=DIRECTION('ref_axis',(0.,-1.,0.));
#773=DIRECTION('',(0.,-1.,0.));
#774=DIRECTION('',(0.,0.,-1.));
#775=DIRECTION('',(0.,-1.,0.));
#776=DIRECTION('center_axis',(0.5,0.866025403784439,0.));
#777=DIRECTION('ref_axis',(0.866025403784439,-0.5,0.));
#778=DIRECTION('',(0.866025403784439,-0.5,0.));
#779=DIRECTION('',(0.,0.,-1.));
#780=DIRECTION('',(0.866025403784439,-0.5,0.));
#781=DIRECTION('center_axis',(-0.5,0.866025403784439,0.));
#782=DIRECTION('ref_axis',(0.866025403784439,0.5,0.));
#783=DIRECTION('',(0.866025403784439,0.5,0.));
#784=DIRECTION('',(0.866025403784439,0.5,0.));
#785=DIRECTION('center_axis',(0.,0.,-1.));
#786=DIRECTION('ref_axis',(-1.,0.,0.));
#787=DIRECTION('center_axis',(-0.5,-0.866025403784439,0.));
#788=DIRECTION('ref_axis',(-0.866025403784439,0.5,0.));
#789=DIRECTION('',(-0.866025403784439,0.5,0.));
#790=DIRECTION('',(0.,0.,-1.));
#791=DIRECTION('',(-0.866025403784439,0.5,0.));
#792=DIRECTION('',(0.,0.,-1.));
#793=DIRECTION('center_axis',(0.500000000000001,-0.866025403784438,0.));
#794=DIRECTION('ref_axis',(-0.866025403784438,-0.500000000000001,0.));
#795=DIRECTION('',(-0.866025403784438,-0.500000000000001,0.));
#796=DIRECTION('',(0.,0.,-1.));
#797=DIRECTION('',(-0.866025403784438,-0.500000000000001,0.));
#798=DIRECTION('center_axis',(1.,3.37361874804134E-16,0.));
#799=DIRECTION('ref_axis',(3.37361874804134E-16,-1.,0.));
#800=DIRECTION('',(3.37361874804134E-16,-1.,0.));
#801=DIRECTION('',(0.,0.,-1.));
#802=DIRECTION('',(3.37361874804134E-16,-1.,0.));
#803=DIRECTION('center_axis',(0.5,0.866025403784439,0.));
#804=DIRECTION('ref_axis',(0.866025403784439,-0.5,0.));
#805=DIRECTION('',(0.866025403784439,-0.5,0.));
#806=DIRECTION('',(0.,0.,-1.));
#807=DIRECTION('',(0.866025403784439,-0.5,0.));
#808=DIRECTION('center_axis',(-0.5,0.866025403784439,0.));
#809=DIRECTION('ref_axis',(0.866025403784439,0.5,0.));
#810=DIRECTION('',(0.866025403784439,0.5,0.));
#811=DIRECTION('',(0.,0.,-1.));
#812=DIRECTION('',(0.866025403784439,0.5,0.));
#813=DIRECTION('center_axis',(-1.,-3.37361874804133E-16,0.));
#814=DIRECTION('ref_axis',(-3.37361874804133E-16,1.,0.));
#815=DIRECTION('',(-3.37361874804133E-16,1.,0.));
#816=DIRECTION('',(-3.37361874804133E-16,1.,0.));
#817=DIRECTION('center_axis',(0.,0.,-1.));
#818=DIRECTION('ref_axis',(-1.,0.,0.));
#819=DIRECTION('center_axis',(-0.894427190999916,0.,0.447213595499958));
#820=DIRECTION('ref_axis',(0.447213595499958,0.,0.894427190999916));
#821=DIRECTION('',(0.447213595499958,0.,0.894427190999916));
#822=DIRECTION('',(0.,1.,0.));
#823=DIRECTION('',(-0.447213595499958,0.,-0.894427190999916));
#824=DIRECTION('',(0.,1.,0.));
#825=DIRECTION('center_axis',(0.,1.,0.));
#826=DIRECTION('ref_axis',(-1.,0.,0.));
#827=DIRECTION('',(-1.,0.,0.));
#828=DIRECTION('',(-0.447213595499958,0.,0.894427190999916));
#829=DIRECTION('',(1.,0.,0.));
#830=DIRECTION('center_axis',(0.,0.,1.));
#831=DIRECTION('ref_axis',(1.,0.,0.));
#832=DIRECTION('',(1.,0.,0.));
#833=DIRECTION('',(8.88178419700125E-17,-1.,0.));
#834=DIRECTION('center_axis',(0.894427190999916,7.94410929039127E-17,0.447213595499958));
#835=DIRECTION('ref_axis',(0.447213595499958,0.,-0.894427190999916));
#836=DIRECTION('',(0.447213595499958,0.,-0.894427190999916));
#837=DIRECTION('',(8.88178419700125E-17,-1.,0.));
#838=DIRECTION('center_axis',(0.,-1.,0.));
#839=DIRECTION('ref_axis',(1.,0.,0.));
#840=DIRECTION('',(-1.,0.,0.));
#841=DIRECTION('center_axis',(0.,0.,1.));
#842=DIRECTION('ref_axis',(1.,0.,0.));
#843=CARTESIAN_POINT('',(0.,0.,0.));
#844=CARTESIAN_POINT('Origin',(3.15,9.64544826719044,5.));
#845=CARTESIAN_POINT('',(3.15,9.64544826719044,5.));
#846=CARTESIAN_POINT('',(6.,11.2908965343809,5.));
#847=CARTESIAN_POINT('',(-0.119550807568881,7.75777222831139,5.));
#848=CARTESIAN_POINT('',(3.15,9.64544826719044,2.8));
#849=CARTESIAN_POINT('',(3.15,9.64544826719044,5.));
#850=CARTESIAN_POINT('',(6.,11.2908965343809,2.8));
#851=CARTESIAN_POINT('',(3.15,9.64544826719044,2.8));
#852=CARTESIAN_POINT('',(6.,11.2908965343809,5.));
#853=CARTESIAN_POINT('Origin',(3.15,6.35455173280956,5.));
#854=CARTESIAN_POINT('',(3.15,6.35455173280956,5.));
#855=CARTESIAN_POINT('',(3.14999999999999,3.17727586640478,5.));
#856=CARTESIAN_POINT('',(3.15,6.35455173280956,2.8));
#857=CARTESIAN_POINT('',(3.15,6.35455173280956,5.));
#858=CARTESIAN_POINT('',(3.15,6.35455173280956,2.8));
#859=CARTESIAN_POINT('Origin',(6.,4.70910346561913,5.));
#860=CARTESIAN_POINT('',(6.,4.70910346561913,5.));
#861=CARTESIAN_POINT('',(4.76955080756887,5.4195036380934,5.));
#862=CARTESIAN_POINT('',(6.,4.70910346561913,2.8));
#863=CARTESIAN_POINT('',(6.,4.70910346561913,5.));
#864=CARTESIAN_POINT('',(6.,4.70910346561913,2.8));
#865=CARTESIAN_POINT('Origin',(8.85,6.35455173280957,5.));
#866=CARTESIAN_POINT('',(8.85,6.35455173280957,5.));
#867=CARTESIAN_POINT('',(4.15544919243112,3.6441515603353,5.));
#868=CARTESIAN_POINT('',(8.85,6.35455173280957,2.8));
#869=CARTESIAN_POINT('',(8.85,6.35455173280957,5.));
#870=CARTESIAN_POINT('',(8.85,6.35455173280957,2.8));
#871=CARTESIAN_POINT('Origin',(8.85,9.64544826719044,5.));
#872=CARTESIAN_POINT('',(8.85,9.64544826719044,5.));
#873=CARTESIAN_POINT('',(8.85,4.82272413359522,5.));
#874=CARTESIAN_POINT('',(8.85,9.64544826719044,2.8));
#875=CARTESIAN_POINT('',(8.85,9.64544826719044,5.));
#876=CARTESIAN_POINT('',(8.85,9.64544826719044,2.8));
#877=CARTESIAN_POINT('Origin',(6.,11.2908965343809,5.));
#878=CARTESIAN_POINT('',(6.19455080756888,11.1785725732599,5.));
#879=CARTESIAN_POINT('',(6.,11.2908965343809,2.8));
#880=CARTESIAN_POINT('Origin',(6.,8.,2.8));
#881=CARTESIAN_POINT('Origin',(-3.15,6.35455173280956,5.));
#882=CARTESIAN_POINT('',(-3.15,6.35455173280956,5.));
#883=CARTESIAN_POINT('',(-6.,4.70910346561913,5.));
#884=CARTESIAN_POINT('',(-3.34455080756888,6.24222777168861,5.));
#885=CARTESIAN_POINT('',(-3.15,6.35455173280956,2.8));
#886=CARTESIAN_POINT('',(-3.15,6.35455173280956,5.));
#887=CARTESIAN_POINT('',(-6.,4.70910346561913,2.8));
#888=CARTESIAN_POINT('',(-3.15,6.35455173280956,2.8));
#889=CARTESIAN_POINT('',(-6.,4.70910346561913,5.));
#890=CARTESIAN_POINT('Origin',(-3.15,9.64544826719044,5.));
#891=CARTESIAN_POINT('',(-3.15,9.64544826719044,5.));
#892=CARTESIAN_POINT('',(-3.15,4.82272413359522,5.));
#893=CARTESIAN_POINT('',(-3.15,9.64544826719044,2.8));
#894=CARTESIAN_POINT('',(-3.15,9.64544826719044,5.));
#895=CARTESIAN_POINT('',(-3.15,9.64544826719044,2.8));
#896=CARTESIAN_POINT('Origin',(-6.,11.2908965343809,5.));
#897=CARTESIAN_POINT('',(-6.,11.2908965343809,5.));
#898=CARTESIAN_POINT('',(-1.30544919243112,8.5804963619066,5.));
#899=CARTESIAN_POINT('',(-6.,11.2908965343809,2.8));
#900=CARTESIAN_POINT('',(-6.,11.2908965343809,5.));
#901=CARTESIAN_POINT('',(-6.,11.2908965343809,2.8));
#902=CARTESIAN_POINT('Origin',(-8.85,9.64544826719043,5.));
#903=CARTESIAN_POINT('',(-8.85,9.64544826719043,5.));
#904=CARTESIAN_POINT('',(-7.61955080756888,10.3558484396647,5.));
#905=CARTESIAN_POINT('',(-8.85,9.64544826719043,2.8));
#906=CARTESIAN_POINT('',(-8.85,9.64544826719043,5.));
#907=CARTESIAN_POINT('',(-8.85,9.64544826719043,2.8));
#908=CARTESIAN_POINT('Origin',(-8.85,6.35455173280956,5.));
#909=CARTESIAN_POINT('',(-8.85,6.35455173280956,5.));
#910=CARTESIAN_POINT('',(-8.85,3.17727586640478,5.));
#911=CARTESIAN_POINT('',(-8.85,6.35455173280956,2.8));
#912=CARTESIAN_POINT('',(-8.85,6.35455173280956,5.));
#913=CARTESIAN_POINT('',(-8.85,6.35455173280956,2.8));
#914=CARTESIAN_POINT('Origin',(-6.,4.70910346561913,5.));
#915=CARTESIAN_POINT('',(-2.73044919243112,2.82142742674008,5.));
#916=CARTESIAN_POINT('',(-6.,4.70910346561913,2.8));
#917=CARTESIAN_POINT('Origin',(-6.,8.,2.8));
#918=CARTESIAN_POINT('Origin',(-8.85,-9.64544826719044,5.));
#919=CARTESIAN_POINT('',(-8.85,-9.64544826719044,5.));
#920=CARTESIAN_POINT('',(-8.85,-6.35455173280957,5.));
#921=CARTESIAN_POINT('',(-8.85,-4.82272413359522,5.));
#922=CARTESIAN_POINT('',(-8.85,-9.64544826719044,2.8));
#923=CARTESIAN_POINT('',(-8.85,-9.64544826719044,5.));
#924=CARTESIAN_POINT('',(-8.85,-6.35455173280957,2.8));
#925=CARTESIAN_POINT('',(-8.85,-6.35455173280957,2.8));
#926=CARTESIAN_POINT('',(-8.85,-6.35455173280957,5.));
#927=CARTESIAN_POINT('Origin',(-6.,-11.2908965343809,5.));
#928=CARTESIAN_POINT('',(-6.,-11.2908965343809,5.));
#929=CARTESIAN_POINT('',(-6.19455080756889,-11.1785725732599,5.));
#930=CARTESIAN_POINT('',(-6.,-11.2908965343809,2.8));
#931=CARTESIAN_POINT('',(-6.,-11.2908965343809,5.));
#932=CARTESIAN_POINT('',(-8.85,-9.64544826719044,2.8));
#933=CARTESIAN_POINT('Origin',(-3.15,-9.64544826719044,5.));
#934=CARTESIAN_POINT('',(-3.15,-9.64544826719044,5.));
#935=CARTESIAN_POINT('',(0.11955080756888,-7.75777222831139,5.));
#936=CARTESIAN_POINT('',(-3.15,-9.64544826719044,2.8));
#937=CARTESIAN_POINT('',(-3.15,-9.64544826719044,5.));
#938=CARTESIAN_POINT('',(-6.,-11.2908965343809,2.8));
#939=CARTESIAN_POINT('Origin',(-3.15,-6.35455173280957,5.));
#940=CARTESIAN_POINT('',(-3.15,-6.35455173280957,5.));
#941=CARTESIAN_POINT('',(-3.15,-3.17727586640478,5.));
#942=CARTESIAN_POINT('',(-3.15,-6.35455173280957,2.8));
#943=CARTESIAN_POINT('',(-3.15,-6.35455173280957,5.));
#944=CARTESIAN_POINT('',(-3.15,-9.64544826719044,2.8));
#945=CARTESIAN_POINT('Origin',(-6.,-4.70910346561913,5.));
#946=CARTESIAN_POINT('',(-6.,-4.70910346561913,5.));
#947=CARTESIAN_POINT('',(-4.76955080756888,-5.4195036380934,5.));
#948=CARTESIAN_POINT('',(-6.,-4.70910346561913,2.8));
#949=CARTESIAN_POINT('',(-6.,-4.70910346561913,5.));
#950=CARTESIAN_POINT('',(-3.15,-6.35455173280957,2.8));
#951=CARTESIAN_POINT('Origin',(-8.85,-6.35455173280957,5.));
#952=CARTESIAN_POINT('',(-4.15544919243112,-3.6441515603353,5.));
#953=CARTESIAN_POINT('',(-6.,-4.70910346561913,2.8));
#954=CARTESIAN_POINT('Origin',(-6.,-8.00000000000001,2.8));
#955=CARTESIAN_POINT('Origin',(6.,-11.2908965343809,5.));
#956=CARTESIAN_POINT('',(6.,-11.2908965343809,5.));
#957=CARTESIAN_POINT('',(3.15,-9.64544826719044,5.));
#958=CARTESIAN_POINT('',(1.30544919243112,-8.58049636190661,5.));
#959=CARTESIAN_POINT('',(6.,-11.2908965343809,2.8));
#960=CARTESIAN_POINT('',(6.,-11.2908965343809,5.));
#961=CARTESIAN_POINT('',(3.15,-9.64544826719044,2.8));
#962=CARTESIAN_POINT('',(3.15,-9.64544826719044,2.8));
#963=CARTESIAN_POINT('',(3.15,-9.64544826719044,5.));
#964=CARTESIAN_POINT('Origin',(8.85,-9.64544826719044,5.));
#965=CARTESIAN_POINT('',(8.85,-9.64544826719044,5.));
#966=CARTESIAN_POINT('',(7.61955080756889,-10.3558484396647,5.));
#967=CARTESIAN_POINT('',(8.85,-9.64544826719044,2.8));
#968=CARTESIAN_POINT('',(8.85,-9.64544826719044,5.));
#969=CARTESIAN_POINT('',(6.,-11.2908965343809,2.8));
#970=CARTESIAN_POINT('Origin',(8.85,-6.35455173280957,5.));
#971=CARTESIAN_POINT('',(8.85,-6.35455173280957,5.));
#972=CARTESIAN_POINT('',(8.85,-3.17727586640478,5.));
#973=CARTESIAN_POINT('',(8.85,-6.35455173280957,2.8));
#974=CARTESIAN_POINT('',(8.85,-6.35455173280957,5.));
#975=CARTESIAN_POINT('',(8.85,-9.64544826719044,2.8));
#976=CARTESIAN_POINT('Origin',(6.,-4.70910346561913,5.));
#977=CARTESIAN_POINT('',(6.,-4.70910346561913,5.));
#978=CARTESIAN_POINT('',(2.73044919243112,-2.82142742674008,5.));
#979=CARTESIAN_POINT('',(6.,-4.70910346561913,2.8));
#980=CARTESIAN_POINT('',(6.,-4.70910346561913,5.));
#981=CARTESIAN_POINT('',(8.85,-6.35455173280957,2.8));
#982=CARTESIAN_POINT('Origin',(3.15,-6.35455173280957,5.));
#983=CARTESIAN_POINT('',(3.15,-6.35455173280957,5.));
#984=CARTESIAN_POINT('',(3.34455080756887,-6.24222777168861,5.));
#985=CARTESIAN_POINT('',(3.15,-6.35455173280957,2.8));
#986=CARTESIAN_POINT('',(3.15,-6.35455173280957,5.));
#987=CARTESIAN_POINT('',(6.,-4.70910346561913,2.8));
#988=CARTESIAN_POINT('Origin',(3.15,-9.64544826719044,5.));
#989=CARTESIAN_POINT('',(3.15,-4.82272413359522,5.));
#990=CARTESIAN_POINT('',(3.15,-6.35455173280957,2.8));
#991=CARTESIAN_POINT('Origin',(6.,-8.,2.8));
#992=CARTESIAN_POINT('Origin',(-10.75,6.25,2.5));
#993=CARTESIAN_POINT('',(-12.,-12.5,0.));
#994=CARTESIAN_POINT('',(-9.5,-12.5,5.));
#995=CARTESIAN_POINT('',(-11.375,-12.5,1.25));
#996=CARTESIAN_POINT('',(-9.5,12.5,5.));
#997=CARTESIAN_POINT('',(-9.5,6.25,5.));
#998=CARTESIAN_POINT('',(-12.,12.5,0.));
#999=CARTESIAN_POINT('',(-8.975,12.5,6.05));
#1000=CARTESIAN_POINT('',(-12.,-12.5,0.));
#1001=CARTESIAN_POINT('Origin',(12.,12.5,0.));
#1002=CARTESIAN_POINT('',(9.5,12.5,5.));
#1003=CARTESIAN_POINT('',(-12.,12.5,5.));
#1004=CARTESIAN_POINT('',(12.,12.5,0.));
#1005=CARTESIAN_POINT('',(11.375,12.5,1.25));
#1006=CARTESIAN_POINT('',(-12.,12.5,0.));
#1007=CARTESIAN_POINT('Origin',(0.,0.,5.));
#1008=CARTESIAN_POINT('',(9.5,-12.5,5.));
#1009=CARTESIAN_POINT('',(12.,-12.5,5.));
#1010=CARTESIAN_POINT('',(9.5,-6.25,5.));
#1011=CARTESIAN_POINT('Origin',(10.75,-6.25,2.5));
#1012=CARTESIAN_POINT('',(12.,-12.5,0.));
#1013=CARTESIAN_POINT('',(8.975,-12.5,6.05));
#1014=CARTESIAN_POINT('',(12.,12.5,0.));
#1015=CARTESIAN_POINT('Origin',(-12.,-12.5,0.));
#1016=CARTESIAN_POINT('',(12.,-12.5,0.));
#1017=CARTESIAN_POINT('Origin',(6.79728382423565E-16,0.,0.));
#1018=UNCERTAINTY_MEASURE_WITH_UNIT(LENGTH_MEASURE(0.01),#1022,
'DISTANCE_ACCURACY_VALUE',
'Maximum model space distance between geometric entities at asserted c
onnectivities');
#1019=UNCERTAINTY_MEASURE_WITH_UNIT(LENGTH_MEASURE(0.01),#1022,
'DISTANCE_ACCURACY_VALUE',
'Maximum model space distance between geometric entities at asserted c
onnectivities');
#1020=(
GEOMETRIC_REPRESENTATION_CONTEXT(3)
GLOBAL_UNCERTAINTY_ASSIGNED_CONTEXT((#1018))
GLOBAL_UNIT_ASSIGNED_CONTEXT((#1022,#1025,#1024))
REPRESENTATION_CONTEXT('','3D')
);
#1021=(
GEOMETRIC_REPRESENTATION_CONTEXT(3)
GLOBAL_UNCERTAINTY_ASSIGNED_CONTEXT((#1019))
GLOBAL_UNIT_ASSIGNED_CONTEXT((#1022,#1025,#1024))
REPRESENTATION_CONTEXT('','3D')
);
#1022=(
LENGTH_UNIT()
NAMED_UNIT(*)
SI_UNIT(.MILLI.,.METRE.)
);
#1023=(
LENGTH_UNIT()
NAMED_UNIT(*)
SI_UNIT(.CENTI.,.METRE.)
);
#1024=(
NAMED_UNIT(*)
SI_UNIT($,.STERADIAN.)
SOLID_ANGLE_UNIT()
);
#1025=(
NAMED_UNIT(*)
PLANE_ANGLE_UNIT()
SI_UNIT($,.RADIAN.)
);
#1026=SHAPE_DEFINITION_REPRESENTATION(#1027,#1028);
#1027=PRODUCT_DEFINITION_SHAPE('',$,#1030);
#1028=SHAPE_REPRESENTATION('',(#654),#1020);
#1029=PRODUCT_DEFINITION_CONTEXT('part definition',#1034,'design');
#1030=PRODUCT_DEFINITION('Schlitten 3 ganz unten mit Bohrung',
'Schlitten 3 ganz unten mit Bohrung',#1031,#1029);
#1031=PRODUCT_DEFINITION_FORMATION('',$,#1036);
#1032=PRODUCT_RELATED_PRODUCT_CATEGORY(
'Schlitten 3 ganz unten mit Bohrung',
'Schlitten 3 ganz unten mit Bohrung',(#1036));
#1033=APPLICATION_PROTOCOL_DEFINITION('international standard',
'automotive_design',2009,#1034);
#1034=APPLICATION_CONTEXT(
'Core Data for Automotive Mechanical Design Process');
#1035=PRODUCT_CONTEXT('part definition',#1034,'mechanical');
#1036=PRODUCT('Schlitten 3 ganz unten mit Bohrung',
'Schlitten 3 ganz unten mit Bohrung',$,(#1035));
#1037=PRESENTATION_STYLE_ASSIGNMENT((#1038));
#1038=SURFACE_STYLE_USAGE(.BOTH.,#1039);
#1039=SURFACE_SIDE_STYLE('',(#1040));
#1040=SURFACE_STYLE_FILL_AREA(#1041);
#1041=FILL_AREA_STYLE('',(#1042));
#1042=FILL_AREA_STYLE_COLOUR('',#1043);
#1043=COLOUR_RGB('',0.749019607843137,0.749019607843137,0.749019607843137);
ENDSEC;
END-ISO-10303-21;
