# Supplementary material for: Ultra-Low-Cost 3D Bioprinting: Modification and Application of an Off-the-Shelf Desktop 3D-Printer for Biofabrication
Source: Front Bioeng Biotechnol. 2019 Jul 31;7:184. doi: 10.3389/fbioe.2019.00184 (PMC6684753; doi:10.3389/fbioe.2019.00184)
Supplement: Supplementary file 1 [file Data_Sheet_1.zip › Construction files/STP/Rail/Rail Large.stp]

ISO-10303-21;
HEADER;
/* Generated by software containing ST-Developer
 * from STEP Tools, Inc. (www.steptools.com) 
 */

FILE_DESCRIPTION(
/* description */ (''),
/* implementation_level */ '2;1');

FILE_NAME(
/* name */ 
'D:\\Hiwi-Job\\MBT\\Paper Zelldrucker\\STP-Files\\Schlitten 3 gro\X\DF
es Teil mit Bohrung.stp',
/* time_stamp */ '2018-06-20T12:59:34+02:00',
/* author */ ('Philipp'),
/* organization */ (''),
/* preprocessor_version */ 'ST-DEVELOPER v17',
/* originating_system */ 'Autodesk Inventor 2019',
/* authorisation */ '');

FILE_SCHEMA (('AUTOMOTIVE_DESIGN { 1 0 10303 214 3 1 1 }'));
ENDSEC;

DATA;
#10=MECHANICAL_DESIGN_GEOMETRIC_PRESENTATION_REPRESENTATION('',(#13),#1005);
#11=SHAPE_REPRESENTATION_RELATIONSHIP('SRR','None',#1012,#12);
#12=ADVANCED_BREP_SHAPE_REPRESENTATION('',(#14),#1004);
#13=STYLED_ITEM('',(#1021),#14);
#14=MANIFOLD_SOLID_BREP('Volumenk\X\F6rper1',#619);
#15=FACE_BOUND('',#103,.T.);
#16=FACE_BOUND('',#104,.T.);
#17=FACE_BOUND('',#106,.T.);
#18=FACE_BOUND('',#107,.T.);
#19=FACE_BOUND('',#113,.T.);
#20=FACE_BOUND('',#114,.T.);
#21=FACE_BOUND('',#115,.T.);
#22=FACE_BOUND('',#116,.T.);
#23=PLANE('',#651);
#24=PLANE('',#652);
#25=PLANE('',#653);
#26=PLANE('',#654);
#27=PLANE('',#655);
#28=PLANE('',#656);
#29=PLANE('',#657);
#30=PLANE('',#658);
#31=PLANE('',#659);
#32=PLANE('',#660);
#33=PLANE('',#661);
#34=PLANE('',#662);
#35=PLANE('',#663);
#36=PLANE('',#664);
#37=PLANE('',#665);
#38=PLANE('',#666);
#39=PLANE('',#667);
#40=PLANE('',#668);
#41=PLANE('',#669);
#42=PLANE('',#670);
#43=PLANE('',#671);
#44=PLANE('',#672);
#45=PLANE('',#673);
#46=PLANE('',#674);
#47=PLANE('',#675);
#48=PLANE('',#676);
#49=FACE_OUTER_BOUND('',#79,.T.);
#50=FACE_OUTER_BOUND('',#80,.T.);
#51=FACE_OUTER_BOUND('',#81,.T.);
#52=FACE_OUTER_BOUND('',#82,.T.);
#53=FACE_OUTER_BOUND('',#83,.T.);
#54=FACE_OUTER_BOUND('',#84,.T.);
#55=FACE_OUTER_BOUND('',#85,.T.);
#56=FACE_OUTER_BOUND('',#86,.T.);
#57=FACE_OUTER_BOUND('',#87,.T.);
#58=FACE_OUTER_BOUND('',#88,.T.);
#59=FACE_OUTER_BOUND('',#89,.T.);
#60=FACE_OUTER_BOUND('',#90,.T.);
#61=FACE_OUTER_BOUND('',#91,.T.);
#62=FACE_OUTER_BOUND('',#92,.T.);
#63=FACE_OUTER_BOUND('',#93,.T.);
#64=FACE_OUTER_BOUND('',#94,.T.);
#65=FACE_OUTER_BOUND('',#95,.T.);
#66=FACE_OUTER_BOUND('',#96,.T.);
#67=FACE_OUTER_BOUND('',#97,.T.);
#68=FACE_OUTER_BOUND('',#98,.T.);
#69=FACE_OUTER_BOUND('',#99,.T.);
#70=FACE_OUTER_BOUND('',#100,.T.);
#71=FACE_OUTER_BOUND('',#101,.T.);
#72=FACE_OUTER_BOUND('',#102,.T.);
#73=FACE_OUTER_BOUND('',#105,.T.);
#74=FACE_OUTER_BOUND('',#108,.T.);
#75=FACE_OUTER_BOUND('',#109,.T.);
#76=FACE_OUTER_BOUND('',#110,.T.);
#77=FACE_OUTER_BOUND('',#111,.T.);
#78=FACE_OUTER_BOUND('',#112,.T.);
#79=EDGE_LOOP('',(#417,#418,#419,#420));
#80=EDGE_LOOP('',(#421,#422,#423,#424));
#81=EDGE_LOOP('',(#425,#426,#427,#428));
#82=EDGE_LOOP('',(#429,#430,#431,#432));
#83=EDGE_LOOP('',(#433,#434,#435,#436));
#84=EDGE_LOOP('',(#437,#438,#439,#440));
#85=EDGE_LOOP('',(#441,#442,#443,#444));
#86=EDGE_LOOP('',(#445,#446,#447,#448));
#87=EDGE_LOOP('',(#449,#450,#451,#452));
#88=EDGE_LOOP('',(#453,#454,#455,#456));
#89=EDGE_LOOP('',(#457,#458,#459,#460));
#90=EDGE_LOOP('',(#461,#462,#463,#464));
#91=EDGE_LOOP('',(#465,#466,#467,#468));
#92=EDGE_LOOP('',(#469,#470,#471,#472));
#93=EDGE_LOOP('',(#473,#474,#475,#476));
#94=EDGE_LOOP('',(#477,#478,#479,#480));
#95=EDGE_LOOP('',(#481,#482,#483,#484));
#96=EDGE_LOOP('',(#485,#486,#487,#488));
#97=EDGE_LOOP('',(#489,#490,#491,#492));
#98=EDGE_LOOP('',(#493,#494,#495,#496));
#99=EDGE_LOOP('',(#497,#498,#499,#500));
#100=EDGE_LOOP('',(#501,#502,#503,#504));
#101=EDGE_LOOP('',(#505,#506,#507,#508,#509,#510,#511,#512,#513,#514,#515,
#516,#517,#518,#519,#520,#521,#522,#523,#524));
#102=EDGE_LOOP('',(#525,#526,#527,#528,#529,#530,#531,#532,#533,#534,#535,
#536));
#103=EDGE_LOOP('',(#537));
#104=EDGE_LOOP('',(#538));
#105=EDGE_LOOP('',(#539,#540,#541,#542,#543,#544,#545,#546,#547,#548,#549,
#550));
#106=EDGE_LOOP('',(#551));
#107=EDGE_LOOP('',(#552));
#108=EDGE_LOOP('',(#553,#554,#555,#556,#557,#558,#559,#560));
#109=EDGE_LOOP('',(#561,#562,#563,#564));
#110=EDGE_LOOP('',(#565,#566,#567,#568,#569,#570,#571,#572));
#111=EDGE_LOOP('',(#573,#574,#575,#576));
#112=EDGE_LOOP('',(#577,#578,#579,#580));
#113=EDGE_LOOP('',(#581));
#114=EDGE_LOOP('',(#582));
#115=EDGE_LOOP('',(#583));
#116=EDGE_LOOP('',(#584));
#117=LINE('',#836,#193);
#118=LINE('',#842,#194);
#119=LINE('',#848,#195);
#120=LINE('',#854,#196);
#121=LINE('',#859,#197);
#122=LINE('',#861,#198);
#123=LINE('',#863,#199);
#124=LINE('',#864,#200);
#125=LINE('',#867,#201);
#126=LINE('',#869,#202);
#127=LINE('',#870,#203);
#128=LINE('',#873,#204);
#129=LINE('',#875,#205);
#130=LINE('',#876,#206);
#131=LINE('',#879,#207);
#132=LINE('',#881,#208);
#133=LINE('',#882,#209);
#134=LINE('',#885,#210);
#135=LINE('',#887,#211);
#136=LINE('',#888,#212);
#137=LINE('',#891,#213);
#138=LINE('',#893,#214);
#139=LINE('',#894,#215);
#140=LINE('',#897,#216);
#141=LINE('',#899,#217);
#142=LINE('',#900,#218);
#143=LINE('',#903,#219);
#144=LINE('',#905,#220);
#145=LINE('',#906,#221);
#146=LINE('',#909,#222);
#147=LINE('',#911,#223);
#148=LINE('',#912,#224);
#149=LINE('',#916,#225);
#150=LINE('',#918,#226);
#151=LINE('',#920,#227);
#152=LINE('',#921,#228);
#153=LINE('',#924,#229);
#154=LINE('',#926,#230);
#155=LINE('',#927,#231);
#156=LINE('',#930,#232);
#157=LINE('',#932,#233);
#158=LINE('',#933,#234);
#159=LINE('',#936,#235);
#160=LINE('',#938,#236);
#161=LINE('',#939,#237);
#162=LINE('',#942,#238);
#163=LINE('',#944,#239);
#164=LINE('',#945,#240);
#165=LINE('',#948,#241);
#166=LINE('',#950,#242);
#167=LINE('',#951,#243);
#168=LINE('',#954,#244);
#169=LINE('',#956,#245);
#170=LINE('',#957,#246);
#171=LINE('',#960,#247);
#172=LINE('',#962,#248);
#173=LINE('',#963,#249);
#174=LINE('',#966,#250);
#175=LINE('',#968,#251);
#176=LINE('',#969,#252);
#177=LINE('',#971,#253);
#178=LINE('',#972,#254);
#179=LINE('',#975,#255);
#180=LINE('',#977,#256);
#181=LINE('',#978,#257);
#182=LINE('',#981,#258);
#183=LINE('',#983,#259);
#184=LINE('',#984,#260);
#185=LINE('',#987,#261);
#186=LINE('',#989,#262);
#187=LINE('',#990,#263);
#188=LINE('',#993,#264);
#189=LINE('',#994,#265);
#190=LINE('',#997,#266);
#191=LINE('',#998,#267);
#192=LINE('',#1000,#268);
#193=VECTOR('',#683,1.7);
#194=VECTOR('',#690,1.7);
#195=VECTOR('',#697,1.7);
#196=VECTOR('',#704,1.7);
#197=VECTOR('',#709,10.);
#198=VECTOR('',#710,10.);
#199=VECTOR('',#711,10.);
#200=VECTOR('',#712,10.);
#201=VECTOR('',#715,10.);
#202=VECTOR('',#716,10.);
#203=VECTOR('',#717,10.);
#204=VECTOR('',#720,10.);
#205=VECTOR('',#721,10.);
#206=VECTOR('',#722,10.);
#207=VECTOR('',#725,10.);
#208=VECTOR('',#726,10.);
#209=VECTOR('',#727,10.);
#210=VECTOR('',#730,10.);
#211=VECTOR('',#731,10.);
#212=VECTOR('',#732,10.);
#213=VECTOR('',#735,10.);
#214=VECTOR('',#736,10.);
#215=VECTOR('',#737,10.);
#216=VECTOR('',#740,10.);
#217=VECTOR('',#741,10.);
#218=VECTOR('',#742,10.);
#219=VECTOR('',#745,10.);
#220=VECTOR('',#746,10.);
#221=VECTOR('',#747,10.);
#222=VECTOR('',#750,10.);
#223=VECTOR('',#751,10.);
#224=VECTOR('',#752,10.);
#225=VECTOR('',#755,10.);
#226=VECTOR('',#756,10.);
#227=VECTOR('',#757,10.);
#228=VECTOR('',#758,10.);
#229=VECTOR('',#761,10.);
#230=VECTOR('',#762,10.);
#231=VECTOR('',#763,10.);
#232=VECTOR('',#766,10.);
#233=VECTOR('',#767,10.);
#234=VECTOR('',#768,10.);
#235=VECTOR('',#771,10.);
#236=VECTOR('',#772,10.);
#237=VECTOR('',#773,10.);
#238=VECTOR('',#776,10.);
#239=VECTOR('',#777,10.);
#240=VECTOR('',#778,10.);
#241=VECTOR('',#781,10.);
#242=VECTOR('',#782,10.);
#243=VECTOR('',#783,10.);
#244=VECTOR('',#786,10.);
#245=VECTOR('',#787,10.);
#246=VECTOR('',#788,10.);
#247=VECTOR('',#791,10.);
#248=VECTOR('',#792,10.);
#249=VECTOR('',#793,10.);
#250=VECTOR('',#796,10.);
#251=VECTOR('',#797,10.);
#252=VECTOR('',#798,10.);
#253=VECTOR('',#801,10.);
#254=VECTOR('',#802,10.);
#255=VECTOR('',#805,10.);
#256=VECTOR('',#806,10.);
#257=VECTOR('',#807,10.);
#258=VECTOR('',#810,10.);
#259=VECTOR('',#811,10.);
#260=VECTOR('',#812,10.);
#261=VECTOR('',#815,10.);
#262=VECTOR('',#816,10.);
#263=VECTOR('',#817,10.);
#264=VECTOR('',#820,10.);
#265=VECTOR('',#821,10.);
#266=VECTOR('',#824,10.);
#267=VECTOR('',#825,10.);
#268=VECTOR('',#828,10.);
#269=CIRCLE('',#640,1.7);
#270=CIRCLE('',#641,1.7);
#271=CIRCLE('',#643,1.7);
#272=CIRCLE('',#644,1.7);
#273=CIRCLE('',#646,1.7);
#274=CIRCLE('',#647,1.7);
#275=CIRCLE('',#649,1.7);
#276=CIRCLE('',#650,1.7);
#277=VERTEX_POINT('',#833);
#278=VERTEX_POINT('',#835);
#279=VERTEX_POINT('',#839);
#280=VERTEX_POINT('',#841);
#281=VERTEX_POINT('',#845);
#282=VERTEX_POINT('',#847);
#283=VERTEX_POINT('',#851);
#284=VERTEX_POINT('',#853);
#285=VERTEX_POINT('',#857);
#286=VERTEX_POINT('',#858);
#287=VERTEX_POINT('',#860);
#288=VERTEX_POINT('',#862);
#289=VERTEX_POINT('',#866);
#290=VERTEX_POINT('',#868);
#291=VERTEX_POINT('',#872);
#292=VERTEX_POINT('',#874);
#293=VERTEX_POINT('',#878);
#294=VERTEX_POINT('',#880);
#295=VERTEX_POINT('',#884);
#296=VERTEX_POINT('',#886);
#297=VERTEX_POINT('',#890);
#298=VERTEX_POINT('',#892);
#299=VERTEX_POINT('',#896);
#300=VERTEX_POINT('',#898);
#301=VERTEX_POINT('',#902);
#302=VERTEX_POINT('',#904);
#303=VERTEX_POINT('',#908);
#304=VERTEX_POINT('',#910);
#305=VERTEX_POINT('',#914);
#306=VERTEX_POINT('',#915);
#307=VERTEX_POINT('',#917);
#308=VERTEX_POINT('',#919);
#309=VERTEX_POINT('',#923);
#310=VERTEX_POINT('',#925);
#311=VERTEX_POINT('',#929);
#312=VERTEX_POINT('',#931);
#313=VERTEX_POINT('',#935);
#314=VERTEX_POINT('',#937);
#315=VERTEX_POINT('',#941);
#316=VERTEX_POINT('',#943);
#317=VERTEX_POINT('',#947);
#318=VERTEX_POINT('',#949);
#319=VERTEX_POINT('',#953);
#320=VERTEX_POINT('',#955);
#321=VERTEX_POINT('',#959);
#322=VERTEX_POINT('',#961);
#323=VERTEX_POINT('',#965);
#324=VERTEX_POINT('',#967);
#325=VERTEX_POINT('',#974);
#326=VERTEX_POINT('',#976);
#327=VERTEX_POINT('',#980);
#328=VERTEX_POINT('',#982);
#329=VERTEX_POINT('',#986);
#330=VERTEX_POINT('',#988);
#331=VERTEX_POINT('',#992);
#332=VERTEX_POINT('',#996);
#333=EDGE_CURVE('',#277,#277,#269,.T.);
#334=EDGE_CURVE('',#277,#278,#117,.T.);
#335=EDGE_CURVE('',#278,#278,#270,.T.);
#336=EDGE_CURVE('',#279,#279,#271,.T.);
#337=EDGE_CURVE('',#279,#280,#118,.T.);
#338=EDGE_CURVE('',#280,#280,#272,.T.);
#339=EDGE_CURVE('',#281,#281,#273,.T.);
#340=EDGE_CURVE('',#281,#282,#119,.T.);
#341=EDGE_CURVE('',#282,#282,#274,.T.);
#342=EDGE_CURVE('',#283,#283,#275,.T.);
#343=EDGE_CURVE('',#283,#284,#120,.T.);
#344=EDGE_CURVE('',#284,#284,#276,.T.);
#345=EDGE_CURVE('',#285,#286,#121,.T.);
#346=EDGE_CURVE('',#285,#287,#122,.T.);
#347=EDGE_CURVE('',#287,#288,#123,.T.);
#348=EDGE_CURVE('',#286,#288,#124,.T.);
#349=EDGE_CURVE('',#289,#285,#125,.T.);
#350=EDGE_CURVE('',#289,#290,#126,.T.);
#351=EDGE_CURVE('',#290,#287,#127,.T.);
#352=EDGE_CURVE('',#291,#289,#128,.T.);
#353=EDGE_CURVE('',#291,#292,#129,.T.);
#354=EDGE_CURVE('',#292,#290,#130,.T.);
#355=EDGE_CURVE('',#293,#291,#131,.T.);
#356=EDGE_CURVE('',#293,#294,#132,.T.);
#357=EDGE_CURVE('',#294,#292,#133,.T.);
#358=EDGE_CURVE('',#295,#293,#134,.T.);
#359=EDGE_CURVE('',#295,#296,#135,.T.);
#360=EDGE_CURVE('',#296,#294,#136,.T.);
#361=EDGE_CURVE('',#297,#295,#137,.T.);
#362=EDGE_CURVE('',#297,#298,#138,.T.);
#363=EDGE_CURVE('',#298,#296,#139,.T.);
#364=EDGE_CURVE('',#299,#297,#140,.T.);
#365=EDGE_CURVE('',#299,#300,#141,.T.);
#366=EDGE_CURVE('',#300,#298,#142,.T.);
#367=EDGE_CURVE('',#301,#299,#143,.T.);
#368=EDGE_CURVE('',#301,#302,#144,.T.);
#369=EDGE_CURVE('',#302,#300,#145,.T.);
#370=EDGE_CURVE('',#303,#301,#146,.T.);
#371=EDGE_CURVE('',#304,#303,#147,.T.);
#372=EDGE_CURVE('',#304,#302,#148,.T.);
#373=EDGE_CURVE('',#305,#306,#149,.T.);
#374=EDGE_CURVE('',#305,#307,#150,.T.);
#375=EDGE_CURVE('',#307,#308,#151,.T.);
#376=EDGE_CURVE('',#306,#308,#152,.T.);
#377=EDGE_CURVE('',#309,#305,#153,.T.);
#378=EDGE_CURVE('',#309,#310,#154,.T.);
#379=EDGE_CURVE('',#310,#307,#155,.T.);
#380=EDGE_CURVE('',#311,#309,#156,.T.);
#381=EDGE_CURVE('',#311,#312,#157,.T.);
#382=EDGE_CURVE('',#312,#310,#158,.T.);
#383=EDGE_CURVE('',#313,#311,#159,.T.);
#384=EDGE_CURVE('',#313,#314,#160,.T.);
#385=EDGE_CURVE('',#314,#312,#161,.T.);
#386=EDGE_CURVE('',#315,#313,#162,.T.);
#387=EDGE_CURVE('',#315,#316,#163,.T.);
#388=EDGE_CURVE('',#316,#314,#164,.T.);
#389=EDGE_CURVE('',#317,#315,#165,.T.);
#390=EDGE_CURVE('',#317,#318,#166,.T.);
#391=EDGE_CURVE('',#318,#316,#167,.T.);
#392=EDGE_CURVE('',#319,#317,#168,.T.);
#393=EDGE_CURVE('',#319,#320,#169,.T.);
#394=EDGE_CURVE('',#320,#318,#170,.T.);
#395=EDGE_CURVE('',#321,#319,#171,.T.);
#396=EDGE_CURVE('',#321,#322,#172,.T.);
#397=EDGE_CURVE('',#322,#320,#173,.T.);
#398=EDGE_CURVE('',#323,#321,#174,.T.);
#399=EDGE_CURVE('',#324,#323,#175,.T.);
#400=EDGE_CURVE('',#324,#322,#176,.T.);
#401=EDGE_CURVE('',#288,#324,#177,.T.);
#402=EDGE_CURVE('',#308,#304,#178,.T.);
#403=EDGE_CURVE('',#306,#325,#179,.T.);
#404=EDGE_CURVE('',#325,#326,#180,.T.);
#405=EDGE_CURVE('',#326,#323,#181,.T.);
#406=EDGE_CURVE('',#286,#327,#182,.T.);
#407=EDGE_CURVE('',#327,#328,#183,.T.);
#408=EDGE_CURVE('',#328,#303,#184,.T.);
#409=EDGE_CURVE('',#329,#326,#185,.T.);
#410=EDGE_CURVE('',#330,#329,#186,.T.);
#411=EDGE_CURVE('',#330,#327,#187,.T.);
#412=EDGE_CURVE('',#329,#331,#188,.T.);
#413=EDGE_CURVE('',#331,#325,#189,.T.);
#414=EDGE_CURVE('',#332,#328,#190,.T.);
#415=EDGE_CURVE('',#331,#332,#191,.T.);
#416=EDGE_CURVE('',#332,#330,#192,.T.);
#417=ORIENTED_EDGE('',*,*,#333,.F.);
#418=ORIENTED_EDGE('',*,*,#334,.T.);
#419=ORIENTED_EDGE('',*,*,#335,.F.);
#420=ORIENTED_EDGE('',*,*,#334,.F.);
#421=ORIENTED_EDGE('',*,*,#336,.F.);
#422=ORIENTED_EDGE('',*,*,#337,.T.);
#423=ORIENTED_EDGE('',*,*,#338,.F.);
#424=ORIENTED_EDGE('',*,*,#337,.F.);
#425=ORIENTED_EDGE('',*,*,#339,.F.);
#426=ORIENTED_EDGE('',*,*,#340,.T.);
#427=ORIENTED_EDGE('',*,*,#341,.F.);
#428=ORIENTED_EDGE('',*,*,#340,.F.);
#429=ORIENTED_EDGE('',*,*,#342,.F.);
#430=ORIENTED_EDGE('',*,*,#343,.T.);
#431=ORIENTED_EDGE('',*,*,#344,.F.);
#432=ORIENTED_EDGE('',*,*,#343,.F.);
#433=ORIENTED_EDGE('',*,*,#345,.F.);
#434=ORIENTED_EDGE('',*,*,#346,.T.);
#435=ORIENTED_EDGE('',*,*,#347,.T.);
#436=ORIENTED_EDGE('',*,*,#348,.F.);
#437=ORIENTED_EDGE('',*,*,#349,.F.);
#438=ORIENTED_EDGE('',*,*,#350,.T.);
#439=ORIENTED_EDGE('',*,*,#351,.T.);
#440=ORIENTED_EDGE('',*,*,#346,.F.);
#441=ORIENTED_EDGE('',*,*,#352,.F.);
#442=ORIENTED_EDGE('',*,*,#353,.T.);
#443=ORIENTED_EDGE('',*,*,#354,.T.);
#444=ORIENTED_EDGE('',*,*,#350,.F.);
#445=ORIENTED_EDGE('',*,*,#355,.F.);
#446=ORIENTED_EDGE('',*,*,#356,.T.);
#447=ORIENTED_EDGE('',*,*,#357,.T.);
#448=ORIENTED_EDGE('',*,*,#353,.F.);
#449=ORIENTED_EDGE('',*,*,#358,.F.);
#450=ORIENTED_EDGE('',*,*,#359,.T.);
#451=ORIENTED_EDGE('',*,*,#360,.T.);
#452=ORIENTED_EDGE('',*,*,#356,.F.);
#453=ORIENTED_EDGE('',*,*,#361,.F.);
#454=ORIENTED_EDGE('',*,*,#362,.T.);
#455=ORIENTED_EDGE('',*,*,#363,.T.);
#456=ORIENTED_EDGE('',*,*,#359,.F.);
#457=ORIENTED_EDGE('',*,*,#364,.F.);
#458=ORIENTED_EDGE('',*,*,#365,.T.);
#459=ORIENTED_EDGE('',*,*,#366,.T.);
#460=ORIENTED_EDGE('',*,*,#362,.F.);
#461=ORIENTED_EDGE('',*,*,#367,.F.);
#462=ORIENTED_EDGE('',*,*,#368,.T.);
#463=ORIENTED_EDGE('',*,*,#369,.T.);
#464=ORIENTED_EDGE('',*,*,#365,.F.);
#465=ORIENTED_EDGE('',*,*,#370,.F.);
#466=ORIENTED_EDGE('',*,*,#371,.F.);
#467=ORIENTED_EDGE('',*,*,#372,.T.);
#468=ORIENTED_EDGE('',*,*,#368,.F.);
#469=ORIENTED_EDGE('',*,*,#373,.F.);
#470=ORIENTED_EDGE('',*,*,#374,.T.);
#471=ORIENTED_EDGE('',*,*,#375,.T.);
#472=ORIENTED_EDGE('',*,*,#376,.F.);
#473=ORIENTED_EDGE('',*,*,#377,.F.);
#474=ORIENTED_EDGE('',*,*,#378,.T.);
#475=ORIENTED_EDGE('',*,*,#379,.T.);
#476=ORIENTED_EDGE('',*,*,#374,.F.);
#477=ORIENTED_EDGE('',*,*,#380,.F.);
#478=ORIENTED_EDGE('',*,*,#381,.T.);
#479=ORIENTED_EDGE('',*,*,#382,.T.);
#480=ORIENTED_EDGE('',*,*,#378,.F.);
#481=ORIENTED_EDGE('',*,*,#383,.F.);
#482=ORIENTED_EDGE('',*,*,#384,.T.);
#483=ORIENTED_EDGE('',*,*,#385,.T.);
#484=ORIENTED_EDGE('',*,*,#381,.F.);
#485=ORIENTED_EDGE('',*,*,#386,.F.);
#486=ORIENTED_EDGE('',*,*,#387,.T.);
#487=ORIENTED_EDGE('',*,*,#388,.T.);
#488=ORIENTED_EDGE('',*,*,#384,.F.);
#489=ORIENTED_EDGE('',*,*,#389,.F.);
#490=ORIENTED_EDGE('',*,*,#390,.T.);
#491=ORIENTED_EDGE('',*,*,#391,.T.);
#492=ORIENTED_EDGE('',*,*,#387,.F.);
#493=ORIENTED_EDGE('',*,*,#392,.F.);
#494=ORIENTED_EDGE('',*,*,#393,.T.);
#495=ORIENTED_EDGE('',*,*,#394,.T.);
#496=ORIENTED_EDGE('',*,*,#390,.F.);
#497=ORIENTED_EDGE('',*,*,#395,.F.);
#498=ORIENTED_EDGE('',*,*,#396,.T.);
#499=ORIENTED_EDGE('',*,*,#397,.T.);
#500=ORIENTED_EDGE('',*,*,#393,.F.);
#501=ORIENTED_EDGE('',*,*,#398,.F.);
#502=ORIENTED_EDGE('',*,*,#399,.F.);
#503=ORIENTED_EDGE('',*,*,#400,.T.);
#504=ORIENTED_EDGE('',*,*,#396,.F.);
#505=ORIENTED_EDGE('',*,*,#401,.F.);
#506=ORIENTED_EDGE('',*,*,#347,.F.);
#507=ORIENTED_EDGE('',*,*,#351,.F.);
#508=ORIENTED_EDGE('',*,*,#354,.F.);
#509=ORIENTED_EDGE('',*,*,#357,.F.);
#510=ORIENTED_EDGE('',*,*,#360,.F.);
#511=ORIENTED_EDGE('',*,*,#363,.F.);
#512=ORIENTED_EDGE('',*,*,#366,.F.);
#513=ORIENTED_EDGE('',*,*,#369,.F.);
#514=ORIENTED_EDGE('',*,*,#372,.F.);
#515=ORIENTED_EDGE('',*,*,#402,.F.);
#516=ORIENTED_EDGE('',*,*,#375,.F.);
#517=ORIENTED_EDGE('',*,*,#379,.F.);
#518=ORIENTED_EDGE('',*,*,#382,.F.);
#519=ORIENTED_EDGE('',*,*,#385,.F.);
#520=ORIENTED_EDGE('',*,*,#388,.F.);
#521=ORIENTED_EDGE('',*,*,#391,.F.);
#522=ORIENTED_EDGE('',*,*,#394,.F.);
#523=ORIENTED_EDGE('',*,*,#397,.F.);
#524=ORIENTED_EDGE('',*,*,#400,.F.);
#525=ORIENTED_EDGE('',*,*,#373,.T.);
#526=ORIENTED_EDGE('',*,*,#403,.T.);
#527=ORIENTED_EDGE('',*,*,#404,.T.);
#528=ORIENTED_EDGE('',*,*,#405,.T.);
#529=ORIENTED_EDGE('',*,*,#398,.T.);
#530=ORIENTED_EDGE('',*,*,#395,.T.);
#531=ORIENTED_EDGE('',*,*,#392,.T.);
#532=ORIENTED_EDGE('',*,*,#389,.T.);
#533=ORIENTED_EDGE('',*,*,#386,.T.);
#534=ORIENTED_EDGE('',*,*,#383,.T.);
#535=ORIENTED_EDGE('',*,*,#380,.T.);
#536=ORIENTED_EDGE('',*,*,#377,.T.);
#537=ORIENTED_EDGE('',*,*,#339,.T.);
#538=ORIENTED_EDGE('',*,*,#342,.T.);
#539=ORIENTED_EDGE('',*,*,#370,.T.);
#540=ORIENTED_EDGE('',*,*,#367,.T.);
#541=ORIENTED_EDGE('',*,*,#364,.T.);
#542=ORIENTED_EDGE('',*,*,#361,.T.);
#543=ORIENTED_EDGE('',*,*,#358,.T.);
#544=ORIENTED_EDGE('',*,*,#355,.T.);
#545=ORIENTED_EDGE('',*,*,#352,.T.);
#546=ORIENTED_EDGE('',*,*,#349,.T.);
#547=ORIENTED_EDGE('',*,*,#345,.T.);
#548=ORIENTED_EDGE('',*,*,#406,.T.);
#549=ORIENTED_EDGE('',*,*,#407,.T.);
#550=ORIENTED_EDGE('',*,*,#408,.T.);
#551=ORIENTED_EDGE('',*,*,#333,.T.);
#552=ORIENTED_EDGE('',*,*,#336,.T.);
#553=ORIENTED_EDGE('',*,*,#348,.T.);
#554=ORIENTED_EDGE('',*,*,#401,.T.);
#555=ORIENTED_EDGE('',*,*,#399,.T.);
#556=ORIENTED_EDGE('',*,*,#405,.F.);
#557=ORIENTED_EDGE('',*,*,#409,.F.);
#558=ORIENTED_EDGE('',*,*,#410,.F.);
#559=ORIENTED_EDGE('',*,*,#411,.T.);
#560=ORIENTED_EDGE('',*,*,#406,.F.);
#561=ORIENTED_EDGE('',*,*,#412,.F.);
#562=ORIENTED_EDGE('',*,*,#409,.T.);
#563=ORIENTED_EDGE('',*,*,#404,.F.);
#564=ORIENTED_EDGE('',*,*,#413,.F.);
#565=ORIENTED_EDGE('',*,*,#371,.T.);
#566=ORIENTED_EDGE('',*,*,#408,.F.);
#567=ORIENTED_EDGE('',*,*,#414,.F.);
#568=ORIENTED_EDGE('',*,*,#415,.F.);
#569=ORIENTED_EDGE('',*,*,#413,.T.);
#570=ORIENTED_EDGE('',*,*,#403,.F.);
#571=ORIENTED_EDGE('',*,*,#376,.T.);
#572=ORIENTED_EDGE('',*,*,#402,.T.);
#573=ORIENTED_EDGE('',*,*,#416,.F.);
#574=ORIENTED_EDGE('',*,*,#414,.T.);
#575=ORIENTED_EDGE('',*,*,#407,.F.);
#576=ORIENTED_EDGE('',*,*,#411,.F.);
#577=ORIENTED_EDGE('',*,*,#410,.T.);
#578=ORIENTED_EDGE('',*,*,#412,.T.);
#579=ORIENTED_EDGE('',*,*,#415,.T.);
#580=ORIENTED_EDGE('',*,*,#416,.T.);
#581=ORIENTED_EDGE('',*,*,#335,.T.);
#582=ORIENTED_EDGE('',*,*,#338,.T.);
#583=ORIENTED_EDGE('',*,*,#341,.T.);
#584=ORIENTED_EDGE('',*,*,#344,.T.);
#585=CYLINDRICAL_SURFACE('',#639,1.7);
#586=CYLINDRICAL_SURFACE('',#642,1.7);
#587=CYLINDRICAL_SURFACE('',#645,1.7);
#588=CYLINDRICAL_SURFACE('',#648,1.7);
#589=ADVANCED_FACE('',(#49),#585,.F.);
#590=ADVANCED_FACE('',(#50),#586,.F.);
#591=ADVANCED_FACE('',(#51),#587,.F.);
#592=ADVANCED_FACE('',(#52),#588,.F.);
#593=ADVANCED_FACE('',(#53),#23,.F.);
#594=ADVANCED_FACE('',(#54),#24,.F.);
#595=ADVANCED_FACE('',(#55),#25,.F.);
#596=ADVANCED_FACE('',(#56),#26,.F.);
#597=ADVANCED_FACE('',(#57),#27,.F.);
#598=ADVANCED_FACE('',(#58),#28,.F.);
#599=ADVANCED_FACE('',(#59),#29,.F.);
#600=ADVANCED_FACE('',(#60),#30,.F.);
#601=ADVANCED_FACE('',(#61),#31,.F.);
#602=ADVANCED_FACE('',(#62),#32,.F.);
#603=ADVANCED_FACE('',(#63),#33,.F.);
#604=ADVANCED_FACE('',(#64),#34,.F.);
#605=ADVANCED_FACE('',(#65),#35,.F.);
#606=ADVANCED_FACE('',(#66),#36,.F.);
#607=ADVANCED_FACE('',(#67),#37,.F.);
#608=ADVANCED_FACE('',(#68),#38,.F.);
#609=ADVANCED_FACE('',(#69),#39,.F.);
#610=ADVANCED_FACE('',(#70),#40,.F.);
#611=ADVANCED_FACE('',(#71),#41,.F.);
#612=ADVANCED_FACE('',(#72,#15,#16),#42,.T.);
#613=ADVANCED_FACE('',(#73,#17,#18),#43,.T.);
#614=ADVANCED_FACE('',(#74),#44,.T.);
#615=ADVANCED_FACE('',(#75),#45,.T.);
#616=ADVANCED_FACE('',(#76),#46,.T.);
#617=ADVANCED_FACE('',(#77),#47,.T.);
#618=ADVANCED_FACE('',(#78,#19,#20,#21,#22),#48,.F.);
#619=CLOSED_SHELL('',(#589,#590,#591,#592,#593,#594,#595,#596,#597,#598,
#599,#600,#601,#602,#603,#604,#605,#606,#607,#608,#609,#610,#611,#612,#613,
#614,#615,#616,#617,#618));
#620=DERIVED_UNIT_ELEMENT(#622,1.);
#621=DERIVED_UNIT_ELEMENT(#1007,3.);
#622=(
MASS_UNIT()
NAMED_UNIT(*)
SI_UNIT($,.GRAM.)
);
#623=DERIVED_UNIT((#620,#621));
#624=MEASURE_REPRESENTATION_ITEM('density measure',
POSITIVE_RATIO_MEASURE(1.),#623);
#625=PROPERTY_DEFINITION_REPRESENTATION(#630,#627);
#626=PROPERTY_DEFINITION_REPRESENTATION(#631,#628);
#627=REPRESENTATION('material name',(#629),#1004);
#628=REPRESENTATION('density',(#624),#1004);
#629=DESCRIPTIVE_REPRESENTATION_ITEM('Generisch','Generisch');
#630=PROPERTY_DEFINITION('material property','material name',#1014);
#631=PROPERTY_DEFINITION('material property','density of part',#1014);
#632=DATE_TIME_ROLE('creation_date');
#633=APPLIED_DATE_AND_TIME_ASSIGNMENT(#634,#632,(#1014));
#634=DATE_AND_TIME(#635,#636);
#635=CALENDAR_DATE(2015,14,12);
#636=LOCAL_TIME(13,26,43.,#637);
#637=COORDINATED_UNIVERSAL_TIME_OFFSET(0,0,.BEHIND.);
#638=AXIS2_PLACEMENT_3D('placement',#831,#677,#678);
#639=AXIS2_PLACEMENT_3D('',#832,#679,#680);
#640=AXIS2_PLACEMENT_3D('',#834,#681,#682);
#641=AXIS2_PLACEMENT_3D('',#837,#684,#685);
#642=AXIS2_PLACEMENT_3D('',#838,#686,#687);
#643=AXIS2_PLACEMENT_3D('',#840,#688,#689);
#644=AXIS2_PLACEMENT_3D('',#843,#691,#692);
#645=AXIS2_PLACEMENT_3D('',#844,#693,#694);
#646=AXIS2_PLACEMENT_3D('',#846,#695,#696);
#647=AXIS2_PLACEMENT_3D('',#849,#698,#699);
#648=AXIS2_PLACEMENT_3D('',#850,#700,#701);
#649=AXIS2_PLACEMENT_3D('',#852,#702,#703);
#650=AXIS2_PLACEMENT_3D('',#855,#705,#706);
#651=AXIS2_PLACEMENT_3D('',#856,#707,#708);
#652=AXIS2_PLACEMENT_3D('',#865,#713,#714);
#653=AXIS2_PLACEMENT_3D('',#871,#718,#719);
#654=AXIS2_PLACEMENT_3D('',#877,#723,#724);
#655=AXIS2_PLACEMENT_3D('',#883,#728,#729);
#656=AXIS2_PLACEMENT_3D('',#889,#733,#734);
#657=AXIS2_PLACEMENT_3D('',#895,#738,#739);
#658=AXIS2_PLACEMENT_3D('',#901,#743,#744);
#659=AXIS2_PLACEMENT_3D('',#907,#748,#749);
#660=AXIS2_PLACEMENT_3D('',#913,#753,#754);
#661=AXIS2_PLACEMENT_3D('',#922,#759,#760);
#662=AXIS2_PLACEMENT_3D('',#928,#764,#765);
#663=AXIS2_PLACEMENT_3D('',#934,#769,#770);
#664=AXIS2_PLACEMENT_3D('',#940,#774,#775);
#665=AXIS2_PLACEMENT_3D('',#946,#779,#780);
#666=AXIS2_PLACEMENT_3D('',#952,#784,#785);
#667=AXIS2_PLACEMENT_3D('',#958,#789,#790);
#668=AXIS2_PLACEMENT_3D('',#964,#794,#795);
#669=AXIS2_PLACEMENT_3D('',#970,#799,#800);
#670=AXIS2_PLACEMENT_3D('',#973,#803,#804);
#671=AXIS2_PLACEMENT_3D('',#979,#808,#809);
#672=AXIS2_PLACEMENT_3D('',#985,#813,#814);
#673=AXIS2_PLACEMENT_3D('',#991,#818,#819);
#674=AXIS2_PLACEMENT_3D('',#995,#822,#823);
#675=AXIS2_PLACEMENT_3D('',#999,#826,#827);
#676=AXIS2_PLACEMENT_3D('',#1001,#829,#830);
#677=DIRECTION('axis',(0.,0.,1.));
#678=DIRECTION('refdir',(1.,0.,0.));
#679=DIRECTION('center_axis',(0.,0.,-1.));
#680=DIRECTION('ref_axis',(-1.,0.,0.));
#681=DIRECTION('center_axis',(0.,0.,-1.));
#682=DIRECTION('ref_axis',(-1.,0.,0.));
#683=DIRECTION('',(0.,0.,-1.));
#684=DIRECTION('center_axis',(0.,0.,1.));
#685=DIRECTION('ref_axis',(-1.,0.,0.));
#686=DIRECTION('center_axis',(0.,0.,-1.));
#687=DIRECTION('ref_axis',(-1.,0.,0.));
#688=DIRECTION('center_axis',(0.,0.,-1.));
#689=DIRECTION('ref_axis',(-1.,0.,0.));
#690=DIRECTION('',(0.,0.,-1.));
#691=DIRECTION('center_axis',(0.,0.,1.));
#692=DIRECTION('ref_axis',(-1.,0.,0.));
#693=DIRECTION('center_axis',(0.,0.,-1.));
#694=DIRECTION('ref_axis',(-1.,0.,0.));
#695=DIRECTION('center_axis',(0.,0.,-1.));
#696=DIRECTION('ref_axis',(-1.,0.,0.));
#697=DIRECTION('',(0.,0.,-1.));
#698=DIRECTION('center_axis',(0.,0.,1.));
#699=DIRECTION('ref_axis',(-1.,0.,0.));
#700=DIRECTION('center_axis',(0.,0.,-1.));
#701=DIRECTION('ref_axis',(-1.,0.,0.));
#702=DIRECTION('center_axis',(0.,0.,-1.));
#703=DIRECTION('ref_axis',(-1.,0.,0.));
#704=DIRECTION('',(0.,0.,-1.));
#705=DIRECTION('center_axis',(0.,0.,1.));
#706=DIRECTION('ref_axis',(-1.,0.,0.));
#707=DIRECTION('center_axis',(-1.,-1.70803542250024E-16,0.));
#708=DIRECTION('ref_axis',(-1.70803542250024E-16,1.,0.));
#709=DIRECTION('',(-1.70803542250024E-16,1.,0.));
#710=DIRECTION('',(0.,0.,-1.));
#711=DIRECTION('',(-1.70803542250024E-16,1.,0.));
#712=DIRECTION('',(0.,0.,-1.));
#713=DIRECTION('center_axis',(-1.53134210293125E-15,1.,0.));
#714=DIRECTION('ref_axis',(1.,1.53134210293125E-15,0.));
#715=DIRECTION('',(1.,1.53134210293125E-15,0.));
#716=DIRECTION('',(0.,0.,-1.));
#717=DIRECTION('',(1.,1.53134210293125E-15,0.));
#718=DIRECTION('center_axis',(-1.,-4.16333634234434E-16,0.));
#719=DIRECTION('ref_axis',(-4.16333634234434E-16,1.,0.));
#720=DIRECTION('',(-4.16333634234434E-16,1.,0.));
#721=DIRECTION('',(0.,0.,-1.));
#722=DIRECTION('',(-4.16333634234434E-16,1.,0.));
#723=DIRECTION('center_axis',(3.82835525732813E-16,-1.,0.));
#724=DIRECTION('ref_axis',(-1.,-3.82835525732813E-16,0.));
#725=DIRECTION('',(-1.,-3.82835525732813E-16,0.));
#726=DIRECTION('',(0.,0.,-1.));
#727=DIRECTION('',(-1.,-3.82835525732813E-16,0.));
#728=DIRECTION('center_axis',(-1.,0.,0.));
#729=DIRECTION('ref_axis',(0.,1.,0.));
#730=DIRECTION('',(0.,1.,0.));
#731=DIRECTION('',(0.,0.,-1.));
#732=DIRECTION('',(0.,1.,0.));
#733=DIRECTION('center_axis',(0.,1.,0.));
#734=DIRECTION('ref_axis',(1.,0.,0.));
#735=DIRECTION('',(1.,0.,0.));
#736=DIRECTION('',(0.,0.,-1.));
#737=DIRECTION('',(1.,0.,0.));
#738=DIRECTION('center_axis',(-1.,4.16333634234434E-16,0.));
#739=DIRECTION('ref_axis',(4.16333634234434E-16,1.,0.));
#740=DIRECTION('',(4.16333634234434E-16,1.,0.));
#741=DIRECTION('',(0.,0.,-1.));
#742=DIRECTION('',(4.16333634234434E-16,1.,0.));
#743=DIRECTION('center_axis',(-2.29701315439688E-15,-1.,0.));
#744=DIRECTION('ref_axis',(-1.,2.29701315439688E-15,0.));
#745=DIRECTION('',(-1.,2.29701315439688E-15,0.));
#746=DIRECTION('',(0.,0.,-1.));
#747=DIRECTION('',(-1.,2.29701315439688E-15,0.));
#748=DIRECTION('center_axis',(-1.,-6.83214169000097E-16,0.));
#749=DIRECTION('ref_axis',(-6.83214169000097E-16,1.,0.));
#750=DIRECTION('',(-6.83214169000097E-16,1.,0.));
#751=DIRECTION('',(0.,0.,1.));
#752=DIRECTION('',(-6.83214169000097E-16,1.,0.));
#753=DIRECTION('center_axis',(1.,-6.83214169000097E-16,0.));
#754=DIRECTION('ref_axis',(-6.83214169000097E-16,-1.,0.));
#755=DIRECTION('',(-6.83214169000097E-16,-1.,0.));
#756=DIRECTION('',(0.,0.,-1.));
#757=DIRECTION('',(-6.83214169000097E-16,-1.,0.));
#758=DIRECTION('',(0.,0.,-1.));
#759=DIRECTION('center_axis',(3.06268420586251E-15,-1.,0.));
#760=DIRECTION('ref_axis',(-1.,-3.06268420586251E-15,0.));
#761=DIRECTION('',(-1.,-3.06268420586251E-15,0.));
#762=DIRECTION('',(0.,0.,-1.));
#763=DIRECTION('',(-1.,-3.06268420586251E-15,0.));
#764=DIRECTION('center_axis',(1.,-5.55111512312578E-16,0.));
#765=DIRECTION('ref_axis',(-5.55111512312578E-16,-1.,0.));
#766=DIRECTION('',(-5.55111512312578E-16,-1.,0.));
#767=DIRECTION('',(0.,0.,-1.));
#768=DIRECTION('',(-5.55111512312578E-16,-1.,0.));
#769=DIRECTION('center_axis',(1.91417762866406E-16,1.,0.));
#770=DIRECTION('ref_axis',(1.,-1.91417762866406E-16,0.));
#771=DIRECTION('',(1.,-1.91417762866406E-16,0.));
#772=DIRECTION('',(0.,0.,-1.));
#773=DIRECTION('',(1.,-1.91417762866406E-16,0.));
#774=DIRECTION('center_axis',(1.,0.,0.));
#775=DIRECTION('ref_axis',(0.,-1.,0.));
#776=DIRECTION('',(0.,-1.,0.));
#777=DIRECTION('',(0.,0.,-1.));
#778=DIRECTION('',(0.,-1.,0.));
#779=DIRECTION('center_axis',(-1.91417762866406E-16,-1.,0.));
#780=DIRECTION('ref_axis',(-1.,1.91417762866406E-16,0.));
#781=DIRECTION('',(-1.,1.91417762866406E-16,0.));
#782=DIRECTION('',(0.,0.,-1.));
#783=DIRECTION('',(-1.,1.91417762866406E-16,0.));
#784=DIRECTION('center_axis',(1.,5.55111512312578E-16,0.));
#785=DIRECTION('ref_axis',(5.55111512312578E-16,-1.,0.));
#786=DIRECTION('',(5.55111512312578E-16,-1.,0.));
#787=DIRECTION('',(0.,0.,-1.));
#788=DIRECTION('',(5.55111512312578E-16,-1.,0.));
#789=DIRECTION('center_axis',(7.65671051465626E-16,1.,0.));
#790=DIRECTION('ref_axis',(1.,-7.65671051465626E-16,0.));
#791=DIRECTION('',(1.,-7.65671051465626E-16,0.));
#792=DIRECTION('',(0.,0.,-1.));
#793=DIRECTION('',(1.,-7.65671051465626E-16,0.));
#794=DIRECTION('center_axis',(1.,-1.70803542250024E-16,0.));
#795=DIRECTION('ref_axis',(-1.70803542250024E-16,-1.,0.));
#796=DIRECTION('',(-1.70803542250024E-16,-1.,0.));
#797=DIRECTION('',(0.,0.,1.));
#798=DIRECTION('',(-1.70803542250024E-16,-1.,0.));
#799=DIRECTION('center_axis',(0.,0.,-1.));
#800=DIRECTION('ref_axis',(-1.,0.,0.));
#801=DIRECTION('',(1.,0.,0.));
#802=DIRECTION('',(-1.,0.,0.));
#803=DIRECTION('center_axis',(0.,0.,1.));
#804=DIRECTION('ref_axis',(1.,0.,0.));
#805=DIRECTION('',(1.,0.,0.));
#806=DIRECTION('',(-8.88178419700125E-17,1.,0.));
#807=DIRECTION('',(-1.,0.,0.));
#808=DIRECTION('center_axis',(0.,0.,1.));
#809=DIRECTION('ref_axis',(1.,0.,0.));
#810=DIRECTION('',(-1.,0.,0.));
#811=DIRECTION('',(0.,-1.,0.));
#812=DIRECTION('',(1.,0.,0.));
#813=DIRECTION('center_axis',(0.,1.,0.));
#814=DIRECTION('ref_axis',(-1.,0.,0.));
#815=DIRECTION('',(0.,0.,1.));
#816=DIRECTION('',(1.,0.,0.));
#817=DIRECTION('',(0.,0.,1.));
#818=DIRECTION('center_axis',(1.,8.88178419700125E-17,0.));
#819=DIRECTION('ref_axis',(-8.88178419700125E-17,1.,0.));
#820=DIRECTION('',(8.88178419700125E-17,-1.,0.));
#821=DIRECTION('',(0.,0.,1.));
#822=DIRECTION('center_axis',(0.,-1.,0.));
#823=DIRECTION('ref_axis',(1.,0.,0.));
#824=DIRECTION('',(0.,0.,1.));
#825=DIRECTION('',(-1.,0.,0.));
#826=DIRECTION('center_axis',(-1.,0.,0.));
#827=DIRECTION('ref_axis',(0.,-1.,0.));
#828=DIRECTION('',(0.,1.,0.));
#829=DIRECTION('center_axis',(0.,0.,1.));
#830=DIRECTION('ref_axis',(1.,0.,0.));
#831=CARTESIAN_POINT('',(0.,0.,0.));
#832=CARTESIAN_POINT('Origin',(-6.00000000000001,8.,10.));
#833=CARTESIAN_POINT('',(-4.30000000000001,8.,10.));
#834=CARTESIAN_POINT('Origin',(-6.00000000000001,8.,10.));
#835=CARTESIAN_POINT('',(-4.30000000000001,8.,0.));
#836=CARTESIAN_POINT('',(-4.30000000000001,8.,10.));
#837=CARTESIAN_POINT('Origin',(-6.00000000000001,8.,0.));
#838=CARTESIAN_POINT('Origin',(-6.,-8.,10.));
#839=CARTESIAN_POINT('',(-4.3,-8.,10.));
#840=CARTESIAN_POINT('Origin',(-6.,-8.,10.));
#841=CARTESIAN_POINT('',(-4.3,-8.,0.));
#842=CARTESIAN_POINT('',(-4.3,-8.,10.));
#843=CARTESIAN_POINT('Origin',(-6.,-8.,0.));
#844=CARTESIAN_POINT('Origin',(6.,-8.,10.));
#845=CARTESIAN_POINT('',(7.7,-8.,10.));
#846=CARTESIAN_POINT('Origin',(6.,-8.,10.));
#847=CARTESIAN_POINT('',(7.7,-8.,0.));
#848=CARTESIAN_POINT('',(7.7,-8.,10.));
#849=CARTESIAN_POINT('Origin',(6.,-8.,0.));
#850=CARTESIAN_POINT('Origin',(6.,8.,10.));
#851=CARTESIAN_POINT('',(7.7,8.,10.));
#852=CARTESIAN_POINT('Origin',(6.,8.,10.));
#853=CARTESIAN_POINT('',(7.7,8.,0.));
#854=CARTESIAN_POINT('',(7.7,8.,10.));
#855=CARTESIAN_POINT('Origin',(6.,8.,0.));
#856=CARTESIAN_POINT('Origin',(-2.65,6.,10.));
#857=CARTESIAN_POINT('',(-2.65,6.,10.));
#858=CARTESIAN_POINT('',(-2.65,12.5,10.));
#859=CARTESIAN_POINT('',(-2.65,3.,10.));
#860=CARTESIAN_POINT('',(-2.65,6.,2.));
#861=CARTESIAN_POINT('',(-2.65,6.,10.));
#862=CARTESIAN_POINT('',(-2.65,12.5,2.));
#863=CARTESIAN_POINT('',(-2.65,6.,2.));
#864=CARTESIAN_POINT('',(-2.65,12.5,5.));
#865=CARTESIAN_POINT('Origin',(-4.1,6.,10.));
#866=CARTESIAN_POINT('',(-4.1,6.,10.));
#867=CARTESIAN_POINT('',(-2.05,6.,10.));
#868=CARTESIAN_POINT('',(-4.1,6.,2.));
#869=CARTESIAN_POINT('',(-4.1,6.,10.));
#870=CARTESIAN_POINT('',(-4.1,6.,2.));
#871=CARTESIAN_POINT('Origin',(-4.1,2.,10.));
#872=CARTESIAN_POINT('',(-4.1,2.,10.));
#873=CARTESIAN_POINT('',(-4.1,0.999999999999998,10.));
#874=CARTESIAN_POINT('',(-4.1,2.,2.));
#875=CARTESIAN_POINT('',(-4.1,2.,10.));
#876=CARTESIAN_POINT('',(-4.1,2.,2.));
#877=CARTESIAN_POINT('Origin',(-2.65,2.,10.));
#878=CARTESIAN_POINT('',(-2.65,2.,10.));
#879=CARTESIAN_POINT('',(-1.325,2.,10.));
#880=CARTESIAN_POINT('',(-2.65,2.,2.));
#881=CARTESIAN_POINT('',(-2.65,2.,10.));
#882=CARTESIAN_POINT('',(-2.65,2.,2.));
#883=CARTESIAN_POINT('Origin',(-2.65,-2.,10.));
#884=CARTESIAN_POINT('',(-2.65,-2.,10.));
#885=CARTESIAN_POINT('',(-2.65,-1.,10.));
#886=CARTESIAN_POINT('',(-2.65,-2.,2.));
#887=CARTESIAN_POINT('',(-2.65,-2.,10.));
#888=CARTESIAN_POINT('',(-2.65,-2.,2.));
#889=CARTESIAN_POINT('Origin',(-4.1,-2.,10.));
#890=CARTESIAN_POINT('',(-4.1,-2.,10.));
#891=CARTESIAN_POINT('',(-2.05,-2.,10.));
#892=CARTESIAN_POINT('',(-4.1,-2.,2.));
#893=CARTESIAN_POINT('',(-4.1,-2.,10.));
#894=CARTESIAN_POINT('',(-4.1,-2.,2.));
#895=CARTESIAN_POINT('Origin',(-4.1,-6.,10.));
#896=CARTESIAN_POINT('',(-4.1,-6.,10.));
#897=CARTESIAN_POINT('',(-4.1,-3.,10.));
#898=CARTESIAN_POINT('',(-4.1,-6.,2.));
#899=CARTESIAN_POINT('',(-4.1,-6.,10.));
#900=CARTESIAN_POINT('',(-4.1,-6.,2.));
#901=CARTESIAN_POINT('Origin',(-2.65,-6.00000000000001,10.));
#902=CARTESIAN_POINT('',(-2.65,-6.00000000000001,10.));
#903=CARTESIAN_POINT('',(-1.32500000000001,-6.00000000000001,10.));
#904=CARTESIAN_POINT('',(-2.65,-6.00000000000001,2.));
#905=CARTESIAN_POINT('',(-2.65,-6.00000000000001,10.));
#906=CARTESIAN_POINT('',(-2.65,-6.00000000000001,2.));
#907=CARTESIAN_POINT('Origin',(-2.65,-12.5,10.));
#908=CARTESIAN_POINT('',(-2.65,-12.5,10.));
#909=CARTESIAN_POINT('',(-2.65,-6.25,10.));
#910=CARTESIAN_POINT('',(-2.65,-12.5,2.));
#911=CARTESIAN_POINT('',(-2.65,-12.5,5.));
#912=CARTESIAN_POINT('',(-2.65,-12.5,2.));
#913=CARTESIAN_POINT('Origin',(2.65,-6.00000000000001,10.));
#914=CARTESIAN_POINT('',(2.65,-6.00000000000001,10.));
#915=CARTESIAN_POINT('',(2.65,-12.5,10.));
#916=CARTESIAN_POINT('',(2.65000000000001,-3.,10.));
#917=CARTESIAN_POINT('',(2.65,-6.00000000000001,2.));
#918=CARTESIAN_POINT('',(2.65,-6.00000000000001,10.));
#919=CARTESIAN_POINT('',(2.65,-12.5,2.));
#920=CARTESIAN_POINT('',(2.65,-6.00000000000001,2.));
#921=CARTESIAN_POINT('',(2.65,-12.5,5.));
#922=CARTESIAN_POINT('Origin',(4.1,-6.,10.));
#923=CARTESIAN_POINT('',(4.1,-6.,10.));
#924=CARTESIAN_POINT('',(2.05000000000001,-6.00000000000001,10.));
#925=CARTESIAN_POINT('',(4.1,-6.,2.));
#926=CARTESIAN_POINT('',(4.1,-6.,10.));
#927=CARTESIAN_POINT('',(4.1,-6.,2.));
#928=CARTESIAN_POINT('Origin',(4.1,-2.,10.));
#929=CARTESIAN_POINT('',(4.1,-2.,10.));
#930=CARTESIAN_POINT('',(4.1,-1.,10.));
#931=CARTESIAN_POINT('',(4.1,-2.,2.));
#932=CARTESIAN_POINT('',(4.1,-2.,10.));
#933=CARTESIAN_POINT('',(4.1,-2.,2.));
#934=CARTESIAN_POINT('Origin',(2.65,-2.,10.));
#935=CARTESIAN_POINT('',(2.65,-2.,10.));
#936=CARTESIAN_POINT('',(1.325,-2.,10.));
#937=CARTESIAN_POINT('',(2.65,-2.,2.));
#938=CARTESIAN_POINT('',(2.65,-2.,10.));
#939=CARTESIAN_POINT('',(2.65,-2.,2.));
#940=CARTESIAN_POINT('Origin',(2.65,2.,10.));
#941=CARTESIAN_POINT('',(2.65,2.,10.));
#942=CARTESIAN_POINT('',(2.65,1.,10.));
#943=CARTESIAN_POINT('',(2.65,2.,2.));
#944=CARTESIAN_POINT('',(2.65,2.,10.));
#945=CARTESIAN_POINT('',(2.65,2.,2.));
#946=CARTESIAN_POINT('Origin',(4.1,2.,10.));
#947=CARTESIAN_POINT('',(4.1,2.,10.));
#948=CARTESIAN_POINT('',(2.05,2.,10.));
#949=CARTESIAN_POINT('',(4.1,2.,2.));
#950=CARTESIAN_POINT('',(4.1,2.,10.));
#951=CARTESIAN_POINT('',(4.1,2.,2.));
#952=CARTESIAN_POINT('Origin',(4.1,6.,10.));
#953=CARTESIAN_POINT('',(4.1,6.,10.));
#954=CARTESIAN_POINT('',(4.1,3.,10.));
#955=CARTESIAN_POINT('',(4.1,6.,2.));
#956=CARTESIAN_POINT('',(4.1,6.,10.));
#957=CARTESIAN_POINT('',(4.1,6.,2.));
#958=CARTESIAN_POINT('Origin',(2.65,6.,10.));
#959=CARTESIAN_POINT('',(2.65,6.,10.));
#960=CARTESIAN_POINT('',(1.325,6.,10.));
#961=CARTESIAN_POINT('',(2.65,6.,2.));
#962=CARTESIAN_POINT('',(2.65,6.,10.));
#963=CARTESIAN_POINT('',(2.65,6.,2.));
#964=CARTESIAN_POINT('Origin',(2.65,12.5,10.));
#965=CARTESIAN_POINT('',(2.65,12.5,10.));
#966=CARTESIAN_POINT('',(2.65,6.25,10.));
#967=CARTESIAN_POINT('',(2.65,12.5,2.));
#968=CARTESIAN_POINT('',(2.65,12.5,5.));
#969=CARTESIAN_POINT('',(2.65,12.5,2.));
#970=CARTESIAN_POINT('Origin',(0.,0.,2.));
#971=CARTESIAN_POINT('',(4.95,12.5,2.));
#972=CARTESIAN_POINT('',(-4.95,-12.5,2.));
#973=CARTESIAN_POINT('Origin',(1.11022302462516E-15,0.,10.));
#974=CARTESIAN_POINT('',(9.9,-12.5,10.));
#975=CARTESIAN_POINT('',(9.9,-12.5,10.));
#976=CARTESIAN_POINT('',(9.9,12.5,10.));
#977=CARTESIAN_POINT('',(9.9,12.5,10.));
#978=CARTESIAN_POINT('',(-9.9,12.5,10.));
#979=CARTESIAN_POINT('Origin',(1.11022302462516E-15,0.,10.));
#980=CARTESIAN_POINT('',(-9.9,12.5,10.));
#981=CARTESIAN_POINT('',(-9.9,12.5,10.));
#982=CARTESIAN_POINT('',(-9.9,-12.5,10.));
#983=CARTESIAN_POINT('',(-9.9,-12.5,10.));
#984=CARTESIAN_POINT('',(9.9,-12.5,10.));
#985=CARTESIAN_POINT('Origin',(9.9,12.5,0.));
#986=CARTESIAN_POINT('',(9.9,12.5,0.));
#987=CARTESIAN_POINT('',(9.9,12.5,0.));
#988=CARTESIAN_POINT('',(-9.9,12.5,0.));
#989=CARTESIAN_POINT('',(-9.9,12.5,0.));
#990=CARTESIAN_POINT('',(-9.9,12.5,0.));
#991=CARTESIAN_POINT('Origin',(9.9,-12.5,0.));
#992=CARTESIAN_POINT('',(9.9,-12.5,0.));
#993=CARTESIAN_POINT('',(9.9,12.5,0.));
#994=CARTESIAN_POINT('',(9.9,-12.5,0.));
#995=CARTESIAN_POINT('Origin',(-9.9,-12.5,0.));
#996=CARTESIAN_POINT('',(-9.9,-12.5,0.));
#997=CARTESIAN_POINT('',(-9.9,-12.5,0.));
#998=CARTESIAN_POINT('',(9.9,-12.5,0.));
#999=CARTESIAN_POINT('Origin',(-9.9,12.5,0.));
#1000=CARTESIAN_POINT('',(-9.9,-12.5,0.));
#1001=CARTESIAN_POINT('Origin',(7.43452918275774E-16,-3.71726459137887E-16,
0.));
#1002=UNCERTAINTY_MEASURE_WITH_UNIT(LENGTH_MEASURE(0.01),#1006,
'DISTANCE_ACCURACY_VALUE',
'Maximum model space distance between geometric entities at asserted c
onnectivities');
#1003=UNCERTAINTY_MEASURE_WITH_UNIT(LENGTH_MEASURE(0.01),#1006,
'DISTANCE_ACCURACY_VALUE',
'Maximum model space distance between geometric entities at asserted c
onnectivities');
#1004=(
GEOMETRIC_REPRESENTATION_CONTEXT(3)
GLOBAL_UNCERTAINTY_ASSIGNED_CONTEXT((#1002))
GLOBAL_UNIT_ASSIGNED_CONTEXT((#1006,#1009,#1008))
REPRESENTATION_CONTEXT('','3D')
);
#1005=(
GEOMETRIC_REPRESENTATION_CONTEXT(3)
GLOBAL_UNCERTAINTY_ASSIGNED_CONTEXT((#1003))
GLOBAL_UNIT_ASSIGNED_CONTEXT((#1006,#1009,#1008))
REPRESENTATION_CONTEXT('','3D')
);
#1006=(
LENGTH_UNIT()
NAMED_UNIT(*)
SI_UNIT(.MILLI.,.METRE.)
);
#1007=(
LENGTH_UNIT()
NAMED_UNIT(*)
SI_UNIT(.CENTI.,.METRE.)
);
#1008=(
NAMED_UNIT(*)
SI_UNIT($,.STERADIAN.)
SOLID_ANGLE_UNIT()
);
#1009=(
NAMED_UNIT(*)
PLANE_ANGLE_UNIT()
SI_UNIT($,.RADIAN.)
);
#1010=SHAPE_DEFINITION_REPRESENTATION(#1011,#1012);
#1011=PRODUCT_DEFINITION_SHAPE('',$,#1014);
#1012=SHAPE_REPRESENTATION('',(#638),#1004);
#1013=PRODUCT_DEFINITION_CONTEXT('part definition',#1018,'design');
#1014=PRODUCT_DEFINITION('Schlitten 3 gro\X\DFes Teil mit Bohrung',
'Schlitten 3 gro\X\DFes Teil mit Bohrung',#1015,#1013);
#1015=PRODUCT_DEFINITION_FORMATION('',$,#1020);
#1016=PRODUCT_RELATED_PRODUCT_CATEGORY(
'Schlitten 3 gro\X\DFes Teil mit Bohrung',
'Schlitten 3 gro\X\DFes Teil mit Bohrung',(#1020));
#1017=APPLICATION_PROTOCOL_DEFINITION('international standard',
'automotive_design',2009,#1018);
#1018=APPLICATION_CONTEXT(
'Core Data for Automotive Mechanical Design Process');
#1019=PRODUCT_CONTEXT('part definition',#1018,'mechanical');
#1020=PRODUCT('Schlitten 3 gro\X\DFes Teil mit Bohrung',
'Schlitten 3 gro\X\DFes Teil mit Bohrung',$,(#1019));
#1021=PRESENTATION_STYLE_ASSIGNMENT((#1022));
#1022=SURFACE_STYLE_USAGE(.BOTH.,#1023);
#1023=SURFACE_SIDE_STYLE('',(#1024));
#1024=SURFACE_STYLE_FILL_AREA(#1025);
#1025=FILL_AREA_STYLE('',(#1026));
#1026=FILL_AREA_STYLE_COLOUR('',#1027);
#1027=COLOUR_RGB('',0.749019607843137,0.749019607843137,0.749019607843137);
ENDSEC;
END-ISO-10303-21;
