# Supplementary material for: Ultra-Low-Cost 3D Bioprinting: Modification and Application of an Off-the-Shelf Desktop 3D-Printer for Biofabrication
Source: Front Bioeng Biotechnol. 2019 Jul 31;7:184. doi: 10.3389/fbioe.2019.00184 (PMC6684753; doi:10.3389/fbioe.2019.00184)
Supplement: Supplementary file 1 [file Data_Sheet_1.zip › Construction files/STP/Rail/Rail Small.stp]

ISO-10303-21;
HEADER;
/* Generated by software containing ST-Developer
 * from STEP Tools, Inc. (www.steptools.com) 
 */

FILE_DESCRIPTION(
/* description */ (''),
/* implementation_level */ '2;1');

FILE_NAME(
/* name */ 
'D:\\Hiwi-Job\\MBT\\Paper Zelldrucker\\STP-Files\\Schlitten 3 kleines 
Teil mit Bohrung.stp',
/* time_stamp */ '2018-06-20T12:58:51+02:00',
/* author */ ('Philipp'),
/* organization */ (''),
/* preprocessor_version */ 'ST-DEVELOPER v17',
/* originating_system */ 'Autodesk Inventor 2019',
/* authorisation */ '');

FILE_SCHEMA (('AUTOMOTIVE_DESIGN { 1 0 10303 214 3 1 1 }'));
ENDSEC;

DATA;
#10=MECHANICAL_DESIGN_GEOMETRIC_PRESENTATION_REPRESENTATION('',(#13),#553);
#11=SHAPE_REPRESENTATION_RELATIONSHIP('SRR','None',#560,#12);
#12=ADVANCED_BREP_SHAPE_REPRESENTATION('',(#14),#552);
#13=STYLED_ITEM('',(#569),#14);
#14=MANIFOLD_SOLID_BREP('Volumenk\X\F6rper1',#331);
#15=FACE_BOUND('',#69,.T.);
#16=FACE_BOUND('',#70,.T.);
#17=FACE_BOUND('',#71,.T.);
#18=FACE_BOUND('',#72,.T.);
#19=FACE_BOUND('',#74,.T.);
#20=FACE_BOUND('',#75,.T.);
#21=FACE_BOUND('',#76,.T.);
#22=FACE_BOUND('',#77,.T.);
#23=FACE_BOUND('',#78,.T.);
#24=CIRCLE('',#363,1.8);
#25=CIRCLE('',#364,1.8);
#26=CIRCLE('',#366,1.8);
#27=CIRCLE('',#367,1.8);
#28=CIRCLE('',#369,1.8);
#29=CIRCLE('',#370,1.8);
#30=CIRCLE('',#372,1.8);
#31=CIRCLE('',#373,1.8);
#32=CYLINDRICAL_SURFACE('',#362,1.8);
#33=CYLINDRICAL_SURFACE('',#365,1.8);
#34=CYLINDRICAL_SURFACE('',#368,1.8);
#35=CYLINDRICAL_SURFACE('',#371,1.8);
#36=FACE_OUTER_BOUND('',#53,.T.);
#37=FACE_OUTER_BOUND('',#54,.T.);
#38=FACE_OUTER_BOUND('',#55,.T.);
#39=FACE_OUTER_BOUND('',#56,.T.);
#40=FACE_OUTER_BOUND('',#57,.T.);
#41=FACE_OUTER_BOUND('',#58,.T.);
#42=FACE_OUTER_BOUND('',#59,.T.);
#43=FACE_OUTER_BOUND('',#60,.T.);
#44=FACE_OUTER_BOUND('',#61,.T.);
#45=FACE_OUTER_BOUND('',#62,.T.);
#46=FACE_OUTER_BOUND('',#63,.T.);
#47=FACE_OUTER_BOUND('',#64,.T.);
#48=FACE_OUTER_BOUND('',#65,.T.);
#49=FACE_OUTER_BOUND('',#66,.T.);
#50=FACE_OUTER_BOUND('',#67,.T.);
#51=FACE_OUTER_BOUND('',#68,.T.);
#52=FACE_OUTER_BOUND('',#73,.T.);
#53=EDGE_LOOP('',(#217,#218,#219,#220));
#54=EDGE_LOOP('',(#221,#222,#223,#224,#225,#226));
#55=EDGE_LOOP('',(#227,#228,#229,#230));
#56=EDGE_LOOP('',(#231,#232,#233,#234));
#57=EDGE_LOOP('',(#235,#236,#237,#238));
#58=EDGE_LOOP('',(#239,#240,#241,#242,#243,#244));
#59=EDGE_LOOP('',(#245,#246,#247,#248));
#60=EDGE_LOOP('',(#249,#250,#251,#252));
#61=EDGE_LOOP('',(#253,#254,#255,#256));
#62=EDGE_LOOP('',(#257,#258,#259,#260));
#63=EDGE_LOOP('',(#261,#262,#263,#264));
#64=EDGE_LOOP('',(#265,#266,#267,#268));
#65=EDGE_LOOP('',(#269,#270,#271,#272));
#66=EDGE_LOOP('',(#273,#274,#275,#276));
#67=EDGE_LOOP('',(#277,#278,#279,#280));
#68=EDGE_LOOP('',(#281,#282,#283,#284));
#69=EDGE_LOOP('',(#285));
#70=EDGE_LOOP('',(#286));
#71=EDGE_LOOP('',(#287));
#72=EDGE_LOOP('',(#288));
#73=EDGE_LOOP('',(#289,#290,#291,#292));
#74=EDGE_LOOP('',(#293,#294,#295,#296));
#75=EDGE_LOOP('',(#297));
#76=EDGE_LOOP('',(#298));
#77=EDGE_LOOP('',(#299));
#78=EDGE_LOOP('',(#300));
#79=LINE('',#466,#113);
#80=LINE('',#468,#114);
#81=LINE('',#470,#115);
#82=LINE('',#471,#116);
#83=LINE('',#474,#117);
#84=LINE('',#476,#118);
#85=LINE('',#478,#119);
#86=LINE('',#480,#120);
#87=LINE('',#481,#121);
#88=LINE('',#484,#122);
#89=LINE('',#486,#123);
#90=LINE('',#487,#124);
#91=LINE('',#490,#125);
#92=LINE('',#491,#126);
#93=LINE('',#494,#127);
#94=LINE('',#495,#128);
#95=LINE('',#497,#129);
#96=LINE('',#498,#130);
#97=LINE('',#502,#131);
#98=LINE('',#504,#132);
#99=LINE('',#506,#133);
#100=LINE('',#507,#134);
#101=LINE('',#510,#135);
#102=LINE('',#512,#136);
#103=LINE('',#513,#137);
#104=LINE('',#516,#138);
#105=LINE('',#518,#139);
#106=LINE('',#519,#140);
#107=LINE('',#521,#141);
#108=LINE('',#522,#142);
#109=LINE('',#528,#143);
#110=LINE('',#534,#144);
#111=LINE('',#540,#145);
#112=LINE('',#546,#146);
#113=VECTOR('',#380,10.);
#114=VECTOR('',#381,10.);
#115=VECTOR('',#382,10.);
#116=VECTOR('',#383,10.);
#117=VECTOR('',#386,10.);
#118=VECTOR('',#387,10.);
#119=VECTOR('',#388,10.);
#120=VECTOR('',#389,10.);
#121=VECTOR('',#390,10.);
#122=VECTOR('',#393,10.);
#123=VECTOR('',#394,10.);
#124=VECTOR('',#395,10.);
#125=VECTOR('',#398,10.);
#126=VECTOR('',#399,10.);
#127=VECTOR('',#402,10.);
#128=VECTOR('',#403,10.);
#129=VECTOR('',#406,10.);
#130=VECTOR('',#407,10.);
#131=VECTOR('',#410,10.);
#132=VECTOR('',#411,10.);
#133=VECTOR('',#412,10.);
#134=VECTOR('',#413,10.);
#135=VECTOR('',#416,10.);
#136=VECTOR('',#417,10.);
#137=VECTOR('',#418,10.);
#138=VECTOR('',#421,10.);
#139=VECTOR('',#422,10.);
#140=VECTOR('',#423,10.);
#141=VECTOR('',#426,10.);
#142=VECTOR('',#427,10.);
#143=VECTOR('',#434,1.8);
#144=VECTOR('',#441,1.8);
#145=VECTOR('',#448,1.8);
#146=VECTOR('',#455,1.8);
#147=VERTEX_POINT('',#464);
#148=VERTEX_POINT('',#465);
#149=VERTEX_POINT('',#467);
#150=VERTEX_POINT('',#469);
#151=VERTEX_POINT('',#473);
#152=VERTEX_POINT('',#475);
#153=VERTEX_POINT('',#477);
#154=VERTEX_POINT('',#479);
#155=VERTEX_POINT('',#483);
#156=VERTEX_POINT('',#485);
#157=VERTEX_POINT('',#489);
#158=VERTEX_POINT('',#493);
#159=VERTEX_POINT('',#500);
#160=VERTEX_POINT('',#501);
#161=VERTEX_POINT('',#503);
#162=VERTEX_POINT('',#505);
#163=VERTEX_POINT('',#509);
#164=VERTEX_POINT('',#511);
#165=VERTEX_POINT('',#515);
#166=VERTEX_POINT('',#517);
#167=VERTEX_POINT('',#525);
#168=VERTEX_POINT('',#527);
#169=VERTEX_POINT('',#531);
#170=VERTEX_POINT('',#533);
#171=VERTEX_POINT('',#537);
#172=VERTEX_POINT('',#539);
#173=VERTEX_POINT('',#543);
#174=VERTEX_POINT('',#545);
#175=EDGE_CURVE('',#147,#148,#79,.T.);
#176=EDGE_CURVE('',#149,#148,#80,.T.);
#177=EDGE_CURVE('',#149,#150,#81,.T.);
#178=EDGE_CURVE('',#147,#150,#82,.T.);
#179=EDGE_CURVE('',#151,#149,#83,.T.);
#180=EDGE_CURVE('',#152,#151,#84,.T.);
#181=EDGE_CURVE('',#152,#153,#85,.T.);
#182=EDGE_CURVE('',#154,#153,#86,.T.);
#183=EDGE_CURVE('',#154,#150,#87,.T.);
#184=EDGE_CURVE('',#155,#151,#88,.T.);
#185=EDGE_CURVE('',#155,#156,#89,.T.);
#186=EDGE_CURVE('',#152,#156,#90,.T.);
#187=EDGE_CURVE('',#157,#154,#91,.T.);
#188=EDGE_CURVE('',#147,#157,#92,.T.);
#189=EDGE_CURVE('',#153,#158,#93,.T.);
#190=EDGE_CURVE('',#158,#156,#94,.T.);
#191=EDGE_CURVE('',#158,#157,#95,.T.);
#192=EDGE_CURVE('',#148,#155,#96,.T.);
#193=EDGE_CURVE('',#159,#160,#97,.T.);
#194=EDGE_CURVE('',#159,#161,#98,.T.);
#195=EDGE_CURVE('',#161,#162,#99,.T.);
#196=EDGE_CURVE('',#160,#162,#100,.T.);
#197=EDGE_CURVE('',#163,#159,#101,.T.);
#198=EDGE_CURVE('',#163,#164,#102,.T.);
#199=EDGE_CURVE('',#164,#161,#103,.T.);
#200=EDGE_CURVE('',#165,#163,#104,.T.);
#201=EDGE_CURVE('',#165,#166,#105,.T.);
#202=EDGE_CURVE('',#166,#164,#106,.T.);
#203=EDGE_CURVE('',#160,#165,#107,.T.);
#204=EDGE_CURVE('',#162,#166,#108,.T.);
#205=EDGE_CURVE('',#167,#167,#24,.T.);
#206=EDGE_CURVE('',#167,#168,#109,.T.);
#207=EDGE_CURVE('',#168,#168,#25,.T.);
#208=EDGE_CURVE('',#169,#169,#26,.T.);
#209=EDGE_CURVE('',#169,#170,#110,.T.);
#210=EDGE_CURVE('',#170,#170,#27,.T.);
#211=EDGE_CURVE('',#171,#171,#28,.T.);
#212=EDGE_CURVE('',#171,#172,#111,.T.);
#213=EDGE_CURVE('',#172,#172,#29,.T.);
#214=EDGE_CURVE('',#173,#173,#30,.T.);
#215=EDGE_CURVE('',#173,#174,#112,.T.);
#216=EDGE_CURVE('',#174,#174,#31,.T.);
#217=ORIENTED_EDGE('',*,*,#175,.T.);
#218=ORIENTED_EDGE('',*,*,#176,.F.);
#219=ORIENTED_EDGE('',*,*,#177,.T.);
#220=ORIENTED_EDGE('',*,*,#178,.F.);
#221=ORIENTED_EDGE('',*,*,#177,.F.);
#222=ORIENTED_EDGE('',*,*,#179,.F.);
#223=ORIENTED_EDGE('',*,*,#180,.F.);
#224=ORIENTED_EDGE('',*,*,#181,.T.);
#225=ORIENTED_EDGE('',*,*,#182,.F.);
#226=ORIENTED_EDGE('',*,*,#183,.T.);
#227=ORIENTED_EDGE('',*,*,#180,.T.);
#228=ORIENTED_EDGE('',*,*,#184,.F.);
#229=ORIENTED_EDGE('',*,*,#185,.T.);
#230=ORIENTED_EDGE('',*,*,#186,.F.);
#231=ORIENTED_EDGE('',*,*,#187,.F.);
#232=ORIENTED_EDGE('',*,*,#188,.F.);
#233=ORIENTED_EDGE('',*,*,#178,.T.);
#234=ORIENTED_EDGE('',*,*,#183,.F.);
#235=ORIENTED_EDGE('',*,*,#189,.F.);
#236=ORIENTED_EDGE('',*,*,#181,.F.);
#237=ORIENTED_EDGE('',*,*,#186,.T.);
#238=ORIENTED_EDGE('',*,*,#190,.F.);
#239=ORIENTED_EDGE('',*,*,#175,.F.);
#240=ORIENTED_EDGE('',*,*,#188,.T.);
#241=ORIENTED_EDGE('',*,*,#191,.F.);
#242=ORIENTED_EDGE('',*,*,#190,.T.);
#243=ORIENTED_EDGE('',*,*,#185,.F.);
#244=ORIENTED_EDGE('',*,*,#192,.F.);
#245=ORIENTED_EDGE('',*,*,#193,.F.);
#246=ORIENTED_EDGE('',*,*,#194,.T.);
#247=ORIENTED_EDGE('',*,*,#195,.T.);
#248=ORIENTED_EDGE('',*,*,#196,.F.);
#249=ORIENTED_EDGE('',*,*,#197,.F.);
#250=ORIENTED_EDGE('',*,*,#198,.T.);
#251=ORIENTED_EDGE('',*,*,#199,.T.);
#252=ORIENTED_EDGE('',*,*,#194,.F.);
#253=ORIENTED_EDGE('',*,*,#200,.F.);
#254=ORIENTED_EDGE('',*,*,#201,.T.);
#255=ORIENTED_EDGE('',*,*,#202,.T.);
#256=ORIENTED_EDGE('',*,*,#198,.F.);
#257=ORIENTED_EDGE('',*,*,#203,.F.);
#258=ORIENTED_EDGE('',*,*,#196,.T.);
#259=ORIENTED_EDGE('',*,*,#204,.T.);
#260=ORIENTED_EDGE('',*,*,#201,.F.);
#261=ORIENTED_EDGE('',*,*,#204,.F.);
#262=ORIENTED_EDGE('',*,*,#195,.F.);
#263=ORIENTED_EDGE('',*,*,#199,.F.);
#264=ORIENTED_EDGE('',*,*,#202,.F.);
#265=ORIENTED_EDGE('',*,*,#205,.F.);
#266=ORIENTED_EDGE('',*,*,#206,.T.);
#267=ORIENTED_EDGE('',*,*,#207,.F.);
#268=ORIENTED_EDGE('',*,*,#206,.F.);
#269=ORIENTED_EDGE('',*,*,#208,.F.);
#270=ORIENTED_EDGE('',*,*,#209,.T.);
#271=ORIENTED_EDGE('',*,*,#210,.F.);
#272=ORIENTED_EDGE('',*,*,#209,.F.);
#273=ORIENTED_EDGE('',*,*,#211,.F.);
#274=ORIENTED_EDGE('',*,*,#212,.T.);
#275=ORIENTED_EDGE('',*,*,#213,.F.);
#276=ORIENTED_EDGE('',*,*,#212,.F.);
#277=ORIENTED_EDGE('',*,*,#214,.F.);
#278=ORIENTED_EDGE('',*,*,#215,.T.);
#279=ORIENTED_EDGE('',*,*,#216,.F.);
#280=ORIENTED_EDGE('',*,*,#215,.F.);
#281=ORIENTED_EDGE('',*,*,#192,.T.);
#282=ORIENTED_EDGE('',*,*,#184,.T.);
#283=ORIENTED_EDGE('',*,*,#179,.T.);
#284=ORIENTED_EDGE('',*,*,#176,.T.);
#285=ORIENTED_EDGE('',*,*,#207,.T.);
#286=ORIENTED_EDGE('',*,*,#210,.T.);
#287=ORIENTED_EDGE('',*,*,#213,.T.);
#288=ORIENTED_EDGE('',*,*,#216,.T.);
#289=ORIENTED_EDGE('',*,*,#187,.T.);
#290=ORIENTED_EDGE('',*,*,#182,.T.);
#291=ORIENTED_EDGE('',*,*,#189,.T.);
#292=ORIENTED_EDGE('',*,*,#191,.T.);
#293=ORIENTED_EDGE('',*,*,#193,.T.);
#294=ORIENTED_EDGE('',*,*,#203,.T.);
#295=ORIENTED_EDGE('',*,*,#200,.T.);
#296=ORIENTED_EDGE('',*,*,#197,.T.);
#297=ORIENTED_EDGE('',*,*,#205,.T.);
#298=ORIENTED_EDGE('',*,*,#208,.T.);
#299=ORIENTED_EDGE('',*,*,#211,.T.);
#300=ORIENTED_EDGE('',*,*,#214,.T.);
#301=PLANE('',#351);
#302=PLANE('',#352);
#303=PLANE('',#353);
#304=PLANE('',#354);
#305=PLANE('',#355);
#306=PLANE('',#356);
#307=PLANE('',#357);
#308=PLANE('',#358);
#309=PLANE('',#359);
#310=PLANE('',#360);
#311=PLANE('',#361);
#312=PLANE('',#374);
#313=PLANE('',#375);
#314=ADVANCED_FACE('',(#36),#301,.T.);
#315=ADVANCED_FACE('',(#37),#302,.T.);
#316=ADVANCED_FACE('',(#38),#303,.T.);
#317=ADVANCED_FACE('',(#39),#304,.F.);
#318=ADVANCED_FACE('',(#40),#305,.F.);
#319=ADVANCED_FACE('',(#41),#306,.T.);
#320=ADVANCED_FACE('',(#42),#307,.F.);
#321=ADVANCED_FACE('',(#43),#308,.F.);
#322=ADVANCED_FACE('',(#44),#309,.F.);
#323=ADVANCED_FACE('',(#45),#310,.F.);
#324=ADVANCED_FACE('',(#46),#311,.F.);
#325=ADVANCED_FACE('',(#47),#32,.F.);
#326=ADVANCED_FACE('',(#48),#33,.F.);
#327=ADVANCED_FACE('',(#49),#34,.F.);
#328=ADVANCED_FACE('',(#50),#35,.F.);
#329=ADVANCED_FACE('',(#51,#15,#16,#17,#18),#312,.F.);
#330=ADVANCED_FACE('',(#52,#19,#20,#21,#22,#23),#313,.T.);
#331=CLOSED_SHELL('',(#314,#315,#316,#317,#318,#319,#320,#321,#322,#323,
#324,#325,#326,#327,#328,#329,#330));
#332=DERIVED_UNIT_ELEMENT(#334,1.);
#333=DERIVED_UNIT_ELEMENT(#555,3.);
#334=(
MASS_UNIT()
NAMED_UNIT(*)
SI_UNIT($,.GRAM.)
);
#335=DERIVED_UNIT((#332,#333));
#336=MEASURE_REPRESENTATION_ITEM('density measure',
POSITIVE_RATIO_MEASURE(1.),#335);
#337=PROPERTY_DEFINITION_REPRESENTATION(#342,#339);
#338=PROPERTY_DEFINITION_REPRESENTATION(#343,#340);
#339=REPRESENTATION('material name',(#341),#552);
#340=REPRESENTATION('density',(#336),#552);
#341=DESCRIPTIVE_REPRESENTATION_ITEM('Generisch','Generisch');
#342=PROPERTY_DEFINITION('material property','material name',#562);
#343=PROPERTY_DEFINITION('material property','density of part',#562);
#344=DATE_TIME_ROLE('creation_date');
#345=APPLIED_DATE_AND_TIME_ASSIGNMENT(#346,#344,(#562));
#346=DATE_AND_TIME(#347,#348);
#347=CALENDAR_DATE(2015,14,12);
#348=LOCAL_TIME(14,40,14.,#349);
#349=COORDINATED_UNIVERSAL_TIME_OFFSET(0,0,.BEHIND.);
#350=AXIS2_PLACEMENT_3D('placement',#462,#376,#377);
#351=AXIS2_PLACEMENT_3D('',#463,#378,#379);
#352=AXIS2_PLACEMENT_3D('',#472,#384,#385);
#353=AXIS2_PLACEMENT_3D('',#482,#391,#392);
#354=AXIS2_PLACEMENT_3D('',#488,#396,#397);
#355=AXIS2_PLACEMENT_3D('',#492,#400,#401);
#356=AXIS2_PLACEMENT_3D('',#496,#404,#405);
#357=AXIS2_PLACEMENT_3D('',#499,#408,#409);
#358=AXIS2_PLACEMENT_3D('',#508,#414,#415);
#359=AXIS2_PLACEMENT_3D('',#514,#419,#420);
#360=AXIS2_PLACEMENT_3D('',#520,#424,#425);
#361=AXIS2_PLACEMENT_3D('',#523,#428,#429);
#362=AXIS2_PLACEMENT_3D('',#524,#430,#431);
#363=AXIS2_PLACEMENT_3D('',#526,#432,#433);
#364=AXIS2_PLACEMENT_3D('',#529,#435,#436);
#365=AXIS2_PLACEMENT_3D('',#530,#437,#438);
#366=AXIS2_PLACEMENT_3D('',#532,#439,#440);
#367=AXIS2_PLACEMENT_3D('',#535,#442,#443);
#368=AXIS2_PLACEMENT_3D('',#536,#444,#445);
#369=AXIS2_PLACEMENT_3D('',#538,#446,#447);
#370=AXIS2_PLACEMENT_3D('',#541,#449,#450);
#371=AXIS2_PLACEMENT_3D('',#542,#451,#452);
#372=AXIS2_PLACEMENT_3D('',#544,#453,#454);
#373=AXIS2_PLACEMENT_3D('',#547,#456,#457);
#374=AXIS2_PLACEMENT_3D('',#548,#458,#459);
#375=AXIS2_PLACEMENT_3D('',#549,#460,#461);
#376=DIRECTION('axis',(0.,0.,1.));
#377=DIRECTION('refdir',(1.,0.,0.));
#378=DIRECTION('center_axis',(-0.894427190999916,0.,0.447213595499958));
#379=DIRECTION('ref_axis',(0.447213595499958,0.,0.894427190999916));
#380=DIRECTION('',(-0.447213595499958,0.,-0.894427190999916));
#381=DIRECTION('',(0.,1.,0.));
#382=DIRECTION('',(0.447213595499958,0.,0.894427190999916));
#383=DIRECTION('',(1.77635683940025E-16,-1.,0.));
#384=DIRECTION('center_axis',(0.,-1.,0.));
#385=DIRECTION('ref_axis',(1.,0.,0.));
#386=DIRECTION('',(-1.,0.,0.));
#387=DIRECTION('',(0.447213595499958,0.,-0.894427190999916));
#388=DIRECTION('',(0.,0.,1.));
#389=DIRECTION('',(1.,0.,0.));
#390=DIRECTION('',(0.,0.,-1.));
#391=DIRECTION('center_axis',(0.894427190999916,0.,0.447213595499958));
#392=DIRECTION('ref_axis',(0.447213595499958,0.,-0.894427190999916));
#393=DIRECTION('',(0.,-1.,0.));
#394=DIRECTION('',(-0.447213595499958,0.,0.894427190999916));
#395=DIRECTION('',(-4.44089209850063E-17,1.,0.));
#396=DIRECTION('center_axis',(1.,1.77635683940025E-16,0.));
#397=DIRECTION('ref_axis',(1.77635683940025E-16,-1.,0.));
#398=DIRECTION('',(1.77635683940025E-16,-1.,0.));
#399=DIRECTION('',(0.,0.,1.));
#400=DIRECTION('center_axis',(-1.,-4.44089209850063E-17,0.));
#401=DIRECTION('ref_axis',(-4.44089209850063E-17,1.,0.));
#402=DIRECTION('',(-4.44089209850063E-17,1.,0.));
#403=DIRECTION('',(0.,0.,-1.));
#404=DIRECTION('center_axis',(0.,1.,0.));
#405=DIRECTION('ref_axis',(-1.,0.,0.));
#406=DIRECTION('',(-1.,0.,0.));
#407=DIRECTION('',(1.,0.,0.));
#408=DIRECTION('center_axis',(-1.,0.,0.));
#409=DIRECTION('ref_axis',(0.,1.,0.));
#410=DIRECTION('',(0.,1.,0.));
#411=DIRECTION('',(0.,0.,-1.));
#412=DIRECTION('',(0.,1.,0.));
#413=DIRECTION('',(0.,0.,-1.));
#414=DIRECTION('center_axis',(7.16272919113004E-17,-1.,0.));
#415=DIRECTION('ref_axis',(-1.,-7.16272919113004E-17,0.));
#416=DIRECTION('',(-1.,-7.16272919113004E-17,0.));
#417=DIRECTION('',(0.,0.,-1.));
#418=DIRECTION('',(-1.,-7.16272919113004E-17,0.));
#419=DIRECTION('center_axis',(1.,0.,0.));
#420=DIRECTION('ref_axis',(0.,-1.,0.));
#421=DIRECTION('',(0.,-1.,0.));
#422=DIRECTION('',(0.,0.,-1.));
#423=DIRECTION('',(0.,-1.,0.));
#424=DIRECTION('center_axis',(0.,1.,0.));
#425=DIRECTION('ref_axis',(1.,0.,0.));
#426=DIRECTION('',(1.,0.,0.));
#427=DIRECTION('',(1.,0.,0.));
#428=DIRECTION('center_axis',(0.,0.,-1.));
#429=DIRECTION('ref_axis',(-1.,0.,0.));
#430=DIRECTION('center_axis',(0.,0.,-1.));
#431=DIRECTION('ref_axis',(-1.,0.,0.));
#432=DIRECTION('center_axis',(0.,0.,-1.));
#433=DIRECTION('ref_axis',(-1.,0.,0.));
#434=DIRECTION('',(0.,0.,-1.));
#435=DIRECTION('center_axis',(0.,0.,1.));
#436=DIRECTION('ref_axis',(-1.,0.,0.));
#437=DIRECTION('center_axis',(0.,0.,-1.));
#438=DIRECTION('ref_axis',(-1.,0.,0.));
#439=DIRECTION('center_axis',(0.,0.,-1.));
#440=DIRECTION('ref_axis',(-1.,0.,0.));
#441=DIRECTION('',(0.,0.,-1.));
#442=DIRECTION('center_axis',(0.,0.,1.));
#443=DIRECTION('ref_axis',(-1.,0.,0.));
#444=DIRECTION('center_axis',(0.,0.,-1.));
#445=DIRECTION('ref_axis',(-1.,0.,0.));
#446=DIRECTION('center_axis',(0.,0.,-1.));
#447=DIRECTION('ref_axis',(-1.,0.,0.));
#448=DIRECTION('',(0.,0.,-1.));
#449=DIRECTION('center_axis',(0.,0.,1.));
#450=DIRECTION('ref_axis',(-1.,0.,0.));
#451=DIRECTION('center_axis',(0.,0.,-1.));
#452=DIRECTION('ref_axis',(-1.,0.,0.));
#453=DIRECTION('center_axis',(0.,0.,-1.));
#454=DIRECTION('ref_axis',(-1.,0.,0.));
#455=DIRECTION('',(0.,0.,-1.));
#456=DIRECTION('center_axis',(0.,0.,1.));
#457=DIRECTION('ref_axis',(-1.,0.,0.));
#458=DIRECTION('center_axis',(0.,0.,1.));
#459=DIRECTION('ref_axis',(1.,0.,0.));
#460=DIRECTION('center_axis',(0.,0.,1.));
#461=DIRECTION('ref_axis',(1.,0.,0.));
#462=CARTESIAN_POINT('',(0.,0.,0.));
#463=CARTESIAN_POINT('Origin',(-10.75,6.25,2.5));
#464=CARTESIAN_POINT('',(-9.5,12.5,5.));
#465=CARTESIAN_POINT('',(-12.,12.5,0.));
#466=CARTESIAN_POINT('',(-8.975,12.5,6.05));
#467=CARTESIAN_POINT('',(-12.,-12.5,0.));
#468=CARTESIAN_POINT('',(-12.,-12.5,0.));
#469=CARTESIAN_POINT('',(-9.5,-12.5,5.));
#470=CARTESIAN_POINT('',(-11.375,-12.5,1.25));
#471=CARTESIAN_POINT('',(-9.5,12.5,5.));
#472=CARTESIAN_POINT('Origin',(-12.,-12.5,0.));
#473=CARTESIAN_POINT('',(12.,-12.5,0.));
#474=CARTESIAN_POINT('',(12.,-12.5,0.));
#475=CARTESIAN_POINT('',(9.5,-12.5,5.));
#476=CARTESIAN_POINT('',(8.975,-12.5,6.05));
#477=CARTESIAN_POINT('',(9.5,-12.5,12.));
#478=CARTESIAN_POINT('',(9.5,-12.5,6.));
#479=CARTESIAN_POINT('',(-9.5,-12.5,12.));
#480=CARTESIAN_POINT('',(12.,-12.5,12.));
#481=CARTESIAN_POINT('',(-9.5,-12.5,6.));
#482=CARTESIAN_POINT('Origin',(10.75,-6.25,2.5));
#483=CARTESIAN_POINT('',(12.,12.5,0.));
#484=CARTESIAN_POINT('',(12.,12.5,0.));
#485=CARTESIAN_POINT('',(9.5,12.5,5.));
#486=CARTESIAN_POINT('',(11.375,12.5,1.25));
#487=CARTESIAN_POINT('',(9.5,12.5,5.));
#488=CARTESIAN_POINT('Origin',(-9.5,12.5,12.));
#489=CARTESIAN_POINT('',(-9.5,12.5,12.));
#490=CARTESIAN_POINT('',(-9.5,6.25,12.));
#491=CARTESIAN_POINT('',(-9.5,12.5,6.));
#492=CARTESIAN_POINT('Origin',(9.5,-12.5,12.));
#493=CARTESIAN_POINT('',(9.5,12.5,12.));
#494=CARTESIAN_POINT('',(9.5,-6.25,12.));
#495=CARTESIAN_POINT('',(9.5,12.5,6.));
#496=CARTESIAN_POINT('Origin',(12.,12.5,0.));
#497=CARTESIAN_POINT('',(-12.,12.5,12.));
#498=CARTESIAN_POINT('',(-12.,12.5,0.));
#499=CARTESIAN_POINT('Origin',(-7.75,-5.25,12.));
#500=CARTESIAN_POINT('',(-7.75,-5.25,12.));
#501=CARTESIAN_POINT('',(-7.75,5.25,12.));
#502=CARTESIAN_POINT('',(-7.75,-2.625,12.));
#503=CARTESIAN_POINT('',(-7.75,-5.25,6.8));
#504=CARTESIAN_POINT('',(-7.75,-5.25,12.));
#505=CARTESIAN_POINT('',(-7.75,5.25,6.8));
#506=CARTESIAN_POINT('',(-7.75,5.25,6.8));
#507=CARTESIAN_POINT('',(-7.75,5.25,12.));
#508=CARTESIAN_POINT('Origin',(7.75,-5.25,12.));
#509=CARTESIAN_POINT('',(7.75,-5.25,12.));
#510=CARTESIAN_POINT('',(3.875,-5.25,12.));
#511=CARTESIAN_POINT('',(7.75,-5.25,6.8));
#512=CARTESIAN_POINT('',(7.75,-5.25,12.));
#513=CARTESIAN_POINT('',(-7.75,-5.25,6.8));
#514=CARTESIAN_POINT('Origin',(7.75,5.25,12.));
#515=CARTESIAN_POINT('',(7.75,5.25,12.));
#516=CARTESIAN_POINT('',(7.75,2.625,12.));
#517=CARTESIAN_POINT('',(7.75,5.25,6.8));
#518=CARTESIAN_POINT('',(7.75,5.25,12.));
#519=CARTESIAN_POINT('',(7.75,-5.25,6.8));
#520=CARTESIAN_POINT('Origin',(-7.75,5.25,12.));
#521=CARTESIAN_POINT('',(-3.875,5.25,12.));
#522=CARTESIAN_POINT('',(7.75,5.25,6.8));
#523=CARTESIAN_POINT('Origin',(0.,0.,6.8));
#524=CARTESIAN_POINT('Origin',(6.,8.,12.));
#525=CARTESIAN_POINT('',(7.8,8.,12.));
#526=CARTESIAN_POINT('Origin',(6.,8.,12.));
#527=CARTESIAN_POINT('',(7.8,8.,0.));
#528=CARTESIAN_POINT('',(7.8,8.,12.));
#529=CARTESIAN_POINT('Origin',(6.,8.,0.));
#530=CARTESIAN_POINT('Origin',(-6.,-8.,12.));
#531=CARTESIAN_POINT('',(-4.2,-8.,12.));
#532=CARTESIAN_POINT('Origin',(-6.,-8.,12.));
#533=CARTESIAN_POINT('',(-4.2,-8.,0.));
#534=CARTESIAN_POINT('',(-4.2,-8.,12.));
#535=CARTESIAN_POINT('Origin',(-6.,-8.,0.));
#536=CARTESIAN_POINT('Origin',(-6.,8.,12.));
#537=CARTESIAN_POINT('',(-4.2,8.,12.));
#538=CARTESIAN_POINT('Origin',(-6.,8.,12.));
#539=CARTESIAN_POINT('',(-4.2,8.,0.));
#540=CARTESIAN_POINT('',(-4.2,8.,12.));
#541=CARTESIAN_POINT('Origin',(-6.,8.,0.));
#542=CARTESIAN_POINT('Origin',(6.,-8.,12.));
#543=CARTESIAN_POINT('',(7.8,-8.,12.));
#544=CARTESIAN_POINT('Origin',(6.,-8.,12.));
#545=CARTESIAN_POINT('',(7.8,-8.,0.));
#546=CARTESIAN_POINT('',(7.8,-8.,12.));
#547=CARTESIAN_POINT('Origin',(6.,-8.,0.));
#548=CARTESIAN_POINT('Origin',(0.,0.,0.));
#549=CARTESIAN_POINT('Origin',(0.,0.,12.));
#550=UNCERTAINTY_MEASURE_WITH_UNIT(LENGTH_MEASURE(0.01),#554,
'DISTANCE_ACCURACY_VALUE',
'Maximum model space distance between geometric entities at asserted c
onnectivities');
#551=UNCERTAINTY_MEASURE_WITH_UNIT(LENGTH_MEASURE(0.01),#554,
'DISTANCE_ACCURACY_VALUE',
'Maximum model space distance between geometric entities at asserted c
onnectivities');
#552=(
GEOMETRIC_REPRESENTATION_CONTEXT(3)
GLOBAL_UNCERTAINTY_ASSIGNED_CONTEXT((#550))
GLOBAL_UNIT_ASSIGNED_CONTEXT((#554,#557,#556))
REPRESENTATION_CONTEXT('','3D')
);
#553=(
GEOMETRIC_REPRESENTATION_CONTEXT(3)
GLOBAL_UNCERTAINTY_ASSIGNED_CONTEXT((#551))
GLOBAL_UNIT_ASSIGNED_CONTEXT((#554,#557,#556))
REPRESENTATION_CONTEXT('','3D')
);
#554=(
LENGTH_UNIT()
NAMED_UNIT(*)
SI_UNIT(.MILLI.,.METRE.)
);
#555=(
LENGTH_UNIT()
NAMED_UNIT(*)
SI_UNIT(.CENTI.,.METRE.)
);
#556=(
NAMED_UNIT(*)
SI_UNIT($,.STERADIAN.)
SOLID_ANGLE_UNIT()
);
#557=(
NAMED_UNIT(*)
PLANE_ANGLE_UNIT()
SI_UNIT($,.RADIAN.)
);
#558=SHAPE_DEFINITION_REPRESENTATION(#559,#560);
#559=PRODUCT_DEFINITION_SHAPE('',$,#562);
#560=SHAPE_REPRESENTATION('',(#350),#552);
#561=PRODUCT_DEFINITION_CONTEXT('part definition',#566,'design');
#562=PRODUCT_DEFINITION('Schlitten 3 kleines Teil mit Bohrung',
'Schlitten 3 kleines Teil mit Bohrung',#563,#561);
#563=PRODUCT_DEFINITION_FORMATION('',$,#568);
#564=PRODUCT_RELATED_PRODUCT_CATEGORY(
'Schlitten 3 kleines Teil mit Bohrung',
'Schlitten 3 kleines Teil mit Bohrung',(#568));
#565=APPLICATION_PROTOCOL_DEFINITION('international standard',
'automotive_design',2009,#566);
#566=APPLICATION_CONTEXT(
'Core Data for Automotive Mechanical Design Process');
#567=PRODUCT_CONTEXT('part definition',#566,'mechanical');
#568=PRODUCT('Schlitten 3 kleines Teil mit Bohrung',
'Schlitten 3 kleines Teil mit Bohrung',$,(#567));
#569=PRESENTATION_STYLE_ASSIGNMENT((#570));
#570=SURFACE_STYLE_USAGE(.BOTH.,#571);
#571=SURFACE_SIDE_STYLE('',(#572));
#572=SURFACE_STYLE_FILL_AREA(#573);
#573=FILL_AREA_STYLE('',(#574));
#574=FILL_AREA_STYLE_COLOUR('',#575);
#575=COLOUR_RGB('',0.749019607843137,0.749019607843137,0.749019607843137);
ENDSEC;
END-ISO-10303-21;
