# Supplementary material for: Ultra-Low-Cost 3D Bioprinting: Modification and Application of an Off-the-Shelf Desktop 3D-Printer for Biofabrication
Source: Front Bioeng Biotechnol. 2019 Jul 31;7:184. doi: 10.3389/fbioe.2019.00184 (PMC6684753; doi:10.3389/fbioe.2019.00184)
Supplement: Supplementary file 1 [file Data_Sheet_1.zip › Construction files/STP/Syringe Hold/Syringe Hold Bottom.stp]

ISO-10303-21;
HEADER;
/* Generated by software containing ST-Developer
 * from STEP Tools, Inc. (www.steptools.com) 
 */

FILE_DESCRIPTION(
/* description */ (''),
/* implementation_level */ '2;1');

FILE_NAME(
/* name */ 
'D:\\Hiwi-Job\\MBT\\Paper Zelldrucker\\STP-Files\\Spritzenhalterung\\S
pritzenhalterung unten.stp',
/* time_stamp */ '2018-06-20T13:05:23+02:00',
/* author */ ('Philipp'),
/* organization */ (''),
/* preprocessor_version */ 'ST-DEVELOPER v17',
/* originating_system */ 'Autodesk Inventor 2019',
/* authorisation */ '');

FILE_SCHEMA (('AUTOMOTIVE_DESIGN { 1 0 10303 214 3 1 1 }'));
ENDSEC;

DATA;
#10=MECHANICAL_DESIGN_GEOMETRIC_PRESENTATION_REPRESENTATION('',(#13),#637);
#11=SHAPE_REPRESENTATION_RELATIONSHIP('SRR','None',#644,#12);
#12=ADVANCED_BREP_SHAPE_REPRESENTATION('',(#14),#636);
#13=STYLED_ITEM('',(#653),#14);
#14=MANIFOLD_SOLID_BREP('Volumenk\X\F6rper1',#339);
#15=CYLINDRICAL_SURFACE('',#377,5.5);
#16=CYLINDRICAL_SURFACE('',#379,5.5);
#17=CYLINDRICAL_SURFACE('',#384,1.6);
#18=CYLINDRICAL_SURFACE('',#385,1.6);
#19=CYLINDRICAL_SURFACE('',#389,4.);
#20=CYLINDRICAL_SURFACE('',#393,5.5);
#21=FACE_BOUND('',#98,.T.);
#22=FACE_BOUND('',#101,.T.);
#23=FACE_BOUND('',#102,.T.);
#24=FACE_BOUND('',#103,.T.);
#25=FACE_BOUND('',#109,.T.);
#26=LINE('',#531,#48);
#27=LINE('',#534,#49);
#28=LINE('',#575,#50);
#29=LINE('',#578,#51);
#30=LINE('',#588,#52);
#31=LINE('',#589,#53);
#32=LINE('',#592,#54);
#33=LINE('',#593,#55);
#34=LINE('',#597,#56);
#35=LINE('',#599,#57);
#36=LINE('',#600,#58);
#37=LINE('',#605,#59);
#38=LINE('',#607,#60);
#39=LINE('',#610,#61);
#40=LINE('',#612,#62);
#41=LINE('',#617,#63);
#42=LINE('',#618,#64);
#43=LINE('',#619,#65);
#44=LINE('',#622,#66);
#45=LINE('',#625,#67);
#46=LINE('',#629,#68);
#47=LINE('',#630,#69);
#48=VECTOR('',#408,10.);
#49=VECTOR('',#411,10.);
#50=VECTOR('',#426,10.);
#51=VECTOR('',#429,10.);
#52=VECTOR('',#440,10.);
#53=VECTOR('',#441,10.);
#54=VECTOR('',#444,10.);
#55=VECTOR('',#445,10.);
#56=VECTOR('',#450,10.);
#57=VECTOR('',#453,10.);
#58=VECTOR('',#454,10.);
#59=VECTOR('',#461,1.6);
#60=VECTOR('',#464,1.6);
#61=VECTOR('',#467,10.);
#62=VECTOR('',#468,10.);
#63=VECTOR('',#473,10.);
#64=VECTOR('',#474,10.);
#65=VECTOR('',#475,10.);
#66=VECTOR('',#478,4.);
#67=VECTOR('',#481,10.);
#68=VECTOR('',#486,10.);
#69=VECTOR('',#487,10.);
#70=PLANE('',#363);
#71=PLANE('',#370);
#72=PLANE('',#378);
#73=PLANE('',#381);
#74=PLANE('',#382);
#75=PLANE('',#386);
#76=PLANE('',#388);
#77=PLANE('',#392);
#78=PLANE('',#395);
#79=FACE_OUTER_BOUND('',#96,.T.);
#80=FACE_OUTER_BOUND('',#97,.T.);
#81=FACE_OUTER_BOUND('',#99,.T.);
#82=FACE_OUTER_BOUND('',#100,.T.);
#83=FACE_OUTER_BOUND('',#104,.T.);
#84=FACE_OUTER_BOUND('',#105,.T.);
#85=FACE_OUTER_BOUND('',#106,.T.);
#86=FACE_OUTER_BOUND('',#107,.T.);
#87=FACE_OUTER_BOUND('',#108,.T.);
#88=FACE_OUTER_BOUND('',#110,.T.);
#89=FACE_OUTER_BOUND('',#111,.T.);
#90=FACE_OUTER_BOUND('',#112,.T.);
#91=FACE_OUTER_BOUND('',#113,.T.);
#92=FACE_OUTER_BOUND('',#114,.T.);
#93=FACE_OUTER_BOUND('',#115,.T.);
#94=FACE_OUTER_BOUND('',#116,.T.);
#95=FACE_OUTER_BOUND('',#117,.T.);
#96=EDGE_LOOP('',(#224,#225,#226,#227,#228,#229));
#97=EDGE_LOOP('',(#230,#231,#232,#233));
#98=EDGE_LOOP('',(#234));
#99=EDGE_LOOP('',(#235,#236,#237,#238,#239,#240));
#100=EDGE_LOOP('',(#241,#242,#243,#244));
#101=EDGE_LOOP('',(#245));
#102=EDGE_LOOP('',(#246));
#103=EDGE_LOOP('',(#247,#248));
#104=EDGE_LOOP('',(#249,#250,#251,#252));
#105=EDGE_LOOP('',(#253,#254,#255,#256,#257,#258,#259));
#106=EDGE_LOOP('',(#260,#261,#262,#263));
#107=EDGE_LOOP('',(#264,#265,#266,#267,#268,#269,#270,#271));
#108=EDGE_LOOP('',(#272,#273,#274,#275));
#109=EDGE_LOOP('',(#276));
#110=EDGE_LOOP('',(#277,#278,#279,#280));
#111=EDGE_LOOP('',(#281,#282,#283,#284));
#112=EDGE_LOOP('',(#285,#286,#287,#288,#289,#290));
#113=EDGE_LOOP('',(#291,#292,#293,#294,#295));
#114=EDGE_LOOP('',(#296,#297,#298,#299,#300,#301,#302,#303,#304));
#115=EDGE_LOOP('',(#305,#306,#307,#308,#309));
#116=EDGE_LOOP('',(#310,#311,#312,#313,#314));
#117=EDGE_LOOP('',(#315,#316,#317,#318,#319));
#118=CIRCLE('',#360,5.5);
#119=CIRCLE('',#361,8.5);
#120=CIRCLE('',#362,5.67157287525381);
#121=CIRCLE('',#364,5.5);
#122=CIRCLE('',#365,1.6);
#123=CIRCLE('',#367,8.5);
#124=CIRCLE('',#368,5.5);
#125=CIRCLE('',#369,5.67157287525381);
#126=CIRCLE('',#371,5.5);
#127=CIRCLE('',#372,5.5);
#128=CIRCLE('',#373,1.6);
#129=CIRCLE('',#374,1.6);
#130=CIRCLE('',#375,4.);
#131=CIRCLE('',#376,4.);
#132=CIRCLE('',#380,5.5);
#133=CIRCLE('',#383,1.6);
#134=CIRCLE('',#387,4.);
#135=CIRCLE('',#390,4.);
#136=CIRCLE('',#391,4.);
#137=CIRCLE('',#394,5.5);
#138=B_SPLINE_CURVE_WITH_KNOTS('',3,(#498,#499,#500,#501),.UNSPECIFIED.,
 .F.,.F.,(4,4),(0.81740820042608,0.91362760370485),.UNSPECIFIED.);
#139=B_SPLINE_CURVE_WITH_KNOTS('',3,(#505,#506,#507,#508,#509,#510,#511,
#512,#513,#514),.UNSPECIFIED.,.F.,.F.,(4,2,2,2,4),(0.,0.212110995821574,
0.424221991643148,0.554255516429335,0.684289041215522),.UNSPECIFIED.);
#140=B_SPLINE_CURVE_WITH_KNOTS('',3,(#518,#519,#520,#521,#522,#523,#524,
#525,#526,#527),.UNSPECIFIED.,.F.,.F.,(4,2,2,2,4),(1.67124276173662,1.80127628652281,
1.93130981130899,2.14342080713057,2.19377577957219),.UNSPECIFIED.);
#141=B_SPLINE_CURVE_WITH_KNOTS('',3,(#540,#541,#542,#543,#544,#545,#546,
#547,#548,#549),.UNSPECIFIED.,.F.,.F.,(4,2,2,2,4),(0.161756023374241,0.212110995821574,
0.424221991643148,0.554255516429335,0.684289041215522),.UNSPECIFIED.);
#142=B_SPLINE_CURVE_WITH_KNOTS('',3,(#552,#553,#554,#555,#556,#557,#558,
#559,#560,#561),.UNSPECIFIED.,.F.,.F.,(4,2,2,2,4),(1.67124276173662,1.80127628652281,
1.93130981130899,2.14342080713057,2.35553180295214),.UNSPECIFIED.);
#143=B_SPLINE_CURVE_WITH_KNOTS('',3,(#565,#566,#567,#568),.UNSPECIFIED.,
 .F.,.F.,(4,4),(0.91362760370485,1.0098470074377),.UNSPECIFIED.);
#144=VERTEX_POINT('',#496);
#145=VERTEX_POINT('',#497);
#146=VERTEX_POINT('',#502);
#147=VERTEX_POINT('',#504);
#148=VERTEX_POINT('',#515);
#149=VERTEX_POINT('',#517);
#150=VERTEX_POINT('',#530);
#151=VERTEX_POINT('',#532);
#152=VERTEX_POINT('',#535);
#153=VERTEX_POINT('',#538);
#154=VERTEX_POINT('',#539);
#155=VERTEX_POINT('',#550);
#156=VERTEX_POINT('',#562);
#157=VERTEX_POINT('',#564);
#158=VERTEX_POINT('',#571);
#159=VERTEX_POINT('',#572);
#160=VERTEX_POINT('',#574);
#161=VERTEX_POINT('',#576);
#162=VERTEX_POINT('',#579);
#163=VERTEX_POINT('',#581);
#164=VERTEX_POINT('',#583);
#165=VERTEX_POINT('',#584);
#166=VERTEX_POINT('',#591);
#167=VERTEX_POINT('',#595);
#168=VERTEX_POINT('',#602);
#169=VERTEX_POINT('',#609);
#170=VERTEX_POINT('',#611);
#171=VERTEX_POINT('',#615);
#172=VERTEX_POINT('',#616);
#173=VERTEX_POINT('',#621);
#174=VERTEX_POINT('',#624);
#175=VERTEX_POINT('',#628);
#176=EDGE_CURVE('',#144,#145,#138,.T.);
#177=EDGE_CURVE('',#145,#146,#118,.T.);
#178=EDGE_CURVE('',#146,#147,#139,.T.);
#179=EDGE_CURVE('',#147,#148,#119,.T.);
#180=EDGE_CURVE('',#148,#149,#140,.T.);
#181=EDGE_CURVE('',#144,#149,#120,.F.);
#182=EDGE_CURVE('',#147,#150,#26,.T.);
#183=EDGE_CURVE('',#151,#150,#121,.T.);
#184=EDGE_CURVE('',#151,#148,#27,.T.);
#185=EDGE_CURVE('',#152,#152,#122,.T.);
#186=EDGE_CURVE('',#153,#154,#141,.F.);
#187=EDGE_CURVE('',#153,#155,#123,.T.);
#188=EDGE_CURVE('',#146,#155,#142,.F.);
#189=EDGE_CURVE('',#146,#156,#124,.T.);
#190=EDGE_CURVE('',#156,#157,#143,.T.);
#191=EDGE_CURVE('',#154,#157,#125,.F.);
#192=EDGE_CURVE('',#158,#159,#126,.T.);
#193=EDGE_CURVE('',#158,#160,#28,.T.);
#194=EDGE_CURVE('',#161,#160,#127,.T.);
#195=EDGE_CURVE('',#161,#159,#29,.T.);
#196=EDGE_CURVE('',#162,#162,#128,.T.);
#197=EDGE_CURVE('',#163,#163,#129,.T.);
#198=EDGE_CURVE('',#164,#165,#130,.T.);
#199=EDGE_CURVE('',#165,#164,#131,.T.);
#200=EDGE_CURVE('',#150,#158,#30,.T.);
#201=EDGE_CURVE('',#159,#151,#31,.T.);
#202=EDGE_CURVE('',#166,#155,#32,.T.);
#203=EDGE_CURVE('',#160,#166,#33,.T.);
#204=EDGE_CURVE('',#166,#167,#132,.T.);
#205=EDGE_CURVE('',#167,#161,#34,.T.);
#206=EDGE_CURVE('',#153,#167,#35,.T.);
#207=EDGE_CURVE('',#149,#154,#36,.F.);
#208=EDGE_CURVE('',#168,#168,#133,.T.);
#209=EDGE_CURVE('',#162,#168,#37,.T.);
#210=EDGE_CURVE('',#163,#152,#38,.T.);
#211=EDGE_CURVE('',#169,#144,#39,.T.);
#212=EDGE_CURVE('',#157,#170,#40,.F.);
#213=EDGE_CURVE('',#170,#169,#134,.T.);
#214=EDGE_CURVE('',#171,#172,#41,.T.);
#215=EDGE_CURVE('',#171,#145,#42,.T.);
#216=EDGE_CURVE('',#172,#169,#43,.T.);
#217=EDGE_CURVE('',#165,#173,#44,.T.);
#218=EDGE_CURVE('',#172,#173,#135,.T.);
#219=EDGE_CURVE('',#174,#170,#45,.T.);
#220=EDGE_CURVE('',#173,#174,#136,.T.);
#221=EDGE_CURVE('',#174,#175,#46,.T.);
#222=EDGE_CURVE('',#175,#156,#47,.T.);
#223=EDGE_CURVE('',#175,#171,#137,.T.);
#224=ORIENTED_EDGE('',*,*,#176,.T.);
#225=ORIENTED_EDGE('',*,*,#177,.T.);
#226=ORIENTED_EDGE('',*,*,#178,.T.);
#227=ORIENTED_EDGE('',*,*,#179,.T.);
#228=ORIENTED_EDGE('',*,*,#180,.T.);
#229=ORIENTED_EDGE('',*,*,#181,.F.);
#230=ORIENTED_EDGE('',*,*,#179,.F.);
#231=ORIENTED_EDGE('',*,*,#182,.T.);
#232=ORIENTED_EDGE('',*,*,#183,.F.);
#233=ORIENTED_EDGE('',*,*,#184,.T.);
#234=ORIENTED_EDGE('',*,*,#185,.T.);
#235=ORIENTED_EDGE('',*,*,#186,.F.);
#236=ORIENTED_EDGE('',*,*,#187,.T.);
#237=ORIENTED_EDGE('',*,*,#188,.F.);
#238=ORIENTED_EDGE('',*,*,#189,.T.);
#239=ORIENTED_EDGE('',*,*,#190,.T.);
#240=ORIENTED_EDGE('',*,*,#191,.F.);
#241=ORIENTED_EDGE('',*,*,#192,.F.);
#242=ORIENTED_EDGE('',*,*,#193,.T.);
#243=ORIENTED_EDGE('',*,*,#194,.F.);
#244=ORIENTED_EDGE('',*,*,#195,.T.);
#245=ORIENTED_EDGE('',*,*,#196,.T.);
#246=ORIENTED_EDGE('',*,*,#197,.T.);
#247=ORIENTED_EDGE('',*,*,#198,.T.);
#248=ORIENTED_EDGE('',*,*,#199,.T.);
#249=ORIENTED_EDGE('',*,*,#183,.T.);
#250=ORIENTED_EDGE('',*,*,#200,.T.);
#251=ORIENTED_EDGE('',*,*,#192,.T.);
#252=ORIENTED_EDGE('',*,*,#201,.T.);
#253=ORIENTED_EDGE('',*,*,#200,.F.);
#254=ORIENTED_EDGE('',*,*,#182,.F.);
#255=ORIENTED_EDGE('',*,*,#178,.F.);
#256=ORIENTED_EDGE('',*,*,#188,.T.);
#257=ORIENTED_EDGE('',*,*,#202,.F.);
#258=ORIENTED_EDGE('',*,*,#203,.F.);
#259=ORIENTED_EDGE('',*,*,#193,.F.);
#260=ORIENTED_EDGE('',*,*,#204,.T.);
#261=ORIENTED_EDGE('',*,*,#205,.T.);
#262=ORIENTED_EDGE('',*,*,#194,.T.);
#263=ORIENTED_EDGE('',*,*,#203,.T.);
#264=ORIENTED_EDGE('',*,*,#201,.F.);
#265=ORIENTED_EDGE('',*,*,#195,.F.);
#266=ORIENTED_EDGE('',*,*,#205,.F.);
#267=ORIENTED_EDGE('',*,*,#206,.F.);
#268=ORIENTED_EDGE('',*,*,#186,.T.);
#269=ORIENTED_EDGE('',*,*,#207,.F.);
#270=ORIENTED_EDGE('',*,*,#180,.F.);
#271=ORIENTED_EDGE('',*,*,#184,.F.);
#272=ORIENTED_EDGE('',*,*,#187,.F.);
#273=ORIENTED_EDGE('',*,*,#206,.T.);
#274=ORIENTED_EDGE('',*,*,#204,.F.);
#275=ORIENTED_EDGE('',*,*,#202,.T.);
#276=ORIENTED_EDGE('',*,*,#208,.T.);
#277=ORIENTED_EDGE('',*,*,#196,.F.);
#278=ORIENTED_EDGE('',*,*,#209,.T.);
#279=ORIENTED_EDGE('',*,*,#208,.F.);
#280=ORIENTED_EDGE('',*,*,#209,.F.);
#281=ORIENTED_EDGE('',*,*,#197,.F.);
#282=ORIENTED_EDGE('',*,*,#210,.T.);
#283=ORIENTED_EDGE('',*,*,#185,.F.);
#284=ORIENTED_EDGE('',*,*,#210,.F.);
#285=ORIENTED_EDGE('',*,*,#211,.T.);
#286=ORIENTED_EDGE('',*,*,#181,.T.);
#287=ORIENTED_EDGE('',*,*,#207,.T.);
#288=ORIENTED_EDGE('',*,*,#191,.T.);
#289=ORIENTED_EDGE('',*,*,#212,.T.);
#290=ORIENTED_EDGE('',*,*,#213,.T.);
#291=ORIENTED_EDGE('',*,*,#214,.F.);
#292=ORIENTED_EDGE('',*,*,#215,.T.);
#293=ORIENTED_EDGE('',*,*,#176,.F.);
#294=ORIENTED_EDGE('',*,*,#211,.F.);
#295=ORIENTED_EDGE('',*,*,#216,.F.);
#296=ORIENTED_EDGE('',*,*,#198,.F.);
#297=ORIENTED_EDGE('',*,*,#199,.F.);
#298=ORIENTED_EDGE('',*,*,#217,.T.);
#299=ORIENTED_EDGE('',*,*,#218,.F.);
#300=ORIENTED_EDGE('',*,*,#216,.T.);
#301=ORIENTED_EDGE('',*,*,#213,.F.);
#302=ORIENTED_EDGE('',*,*,#219,.F.);
#303=ORIENTED_EDGE('',*,*,#220,.F.);
#304=ORIENTED_EDGE('',*,*,#217,.F.);
#305=ORIENTED_EDGE('',*,*,#221,.F.);
#306=ORIENTED_EDGE('',*,*,#219,.T.);
#307=ORIENTED_EDGE('',*,*,#212,.F.);
#308=ORIENTED_EDGE('',*,*,#190,.F.);
#309=ORIENTED_EDGE('',*,*,#222,.F.);
#310=ORIENTED_EDGE('',*,*,#177,.F.);
#311=ORIENTED_EDGE('',*,*,#215,.F.);
#312=ORIENTED_EDGE('',*,*,#223,.F.);
#313=ORIENTED_EDGE('',*,*,#222,.T.);
#314=ORIENTED_EDGE('',*,*,#189,.F.);
#315=ORIENTED_EDGE('',*,*,#223,.T.);
#316=ORIENTED_EDGE('',*,*,#214,.T.);
#317=ORIENTED_EDGE('',*,*,#218,.T.);
#318=ORIENTED_EDGE('',*,*,#220,.T.);
#319=ORIENTED_EDGE('',*,*,#221,.T.);
#320=TOROIDAL_SURFACE('',#359,8.5,3.);
#321=TOROIDAL_SURFACE('',#366,8.5,3.);
#322=ADVANCED_FACE('',(#79),#320,.F.);
#323=ADVANCED_FACE('',(#80,#21),#70,.T.);
#324=ADVANCED_FACE('',(#81),#321,.F.);
#325=ADVANCED_FACE('',(#82,#22,#23,#24),#71,.T.);
#326=ADVANCED_FACE('',(#83),#15,.T.);
#327=ADVANCED_FACE('',(#84),#72,.T.);
#328=ADVANCED_FACE('',(#85),#16,.T.);
#329=ADVANCED_FACE('',(#86),#73,.T.);
#330=ADVANCED_FACE('',(#87,#25),#74,.T.);
#331=ADVANCED_FACE('',(#88),#17,.F.);
#332=ADVANCED_FACE('',(#89),#18,.F.);
#333=ADVANCED_FACE('',(#90),#75,.F.);
#334=ADVANCED_FACE('',(#91),#76,.T.);
#335=ADVANCED_FACE('',(#92),#19,.F.);
#336=ADVANCED_FACE('',(#93),#77,.T.);
#337=ADVANCED_FACE('',(#94),#20,.T.);
#338=ADVANCED_FACE('',(#95),#78,.F.);
#339=CLOSED_SHELL('',(#322,#323,#324,#325,#326,#327,#328,#329,#330,#331,
#332,#333,#334,#335,#336,#337,#338));
#340=DERIVED_UNIT_ELEMENT(#342,1.);
#341=DERIVED_UNIT_ELEMENT(#639,3.);
#342=(
MASS_UNIT()
NAMED_UNIT(*)
SI_UNIT($,.GRAM.)
);
#343=DERIVED_UNIT((#340,#341));
#344=MEASURE_REPRESENTATION_ITEM('density measure',
POSITIVE_RATIO_MEASURE(1.),#343);
#345=PROPERTY_DEFINITION_REPRESENTATION(#350,#347);
#346=PROPERTY_DEFINITION_REPRESENTATION(#351,#348);
#347=REPRESENTATION('material name',(#349),#636);
#348=REPRESENTATION('density',(#344),#636);
#349=DESCRIPTIVE_REPRESENTATION_ITEM('Generisch','Generisch');
#350=PROPERTY_DEFINITION('material property','material name',#646);
#351=PROPERTY_DEFINITION('material property','density of part',#646);
#352=DATE_TIME_ROLE('creation_date');
#353=APPLIED_DATE_AND_TIME_ASSIGNMENT(#354,#352,(#646));
#354=DATE_AND_TIME(#355,#356);
#355=CALENDAR_DATE(2015,5,11);
#356=LOCAL_TIME(12,23,21.,#357);
#357=COORDINATED_UNIVERSAL_TIME_OFFSET(0,0,.BEHIND.);
#358=AXIS2_PLACEMENT_3D('placement',#494,#396,#397);
#359=AXIS2_PLACEMENT_3D('',#495,#398,#399);
#360=AXIS2_PLACEMENT_3D('',#503,#400,#401);
#361=AXIS2_PLACEMENT_3D('',#516,#402,#403);
#362=AXIS2_PLACEMENT_3D('',#528,#404,#405);
#363=AXIS2_PLACEMENT_3D('',#529,#406,#407);
#364=AXIS2_PLACEMENT_3D('',#533,#409,#410);
#365=AXIS2_PLACEMENT_3D('',#536,#412,#413);
#366=AXIS2_PLACEMENT_3D('',#537,#414,#415);
#367=AXIS2_PLACEMENT_3D('',#551,#416,#417);
#368=AXIS2_PLACEMENT_3D('',#563,#418,#419);
#369=AXIS2_PLACEMENT_3D('',#569,#420,#421);
#370=AXIS2_PLACEMENT_3D('',#570,#422,#423);
#371=AXIS2_PLACEMENT_3D('',#573,#424,#425);
#372=AXIS2_PLACEMENT_3D('',#577,#427,#428);
#373=AXIS2_PLACEMENT_3D('',#580,#430,#431);
#374=AXIS2_PLACEMENT_3D('',#582,#432,#433);
#375=AXIS2_PLACEMENT_3D('',#585,#434,#435);
#376=AXIS2_PLACEMENT_3D('',#586,#436,#437);
#377=AXIS2_PLACEMENT_3D('',#587,#438,#439);
#378=AXIS2_PLACEMENT_3D('',#590,#442,#443);
#379=AXIS2_PLACEMENT_3D('',#594,#446,#447);
#380=AXIS2_PLACEMENT_3D('',#596,#448,#449);
#381=AXIS2_PLACEMENT_3D('',#598,#451,#452);
#382=AXIS2_PLACEMENT_3D('',#601,#455,#456);
#383=AXIS2_PLACEMENT_3D('',#603,#457,#458);
#384=AXIS2_PLACEMENT_3D('',#604,#459,#460);
#385=AXIS2_PLACEMENT_3D('',#606,#462,#463);
#386=AXIS2_PLACEMENT_3D('',#608,#465,#466);
#387=AXIS2_PLACEMENT_3D('',#613,#469,#470);
#388=AXIS2_PLACEMENT_3D('',#614,#471,#472);
#389=AXIS2_PLACEMENT_3D('',#620,#476,#477);
#390=AXIS2_PLACEMENT_3D('',#623,#479,#480);
#391=AXIS2_PLACEMENT_3D('',#626,#482,#483);
#392=AXIS2_PLACEMENT_3D('',#627,#484,#485);
#393=AXIS2_PLACEMENT_3D('',#631,#488,#489);
#394=AXIS2_PLACEMENT_3D('',#632,#490,#491);
#395=AXIS2_PLACEMENT_3D('',#633,#492,#493);
#396=DIRECTION('axis',(0.,0.,1.));
#397=DIRECTION('refdir',(1.,0.,0.));
#398=DIRECTION('center_axis',(0.,0.,-1.));
#399=DIRECTION('ref_axis',(0.992408339713229,0.122986532871012,0.));
#400=DIRECTION('center_axis',(0.,0.,1.));
#401=DIRECTION('ref_axis',(1.,-4.54182146437564E-16,0.));
#402=DIRECTION('center_axis',(0.,0.,-1.));
#403=DIRECTION('ref_axis',(1.,-4.54182146437564E-16,0.));
#404=DIRECTION('center_axis',(0.,0.,1.));
#405=DIRECTION('ref_axis',(-1.,0.,0.));
#406=DIRECTION('center_axis',(0.,0.,-1.));
#407=DIRECTION('ref_axis',(-1.,0.,0.));
#408=DIRECTION('',(1.,0.,0.));
#409=DIRECTION('center_axis',(0.,0.,1.));
#410=DIRECTION('ref_axis',(0.707106781186547,-0.707106781186548,0.));
#411=DIRECTION('',(-1.,-1.26882631385732E-16,0.));
#412=DIRECTION('center_axis',(0.,0.,1.));
#413=DIRECTION('ref_axis',(-1.,0.,0.));
#414=DIRECTION('center_axis',(0.,0.,-1.));
#415=DIRECTION('ref_axis',(-1.,0.,0.));
#416=DIRECTION('center_axis',(0.,0.,-1.));
#417=DIRECTION('ref_axis',(-1.,1.00929365875014E-16,0.));
#418=DIRECTION('center_axis',(0.,0.,1.));
#419=DIRECTION('ref_axis',(-1.,1.00929365875014E-16,0.));
#420=DIRECTION('center_axis',(0.,0.,1.));
#421=DIRECTION('ref_axis',(-1.,0.,0.));
#422=DIRECTION('center_axis',(0.,0.,1.));
#423=DIRECTION('ref_axis',(1.,0.,0.));
#424=DIRECTION('center_axis',(0.,0.,-1.));
#425=DIRECTION('ref_axis',(0.707106781186547,-0.707106781186548,0.));
#426=DIRECTION('',(-1.,0.,0.));
#427=DIRECTION('center_axis',(0.,0.,-1.));
#428=DIRECTION('ref_axis',(-0.707106781186548,0.707106781186548,0.));
#429=DIRECTION('',(1.,0.,0.));
#430=DIRECTION('center_axis',(0.,0.,-1.));
#431=DIRECTION('ref_axis',(-1.,0.,0.));
#432=DIRECTION('center_axis',(0.,0.,-1.));
#433=DIRECTION('ref_axis',(-1.,0.,0.));
#434=DIRECTION('center_axis',(0.,0.,-1.));
#435=DIRECTION('ref_axis',(-1.,0.,0.));
#436=DIRECTION('center_axis',(0.,0.,-1.));
#437=DIRECTION('ref_axis',(-1.,0.,0.));
#438=DIRECTION('center_axis',(0.,0.,-1.));
#439=DIRECTION('ref_axis',(0.707106781186548,0.707106781186547,0.));
#440=DIRECTION('',(0.,0.,1.));
#441=DIRECTION('',(0.,0.,-1.));
#442=DIRECTION('center_axis',(0.,1.,0.));
#443=DIRECTION('ref_axis',(1.,0.,0.));
#444=DIRECTION('',(1.,0.,0.));
#445=DIRECTION('',(0.,0.,-1.));
#446=DIRECTION('center_axis',(0.,0.,-1.));
#447=DIRECTION('ref_axis',(-0.707106781186547,-0.707106781186548,0.));
#448=DIRECTION('center_axis',(0.,0.,1.));
#449=DIRECTION('ref_axis',(-0.707106781186548,0.707106781186548,0.));
#450=DIRECTION('',(0.,0.,1.));
#451=DIRECTION('center_axis',(1.26882631385732E-16,-1.,0.));
#452=DIRECTION('ref_axis',(-1.,-1.26882631385732E-16,0.));
#453=DIRECTION('',(-1.,-1.26882631385732E-16,0.));
#454=DIRECTION('',(1.,1.26882631385732E-16,0.));
#455=DIRECTION('center_axis',(0.,0.,-1.));
#456=DIRECTION('ref_axis',(-1.,0.,0.));
#457=DIRECTION('center_axis',(0.,0.,1.));
#458=DIRECTION('ref_axis',(-1.,0.,0.));
#459=DIRECTION('center_axis',(0.,0.,-1.));
#460=DIRECTION('ref_axis',(-1.,0.,0.));
#461=DIRECTION('',(0.,0.,-1.));
#462=DIRECTION('center_axis',(0.,0.,-1.));
#463=DIRECTION('ref_axis',(-1.,0.,0.));
#464=DIRECTION('',(0.,0.,-1.));
#465=DIRECTION('center_axis',(0.,0.,1.));
#466=DIRECTION('ref_axis',(1.,0.,0.));
#467=DIRECTION('',(1.,0.,0.));
#468=DIRECTION('',(-1.,0.,0.));
#469=DIRECTION('center_axis',(0.,0.,1.));
#470=DIRECTION('ref_axis',(-1.,0.,0.));
#471=DIRECTION('center_axis',(0.,-1.,0.));
#472=DIRECTION('ref_axis',(1.,0.,0.));
#473=DIRECTION('',(-1.,0.,0.));
#474=DIRECTION('',(0.,0.,1.));
#475=DIRECTION('',(0.,0.,1.));
#476=DIRECTION('center_axis',(0.,0.,1.));
#477=DIRECTION('ref_axis',(0.764583333333333,-0.644524884227823,0.));
#478=DIRECTION('',(0.,0.,-1.));
#479=DIRECTION('center_axis',(0.,0.,1.));
#480=DIRECTION('ref_axis',(0.764583333333333,-0.644524884227823,0.));
#481=DIRECTION('',(0.,0.,1.));
#482=DIRECTION('center_axis',(0.,0.,1.));
#483=DIRECTION('ref_axis',(0.764583333333333,-0.644524884227823,0.));
#484=DIRECTION('center_axis',(0.,-1.,0.));
#485=DIRECTION('ref_axis',(1.,0.,0.));
#486=DIRECTION('',(-1.,0.,0.));
#487=DIRECTION('',(0.,0.,1.));
#488=DIRECTION('center_axis',(0.,0.,1.));
#489=DIRECTION('ref_axis',(-0.883333333333333,0.468745370347508,0.));
#490=DIRECTION('center_axis',(0.,0.,-1.));
#491=DIRECTION('ref_axis',(-0.883333333333333,0.468745370347508,0.));
#492=DIRECTION('center_axis',(0.,0.,1.));
#493=DIRECTION('ref_axis',(1.,0.,0.));
#494=CARTESIAN_POINT('',(0.,0.,0.));
#495=CARTESIAN_POINT('Origin',(0.,0.,29.));
#496=CARTESIAN_POINT('',(5.05174639369757,-2.57809953691129,29.999999996153));
#497=CARTESIAN_POINT('',(4.85833333333333,-2.57809953691129,29.));
#498=CARTESIAN_POINT('Ctrl Pts',(5.05174639502083,-2.57809953691129,29.9999999956397));
#499=CARTESIAN_POINT('Ctrl Pts',(4.92943537125116,-2.57809953691129,29.6918596108954));
#500=CARTESIAN_POINT('Ctrl Pts',(4.85833333333333,-2.57809953691129,29.3207313442626));
#501=CARTESIAN_POINT('Ctrl Pts',(4.85833333333333,-2.57809953691129,29.));
#502=CARTESIAN_POINT('',(0.,5.5,29.));
#503=CARTESIAN_POINT('Origin',(0.,0.,29.));
#504=CARTESIAN_POINT('',(6.48074069840786,5.5,32.));
#505=CARTESIAN_POINT('Ctrl Pts',(0.,5.5,29.));
#506=CARTESIAN_POINT('Ctrl Pts',(0.568740047694361,5.5,29.4200423627021));
#507=CARTESIAN_POINT('Ctrl Pts',(1.19377332542516,5.5,29.8833327464301));
#508=CARTESIAN_POINT('Ctrl Pts',(2.4890547566606,5.5,30.7322934091739));
#509=CARTESIAN_POINT('Ctrl Pts',(3.16183528015294,5.5,31.1140936864109));
#510=CARTESIAN_POINT('Ctrl Pts',(4.2094268428931,5.5,31.5649268111518));
#511=CARTESIAN_POINT('Ctrl Pts',(4.65833109137508,5.5,31.7238347971962));
#512=CARTESIAN_POINT('Ctrl Pts',(5.57712636551064,5.5,31.9419582043186));
#513=CARTESIAN_POINT('Ctrl Pts',(6.04729561578724,5.5,32.));
#514=CARTESIAN_POINT('Ctrl Pts',(6.48074069840786,5.5,32.));
#515=CARTESIAN_POINT('',(6.48074069840786,-5.5,32.));
#516=CARTESIAN_POINT('Origin',(0.,0.,32.));
#517=CARTESIAN_POINT('',(1.38446339038444,-5.5,30.));
#518=CARTESIAN_POINT('Ctrl Pts',(6.48074069840786,-5.5,32.));
#519=CARTESIAN_POINT('Ctrl Pts',(6.04729561578724,-5.5,32.));
#520=CARTESIAN_POINT('Ctrl Pts',(5.57712636551064,-5.5,31.9419582043186));
#521=CARTESIAN_POINT('Ctrl Pts',(4.65833109137508,-5.5,31.7238347971962));
#522=CARTESIAN_POINT('Ctrl Pts',(4.2094268428931,-5.5,31.5649268111518));
#523=CARTESIAN_POINT('Ctrl Pts',(3.16183528015294,-5.5,31.1140936864109));
#524=CARTESIAN_POINT('Ctrl Pts',(2.4890547566606,-5.5,30.7322934091739));
#525=CARTESIAN_POINT('Ctrl Pts',(1.68766467854195,-5.5,30.2070418032839));
#526=CARTESIAN_POINT('Ctrl Pts',(1.53519723152347,-5.5,30.1040719565079));
#527=CARTESIAN_POINT('Ctrl Pts',(1.38446339038251,-5.5,29.9999999999987));
#528=CARTESIAN_POINT('Origin',(0.,0.,30.));
#529=CARTESIAN_POINT('Origin',(0.,1.11022302462516E-15,32.));
#530=CARTESIAN_POINT('',(12.,5.5,32.));
#531=CARTESIAN_POINT('',(-1.04678170893229E-15,5.5,32.));
#532=CARTESIAN_POINT('',(12.,-5.5,32.));
#533=CARTESIAN_POINT('Origin',(12.,1.66533453693773E-15,32.));
#534=CARTESIAN_POINT('',(0.,-5.5,32.));
#535=CARTESIAN_POINT('',(15.1,3.50248984556143E-15,32.));
#536=CARTESIAN_POINT('Origin',(13.5,3.30654635769785E-15,32.));
#537=CARTESIAN_POINT('Origin',(0.,0.,29.));
#538=CARTESIAN_POINT('',(-6.48074069840786,-5.5,32.));
#539=CARTESIAN_POINT('',(-1.38446339032332,-5.5,29.9999999999789));
#540=CARTESIAN_POINT('Ctrl Pts',(-1.38446339033126,-5.5,29.9999999999633));
#541=CARTESIAN_POINT('Ctrl Pts',(-1.53519723148891,-5.5,30.1040719564846));
#542=CARTESIAN_POINT('Ctrl Pts',(-1.68766467852452,-5.5,30.2070418032725));
#543=CARTESIAN_POINT('Ctrl Pts',(-2.48905475666059,-5.5,30.7322934091739));
#544=CARTESIAN_POINT('Ctrl Pts',(-3.16183528015294,-5.5,31.1140936864109));
#545=CARTESIAN_POINT('Ctrl Pts',(-4.2094268428931,-5.5,31.5649268111518));
#546=CARTESIAN_POINT('Ctrl Pts',(-4.65833109137508,-5.5,31.7238347971962));
#547=CARTESIAN_POINT('Ctrl Pts',(-5.57712636551064,-5.5,31.9419582043186));
#548=CARTESIAN_POINT('Ctrl Pts',(-6.04729561578724,-5.5,32.));
#549=CARTESIAN_POINT('Ctrl Pts',(-6.48074069840786,-5.5,32.));
#550=CARTESIAN_POINT('',(-6.48074069840786,5.5,32.));
#551=CARTESIAN_POINT('Origin',(0.,0.,32.));
#552=CARTESIAN_POINT('Ctrl Pts',(-6.48074069840786,5.5,32.));
#553=CARTESIAN_POINT('Ctrl Pts',(-6.04729561578724,5.5,32.));
#554=CARTESIAN_POINT('Ctrl Pts',(-5.57712636551064,5.5,31.9419582043186));
#555=CARTESIAN_POINT('Ctrl Pts',(-4.65833109137508,5.5,31.7238347971962));
#556=CARTESIAN_POINT('Ctrl Pts',(-4.2094268428931,5.5,31.5649268111518));
#557=CARTESIAN_POINT('Ctrl Pts',(-3.16183528015294,5.5,31.1140936864109));
#558=CARTESIAN_POINT('Ctrl Pts',(-2.48905475666059,5.5,30.7322934091739));
#559=CARTESIAN_POINT('Ctrl Pts',(-1.19377332542516,5.5,29.8833327464301));
#560=CARTESIAN_POINT('Ctrl Pts',(-0.568740047694361,5.5,29.4200423627021));
#561=CARTESIAN_POINT('Ctrl Pts',(0.,5.5,29.));
#562=CARTESIAN_POINT('',(-4.85833333333333,-2.57809953691129,29.));
#563=CARTESIAN_POINT('Origin',(0.,0.,29.));
#564=CARTESIAN_POINT('',(-5.05174639675158,-2.57809953691129,30.));
#565=CARTESIAN_POINT('Ctrl Pts',(-4.85833333333333,-2.57809953691129,29.));
#566=CARTESIAN_POINT('Ctrl Pts',(-4.85833333333333,-2.57809953691129,29.3207313457762));
#567=CARTESIAN_POINT('Ctrl Pts',(-4.9294353720347,-2.57809953691129,29.6918596143603));
#568=CARTESIAN_POINT('Ctrl Pts',(-5.05174639675289,-2.57809953691129,30.0000000000033));
#569=CARTESIAN_POINT('Origin',(0.,0.,30.));
#570=CARTESIAN_POINT('Origin',(-2.24345254752611E-16,8.41078048958452E-17,
35.));
#571=CARTESIAN_POINT('',(12.,5.5,35.));
#572=CARTESIAN_POINT('',(12.,-5.5,35.));
#573=CARTESIAN_POINT('Origin',(12.,1.66533453693773E-15,35.));
#574=CARTESIAN_POINT('',(-12.,5.5,35.));
#575=CARTESIAN_POINT('',(17.5,5.5,35.));
#576=CARTESIAN_POINT('',(-12.,-5.5,35.));
#577=CARTESIAN_POINT('Origin',(-12.,0.,35.));
#578=CARTESIAN_POINT('',(-17.5,-5.5,35.));
#579=CARTESIAN_POINT('',(-11.9,1.95943487863577E-16,35.));
#580=CARTESIAN_POINT('Origin',(-13.5,0.,35.));
#581=CARTESIAN_POINT('',(15.1,3.50248984556143E-15,35.));
#582=CARTESIAN_POINT('Origin',(13.5,3.30654635769785E-15,35.));
#583=CARTESIAN_POINT('',(4.,4.89858719658941E-16,35.));
#584=CARTESIAN_POINT('',(-3.05833333333333,2.57809953691129,35.));
#585=CARTESIAN_POINT('Origin',(0.,0.,35.));
#586=CARTESIAN_POINT('Origin',(0.,0.,35.));
#587=CARTESIAN_POINT('Origin',(12.,0.,35.));
#588=CARTESIAN_POINT('',(12.,5.5,35.));
#589=CARTESIAN_POINT('',(12.,-5.5,35.));
#590=CARTESIAN_POINT('Origin',(0.,5.5,35.));
#591=CARTESIAN_POINT('',(-12.,5.5,32.));
#592=CARTESIAN_POINT('',(-1.04678170893229E-15,5.5,32.));
#593=CARTESIAN_POINT('',(-12.,5.5,35.));
#594=CARTESIAN_POINT('Origin',(-12.,-1.31640730062697E-15,35.));
#595=CARTESIAN_POINT('',(-12.,-5.5,32.));
#596=CARTESIAN_POINT('Origin',(-12.,0.,32.));
#597=CARTESIAN_POINT('',(-12.,-5.5,35.));
#598=CARTESIAN_POINT('Origin',(17.5,-5.5,35.));
#599=CARTESIAN_POINT('',(0.,-5.5,32.));
#600=CARTESIAN_POINT('',(8.75,-5.5,30.));
#601=CARTESIAN_POINT('Origin',(0.,1.11022302462516E-15,32.));
#602=CARTESIAN_POINT('',(-11.9,1.95943487863577E-16,32.));
#603=CARTESIAN_POINT('Origin',(-13.5,0.,32.));
#604=CARTESIAN_POINT('Origin',(-13.5,0.,35.));
#605=CARTESIAN_POINT('',(-11.9,-1.95943487863577E-16,35.));
#606=CARTESIAN_POINT('Origin',(13.5,3.30654635769785E-15,35.));
#607=CARTESIAN_POINT('',(15.1,3.11060286983428E-15,35.));
#608=CARTESIAN_POINT('Origin',(-2.24345254752611E-16,8.41078048958452E-17,
30.));
#609=CARTESIAN_POINT('',(3.05833333333333,-2.57809953691129,30.));
#610=CARTESIAN_POINT('',(4.85833333333333,-2.57809953691129,30.));
#611=CARTESIAN_POINT('',(-3.05833333333333,-2.57809953691129,30.));
#612=CARTESIAN_POINT('',(-2.42916666666667,-2.57809953691129,30.));
#613=CARTESIAN_POINT('Origin',(0.,0.,30.));
#614=CARTESIAN_POINT('Origin',(3.05833333333333,-2.57809953691129,0.));
#615=CARTESIAN_POINT('',(4.85833333333333,-2.57809953691129,0.));
#616=CARTESIAN_POINT('',(3.05833333333333,-2.57809953691129,0.));
#617=CARTESIAN_POINT('',(4.85833333333333,-2.57809953691129,0.));
#618=CARTESIAN_POINT('',(4.85833333333333,-2.57809953691129,0.));
#619=CARTESIAN_POINT('',(3.05833333333333,-2.57809953691129,0.));
#620=CARTESIAN_POINT('Origin',(0.,0.,0.));
#621=CARTESIAN_POINT('',(-3.05833333333333,2.57809953691129,0.));
#622=CARTESIAN_POINT('',(-3.05833333333333,2.57809953691129,0.));
#623=CARTESIAN_POINT('Origin',(0.,0.,0.));
#624=CARTESIAN_POINT('',(-3.05833333333333,-2.57809953691129,0.));
#625=CARTESIAN_POINT('',(-3.05833333333333,-2.57809953691129,0.));
#626=CARTESIAN_POINT('Origin',(0.,0.,0.));
#627=CARTESIAN_POINT('Origin',(-4.85833333333333,-2.57809953691129,0.));
#628=CARTESIAN_POINT('',(-4.85833333333333,-2.57809953691129,0.));
#629=CARTESIAN_POINT('',(-3.05833333333333,-2.57809953691129,0.));
#630=CARTESIAN_POINT('',(-4.85833333333333,-2.57809953691129,0.));
#631=CARTESIAN_POINT('Origin',(0.,0.,0.));
#632=CARTESIAN_POINT('Origin',(0.,0.,0.));
#633=CARTESIAN_POINT('Origin',(3.65085545695842E-16,1.43667033951388,0.));
#634=UNCERTAINTY_MEASURE_WITH_UNIT(LENGTH_MEASURE(0.01),#638,
'DISTANCE_ACCURACY_VALUE',
'Maximum model space distance between geometric entities at asserted c
onnectivities');
#635=UNCERTAINTY_MEASURE_WITH_UNIT(LENGTH_MEASURE(0.01),#638,
'DISTANCE_ACCURACY_VALUE',
'Maximum model space distance between geometric entities at asserted c
onnectivities');
#636=(
GEOMETRIC_REPRESENTATION_CONTEXT(3)
GLOBAL_UNCERTAINTY_ASSIGNED_CONTEXT((#634))
GLOBAL_UNIT_ASSIGNED_CONTEXT((#638,#641,#640))
REPRESENTATION_CONTEXT('','3D')
);
#637=(
GEOMETRIC_REPRESENTATION_CONTEXT(3)
GLOBAL_UNCERTAINTY_ASSIGNED_CONTEXT((#635))
GLOBAL_UNIT_ASSIGNED_CONTEXT((#638,#641,#640))
REPRESENTATION_CONTEXT('','3D')
);
#638=(
LENGTH_UNIT()
NAMED_UNIT(*)
SI_UNIT(.MILLI.,.METRE.)
);
#639=(
LENGTH_UNIT()
NAMED_UNIT(*)
SI_UNIT(.CENTI.,.METRE.)
);
#640=(
NAMED_UNIT(*)
SI_UNIT($,.STERADIAN.)
SOLID_ANGLE_UNIT()
);
#641=(
NAMED_UNIT(*)
PLANE_ANGLE_UNIT()
SI_UNIT($,.RADIAN.)
);
#642=SHAPE_DEFINITION_REPRESENTATION(#643,#644);
#643=PRODUCT_DEFINITION_SHAPE('',$,#646);
#644=SHAPE_REPRESENTATION('',(#358),#636);
#645=PRODUCT_DEFINITION_CONTEXT('part definition',#650,'design');
#646=PRODUCT_DEFINITION('Spritzenhalterung neu2',
'Spritzenhalterung unten',#647,#645);
#647=PRODUCT_DEFINITION_FORMATION('',$,#652);
#648=PRODUCT_RELATED_PRODUCT_CATEGORY('Spritzenhalterung unten',
'Spritzenhalterung unten',(#652));
#649=APPLICATION_PROTOCOL_DEFINITION('international standard',
'automotive_design',2009,#650);
#650=APPLICATION_CONTEXT(
'Core Data for Automotive Mechanical Design Process');
#651=PRODUCT_CONTEXT('part definition',#650,'mechanical');
#652=PRODUCT('Spritzenhalterung neu2','Spritzenhalterung unten',$,(#651));
#653=PRESENTATION_STYLE_ASSIGNMENT((#654));
#654=SURFACE_STYLE_USAGE(.BOTH.,#655);
#655=SURFACE_SIDE_STYLE('',(#656));
#656=SURFACE_STYLE_FILL_AREA(#657);
#657=FILL_AREA_STYLE('',(#658));
#658=FILL_AREA_STYLE_COLOUR('',#659);
#659=COLOUR_RGB('',0.749019607843137,0.749019607843137,0.749019607843137);
ENDSEC;
END-ISO-10303-21;
