# Supplementary material for: Ultra-Low-Cost 3D Bioprinting: Modification and Application of an Off-the-Shelf Desktop 3D-Printer for Biofabrication
Source: Front Bioeng Biotechnol. 2019 Jul 31;7:184. doi: 10.3389/fbioe.2019.00184 (PMC6684753; doi:10.3389/fbioe.2019.00184)
Supplement: Supplementary file 1 [file Data_Sheet_1.zip › Construction files/STP/Syringe Hold/Syringe Hold Handle.stp]

ISO-10303-21;
HEADER;
/* Generated by software containing ST-Developer
 * from STEP Tools, Inc. (www.steptools.com) 
 */

FILE_DESCRIPTION(
/* description */ (''),
/* implementation_level */ '2;1');

FILE_NAME(
/* name */ 
'D:\\Hiwi-Job\\MBT\\Paper Zelldrucker\\STP-Files\\Spritzenhalterung\\S
pritzenhalterung Hebel.stp',
/* time_stamp */ '2018-06-20T13:05:39+02:00',
/* author */ ('Philipp'),
/* organization */ (''),
/* preprocessor_version */ 'ST-DEVELOPER v17',
/* originating_system */ 'Autodesk Inventor 2019',
/* authorisation */ '');

FILE_SCHEMA (('AUTOMOTIVE_DESIGN { 1 0 10303 214 3 1 1 }'));
ENDSEC;

DATA;
#10=MECHANICAL_DESIGN_GEOMETRIC_PRESENTATION_REPRESENTATION('',(#13),#964);
#11=SHAPE_REPRESENTATION_RELATIONSHIP('SRR','None',#971,#12);
#12=ADVANCED_BREP_SHAPE_REPRESENTATION('',(#14),#963);
#13=STYLED_ITEM('',(#980),#14);
#14=MANIFOLD_SOLID_BREP('Volumenk\X\F6rper1',#486);
#15=PLANE('',#526);
#16=PLANE('',#529);
#17=PLANE('',#532);
#18=PLANE('',#559);
#19=PLANE('',#561);
#20=PLANE('',#562);
#21=PLANE('',#563);
#22=PLANE('',#564);
#23=LINE('',#747,#52);
#24=LINE('',#750,#53);
#25=LINE('',#751,#54);
#26=LINE('',#770,#55);
#27=LINE('',#771,#56);
#28=LINE('',#801,#57);
#29=LINE('',#804,#58);
#30=LINE('',#805,#59);
#31=LINE('',#821,#60);
#32=LINE('',#822,#61);
#33=LINE('',#825,#62);
#34=LINE('',#827,#63);
#35=LINE('',#828,#64);
#36=LINE('',#831,#65);
#37=LINE('',#835,#66);
#38=LINE('',#836,#67);
#39=LINE('',#839,#68);
#40=LINE('',#847,#69);
#41=LINE('',#897,#70);
#42=LINE('',#899,#71);
#43=LINE('',#900,#72);
#44=LINE('',#916,#73);
#45=LINE('',#931,#74);
#46=LINE('',#933,#75);
#47=LINE('',#949,#76);
#48=LINE('',#950,#77);
#49=LINE('',#952,#78);
#50=LINE('',#954,#79);
#51=LINE('',#956,#80);
#52=VECTOR('',#577,10.);
#53=VECTOR('',#580,10.);
#54=VECTOR('',#581,10.);
#55=VECTOR('',#592,10.);
#56=VECTOR('',#593,10.);
#57=VECTOR('',#602,10.);
#58=VECTOR('',#605,10.);
#59=VECTOR('',#606,10.);
#60=VECTOR('',#615,10.);
#61=VECTOR('',#616,10.);
#62=VECTOR('',#619,10.);
#63=VECTOR('',#620,10.);
#64=VECTOR('',#621,10.);
#65=VECTOR('',#624,10.);
#66=VECTOR('',#629,10.);
#67=VECTOR('',#630,10.);
#68=VECTOR('',#633,10.);
#69=VECTOR('',#644,1.75);
#70=VECTOR('',#663,10.);
#71=VECTOR('',#666,10.);
#72=VECTOR('',#667,10.);
#73=VECTOR('',#676,10.);
#74=VECTOR('',#683,10.);
#75=VECTOR('',#686,10.);
#76=VECTOR('',#695,10.);
#77=VECTOR('',#696,10.);
#78=VECTOR('',#699,10.);
#79=VECTOR('',#702,10.);
#80=VECTOR('',#705,10.);
#81=B_SPLINE_CURVE_WITH_KNOTS('',3,(#735,#736,#737,#738,#739,#740,#741,
#742,#743,#744,#745),.UNSPECIFIED.,.F.,.F.,(4,2,3,2,4),(0.985389723389651,
1.01209528069888,1.07622049054655,1.14034570039421,1.16705125770344),
 .UNSPECIFIED.);
#82=B_SPLINE_CURVE_WITH_KNOTS('',3,(#789,#790,#791,#792,#793,#794,#795,
#796,#797,#798,#799),.UNSPECIFIED.,.F.,.F.,(4,2,3,2,4),(0.98538972338965,
1.01209528069888,1.07622049054655,1.14034570039421,1.16705125770344),
 .UNSPECIFIED.);
#83=B_SPLINE_CURVE_WITH_KNOTS('',3,(#851,#852,#853,#854,#855,#856,#857,
#858,#859,#860,#861),.UNSPECIFIED.,.F.,.F.,(4,2,3,2,4),(0.985389723389651,
1.01209528069888,1.07622049054655,1.14034570039421,1.16705125770344),
 .UNSPECIFIED.);
#84=B_SPLINE_CURVE_WITH_KNOTS('',3,(#865,#866,#867,#868,#869,#870,#871,
#872,#873,#874,#875),.UNSPECIFIED.,.F.,.F.,(4,2,3,2,4),(0.98538972338965,
1.01209528069888,1.07622049054655,1.14034570039421,1.16705125770344),
 .UNSPECIFIED.);
#85=CYLINDRICAL_SURFACE('',#510,1.);
#86=CYLINDRICAL_SURFACE('',#515,1.);
#87=CYLINDRICAL_SURFACE('',#520,1.);
#88=CYLINDRICAL_SURFACE('',#525,1.);
#89=CYLINDRICAL_SURFACE('',#527,2.);
#90=CYLINDRICAL_SURFACE('',#530,2.);
#91=CYLINDRICAL_SURFACE('',#534,1.75);
#92=CYLINDRICAL_SURFACE('',#544,1.);
#93=CYLINDRICAL_SURFACE('',#548,1.);
#94=CYLINDRICAL_SURFACE('',#552,1.);
#95=CYLINDRICAL_SURFACE('',#557,1.);
#96=CYLINDRICAL_SURFACE('',#558,2.);
#97=CYLINDRICAL_SURFACE('',#560,2.);
#98=FACE_OUTER_BOUND('',#127,.T.);
#99=FACE_OUTER_BOUND('',#128,.T.);
#100=FACE_OUTER_BOUND('',#129,.T.);
#101=FACE_OUTER_BOUND('',#130,.T.);
#102=FACE_OUTER_BOUND('',#131,.T.);
#103=FACE_OUTER_BOUND('',#132,.T.);
#104=FACE_OUTER_BOUND('',#133,.T.);
#105=FACE_OUTER_BOUND('',#134,.T.);
#106=FACE_OUTER_BOUND('',#135,.T.);
#107=FACE_OUTER_BOUND('',#136,.T.);
#108=FACE_OUTER_BOUND('',#137,.T.);
#109=FACE_OUTER_BOUND('',#138,.T.);
#110=FACE_OUTER_BOUND('',#139,.T.);
#111=FACE_OUTER_BOUND('',#140,.T.);
#112=FACE_OUTER_BOUND('',#141,.T.);
#113=FACE_OUTER_BOUND('',#142,.T.);
#114=FACE_OUTER_BOUND('',#143,.T.);
#115=FACE_OUTER_BOUND('',#144,.T.);
#116=FACE_OUTER_BOUND('',#145,.T.);
#117=FACE_OUTER_BOUND('',#146,.T.);
#118=FACE_OUTER_BOUND('',#147,.T.);
#119=FACE_OUTER_BOUND('',#148,.T.);
#120=FACE_OUTER_BOUND('',#149,.T.);
#121=FACE_OUTER_BOUND('',#150,.T.);
#122=FACE_OUTER_BOUND('',#151,.T.);
#123=FACE_OUTER_BOUND('',#152,.T.);
#124=FACE_OUTER_BOUND('',#153,.T.);
#125=FACE_OUTER_BOUND('',#154,.T.);
#126=FACE_OUTER_BOUND('',#155,.T.);
#127=EDGE_LOOP('',(#307,#308,#309,#310));
#128=EDGE_LOOP('',(#311,#312,#313,#314,#315,#316));
#129=EDGE_LOOP('',(#317,#318,#319,#320));
#130=EDGE_LOOP('',(#321,#322,#323,#324));
#131=EDGE_LOOP('',(#325,#326,#327,#328));
#132=EDGE_LOOP('',(#329,#330,#331,#332,#333,#334));
#133=EDGE_LOOP('',(#335,#336,#337,#338));
#134=EDGE_LOOP('',(#339,#340,#341,#342));
#135=EDGE_LOOP('',(#343,#344,#345,#346));
#136=EDGE_LOOP('',(#347,#348,#349,#350));
#137=EDGE_LOOP('',(#351,#352,#353,#354));
#138=EDGE_LOOP('',(#355,#356,#357,#358));
#139=EDGE_LOOP('',(#359,#360,#361,#362,#363,#364));
#140=EDGE_LOOP('',(#365,#366,#367,#368,#369,#370,#371,#372,#373,#374,#375,
#376));
#141=EDGE_LOOP('',(#377,#378,#379,#380));
#142=EDGE_LOOP('',(#381,#382,#383,#384,#385,#386));
#143=EDGE_LOOP('',(#387,#388,#389,#390));
#144=EDGE_LOOP('',(#391,#392,#393,#394));
#145=EDGE_LOOP('',(#395,#396,#397,#398));
#146=EDGE_LOOP('',(#399,#400,#401,#402,#403,#404));
#147=EDGE_LOOP('',(#405,#406,#407,#408));
#148=EDGE_LOOP('',(#409,#410,#411,#412));
#149=EDGE_LOOP('',(#413,#414,#415,#416));
#150=EDGE_LOOP('',(#417,#418,#419,#420));
#151=EDGE_LOOP('',(#421,#422,#423,#424));
#152=EDGE_LOOP('',(#425,#426,#427,#428,#429,#430));
#153=EDGE_LOOP('',(#431,#432,#433,#434,#435,#436,#437));
#154=EDGE_LOOP('',(#438,#439,#440,#441,#442,#443,#444));
#155=EDGE_LOOP('',(#445,#446,#447,#448));
#156=CIRCLE('',#506,1.);
#157=CIRCLE('',#507,1.);
#158=CIRCLE('',#508,1.);
#159=CIRCLE('',#509,2.);
#160=CIRCLE('',#511,1.);
#161=CIRCLE('',#512,1.);
#162=CIRCLE('',#513,2.);
#163=CIRCLE('',#514,1.);
#164=CIRCLE('',#516,1.);
#165=CIRCLE('',#517,1.);
#166=CIRCLE('',#518,2.);
#167=CIRCLE('',#519,1.);
#168=CIRCLE('',#521,1.);
#169=CIRCLE('',#522,1.);
#170=CIRCLE('',#523,2.);
#171=CIRCLE('',#524,1.);
#172=CIRCLE('',#528,2.);
#173=CIRCLE('',#531,2.);
#174=CIRCLE('',#533,1.75);
#175=CIRCLE('',#535,1.75);
#176=CIRCLE('',#536,1.75);
#177=CIRCLE('',#537,1.75);
#178=CIRCLE('',#538,1.75);
#179=CIRCLE('',#539,1.75);
#180=CIRCLE('',#540,1.);
#181=CIRCLE('',#541,1.);
#182=CIRCLE('',#542,1.);
#183=CIRCLE('',#543,2.);
#184=CIRCLE('',#545,1.);
#185=CIRCLE('',#546,1.);
#186=CIRCLE('',#547,1.);
#187=CIRCLE('',#549,1.);
#188=CIRCLE('',#550,1.);
#189=CIRCLE('',#551,1.);
#190=CIRCLE('',#553,1.);
#191=CIRCLE('',#554,1.);
#192=CIRCLE('',#555,2.);
#193=CIRCLE('',#556,1.);
#194=VERTEX_POINT('',#724);
#195=VERTEX_POINT('',#725);
#196=VERTEX_POINT('',#727);
#197=VERTEX_POINT('',#729);
#198=VERTEX_POINT('',#733);
#199=VERTEX_POINT('',#734);
#200=VERTEX_POINT('',#746);
#201=VERTEX_POINT('',#748);
#202=VERTEX_POINT('',#761);
#203=VERTEX_POINT('',#762);
#204=VERTEX_POINT('',#767);
#205=VERTEX_POINT('',#768);
#206=VERTEX_POINT('',#781);
#207=VERTEX_POINT('',#782);
#208=VERTEX_POINT('',#787);
#209=VERTEX_POINT('',#788);
#210=VERTEX_POINT('',#800);
#211=VERTEX_POINT('',#802);
#212=VERTEX_POINT('',#815);
#213=VERTEX_POINT('',#816);
#214=VERTEX_POINT('',#824);
#215=VERTEX_POINT('',#826);
#216=VERTEX_POINT('',#830);
#217=VERTEX_POINT('',#834);
#218=VERTEX_POINT('',#838);
#219=VERTEX_POINT('',#844);
#220=VERTEX_POINT('',#846);
#221=VERTEX_POINT('',#848);
#222=VERTEX_POINT('',#850);
#223=VERTEX_POINT('',#862);
#224=VERTEX_POINT('',#864);
#225=VERTEX_POINT('',#887);
#226=VERTEX_POINT('',#888);
#227=VERTEX_POINT('',#890);
#228=VERTEX_POINT('',#892);
#229=VERTEX_POINT('',#896);
#230=VERTEX_POINT('',#910);
#231=VERTEX_POINT('',#914);
#232=VERTEX_POINT('',#926);
#233=VERTEX_POINT('',#930);
#234=VERTEX_POINT('',#943);
#235=VERTEX_POINT('',#944);
#236=EDGE_CURVE('',#194,#195,#156,.T.);
#237=EDGE_CURVE('',#195,#196,#157,.T.);
#238=EDGE_CURVE('',#196,#197,#158,.T.);
#239=EDGE_CURVE('',#197,#194,#159,.T.);
#240=EDGE_CURVE('',#198,#199,#81,.T.);
#241=EDGE_CURVE('',#199,#200,#23,.T.);
#242=EDGE_CURVE('',#200,#201,#160,.T.);
#243=EDGE_CURVE('',#201,#197,#24,.T.);
#244=EDGE_CURVE('',#196,#198,#25,.T.);
#245=EDGE_CURVE('',#202,#203,#161,.T.);
#246=EDGE_CURVE('',#203,#201,#162,.T.);
#247=EDGE_CURVE('',#200,#202,#163,.T.);
#248=EDGE_CURVE('',#204,#205,#164,.T.);
#249=EDGE_CURVE('',#205,#203,#26,.T.);
#250=EDGE_CURVE('',#202,#204,#27,.T.);
#251=EDGE_CURVE('',#206,#207,#165,.T.);
#252=EDGE_CURVE('',#207,#205,#166,.T.);
#253=EDGE_CURVE('',#204,#206,#167,.T.);
#254=EDGE_CURVE('',#208,#209,#82,.T.);
#255=EDGE_CURVE('',#209,#210,#28,.T.);
#256=EDGE_CURVE('',#210,#211,#168,.T.);
#257=EDGE_CURVE('',#211,#207,#29,.T.);
#258=EDGE_CURVE('',#206,#208,#30,.T.);
#259=EDGE_CURVE('',#212,#213,#169,.T.);
#260=EDGE_CURVE('',#213,#211,#170,.T.);
#261=EDGE_CURVE('',#210,#212,#171,.T.);
#262=EDGE_CURVE('',#212,#195,#31,.T.);
#263=EDGE_CURVE('',#194,#213,#32,.T.);
#264=EDGE_CURVE('',#214,#211,#33,.T.);
#265=EDGE_CURVE('',#215,#214,#34,.T.);
#266=EDGE_CURVE('',#207,#215,#35,.T.);
#267=EDGE_CURVE('',#213,#216,#36,.T.);
#268=EDGE_CURVE('',#214,#216,#172,.T.);
#269=EDGE_CURVE('',#217,#194,#37,.T.);
#270=EDGE_CURVE('',#216,#217,#38,.T.);
#271=EDGE_CURVE('',#197,#218,#39,.T.);
#272=EDGE_CURVE('',#217,#218,#173,.T.);
#273=EDGE_CURVE('',#209,#198,#174,.T.);
#274=EDGE_CURVE('',#219,#208,#175,.T.);
#275=EDGE_CURVE('',#219,#220,#40,.T.);
#276=EDGE_CURVE('',#221,#220,#176,.T.);
#277=EDGE_CURVE('',#222,#221,#83,.T.);
#278=EDGE_CURVE('',#223,#222,#177,.T.);
#279=EDGE_CURVE('',#224,#223,#84,.T.);
#280=EDGE_CURVE('',#220,#224,#178,.T.);
#281=EDGE_CURVE('',#199,#219,#179,.T.);
#282=EDGE_CURVE('',#225,#226,#180,.T.);
#283=EDGE_CURVE('',#226,#227,#181,.T.);
#284=EDGE_CURVE('',#227,#228,#182,.T.);
#285=EDGE_CURVE('',#228,#225,#183,.T.);
#286=EDGE_CURVE('',#223,#229,#41,.T.);
#287=EDGE_CURVE('',#229,#218,#184,.T.);
#288=EDGE_CURVE('',#218,#228,#42,.T.);
#289=EDGE_CURVE('',#227,#224,#43,.T.);
#290=EDGE_CURVE('',#230,#217,#185,.T.);
#291=EDGE_CURVE('',#229,#230,#186,.T.);
#292=EDGE_CURVE('',#231,#216,#187,.T.);
#293=EDGE_CURVE('',#230,#231,#44,.T.);
#294=EDGE_CURVE('',#232,#214,#188,.T.);
#295=EDGE_CURVE('',#231,#232,#189,.T.);
#296=EDGE_CURVE('',#221,#233,#45,.T.);
#297=EDGE_CURVE('',#233,#215,#190,.T.);
#298=EDGE_CURVE('',#232,#222,#46,.T.);
#299=EDGE_CURVE('',#234,#235,#191,.T.);
#300=EDGE_CURVE('',#235,#215,#192,.T.);
#301=EDGE_CURVE('',#233,#234,#193,.T.);
#302=EDGE_CURVE('',#234,#226,#47,.T.);
#303=EDGE_CURVE('',#225,#235,#48,.T.);
#304=EDGE_CURVE('',#235,#205,#49,.T.);
#305=EDGE_CURVE('',#203,#225,#50,.T.);
#306=EDGE_CURVE('',#228,#201,#51,.T.);
#307=ORIENTED_EDGE('',*,*,#236,.T.);
#308=ORIENTED_EDGE('',*,*,#237,.T.);
#309=ORIENTED_EDGE('',*,*,#238,.T.);
#310=ORIENTED_EDGE('',*,*,#239,.T.);
#311=ORIENTED_EDGE('',*,*,#240,.T.);
#312=ORIENTED_EDGE('',*,*,#241,.T.);
#313=ORIENTED_EDGE('',*,*,#242,.T.);
#314=ORIENTED_EDGE('',*,*,#243,.T.);
#315=ORIENTED_EDGE('',*,*,#238,.F.);
#316=ORIENTED_EDGE('',*,*,#244,.T.);
#317=ORIENTED_EDGE('',*,*,#245,.T.);
#318=ORIENTED_EDGE('',*,*,#246,.T.);
#319=ORIENTED_EDGE('',*,*,#242,.F.);
#320=ORIENTED_EDGE('',*,*,#247,.T.);
#321=ORIENTED_EDGE('',*,*,#248,.T.);
#322=ORIENTED_EDGE('',*,*,#249,.T.);
#323=ORIENTED_EDGE('',*,*,#245,.F.);
#324=ORIENTED_EDGE('',*,*,#250,.T.);
#325=ORIENTED_EDGE('',*,*,#251,.T.);
#326=ORIENTED_EDGE('',*,*,#252,.T.);
#327=ORIENTED_EDGE('',*,*,#248,.F.);
#328=ORIENTED_EDGE('',*,*,#253,.T.);
#329=ORIENTED_EDGE('',*,*,#254,.T.);
#330=ORIENTED_EDGE('',*,*,#255,.T.);
#331=ORIENTED_EDGE('',*,*,#256,.T.);
#332=ORIENTED_EDGE('',*,*,#257,.T.);
#333=ORIENTED_EDGE('',*,*,#251,.F.);
#334=ORIENTED_EDGE('',*,*,#258,.T.);
#335=ORIENTED_EDGE('',*,*,#259,.T.);
#336=ORIENTED_EDGE('',*,*,#260,.T.);
#337=ORIENTED_EDGE('',*,*,#256,.F.);
#338=ORIENTED_EDGE('',*,*,#261,.T.);
#339=ORIENTED_EDGE('',*,*,#259,.F.);
#340=ORIENTED_EDGE('',*,*,#262,.T.);
#341=ORIENTED_EDGE('',*,*,#236,.F.);
#342=ORIENTED_EDGE('',*,*,#263,.T.);
#343=ORIENTED_EDGE('',*,*,#257,.F.);
#344=ORIENTED_EDGE('',*,*,#264,.F.);
#345=ORIENTED_EDGE('',*,*,#265,.F.);
#346=ORIENTED_EDGE('',*,*,#266,.F.);
#347=ORIENTED_EDGE('',*,*,#260,.F.);
#348=ORIENTED_EDGE('',*,*,#267,.T.);
#349=ORIENTED_EDGE('',*,*,#268,.F.);
#350=ORIENTED_EDGE('',*,*,#264,.T.);
#351=ORIENTED_EDGE('',*,*,#263,.F.);
#352=ORIENTED_EDGE('',*,*,#269,.F.);
#353=ORIENTED_EDGE('',*,*,#270,.F.);
#354=ORIENTED_EDGE('',*,*,#267,.F.);
#355=ORIENTED_EDGE('',*,*,#239,.F.);
#356=ORIENTED_EDGE('',*,*,#271,.T.);
#357=ORIENTED_EDGE('',*,*,#272,.F.);
#358=ORIENTED_EDGE('',*,*,#269,.T.);
#359=ORIENTED_EDGE('',*,*,#244,.F.);
#360=ORIENTED_EDGE('',*,*,#237,.F.);
#361=ORIENTED_EDGE('',*,*,#262,.F.);
#362=ORIENTED_EDGE('',*,*,#261,.F.);
#363=ORIENTED_EDGE('',*,*,#255,.F.);
#364=ORIENTED_EDGE('',*,*,#273,.T.);
#365=ORIENTED_EDGE('',*,*,#240,.F.);
#366=ORIENTED_EDGE('',*,*,#273,.F.);
#367=ORIENTED_EDGE('',*,*,#254,.F.);
#368=ORIENTED_EDGE('',*,*,#274,.F.);
#369=ORIENTED_EDGE('',*,*,#275,.T.);
#370=ORIENTED_EDGE('',*,*,#276,.F.);
#371=ORIENTED_EDGE('',*,*,#277,.F.);
#372=ORIENTED_EDGE('',*,*,#278,.F.);
#373=ORIENTED_EDGE('',*,*,#279,.F.);
#374=ORIENTED_EDGE('',*,*,#280,.F.);
#375=ORIENTED_EDGE('',*,*,#275,.F.);
#376=ORIENTED_EDGE('',*,*,#281,.F.);
#377=ORIENTED_EDGE('',*,*,#282,.T.);
#378=ORIENTED_EDGE('',*,*,#283,.T.);
#379=ORIENTED_EDGE('',*,*,#284,.T.);
#380=ORIENTED_EDGE('',*,*,#285,.T.);
#381=ORIENTED_EDGE('',*,*,#279,.T.);
#382=ORIENTED_EDGE('',*,*,#286,.T.);
#383=ORIENTED_EDGE('',*,*,#287,.T.);
#384=ORIENTED_EDGE('',*,*,#288,.T.);
#385=ORIENTED_EDGE('',*,*,#284,.F.);
#386=ORIENTED_EDGE('',*,*,#289,.T.);
#387=ORIENTED_EDGE('',*,*,#290,.T.);
#388=ORIENTED_EDGE('',*,*,#272,.T.);
#389=ORIENTED_EDGE('',*,*,#287,.F.);
#390=ORIENTED_EDGE('',*,*,#291,.T.);
#391=ORIENTED_EDGE('',*,*,#292,.T.);
#392=ORIENTED_EDGE('',*,*,#270,.T.);
#393=ORIENTED_EDGE('',*,*,#290,.F.);
#394=ORIENTED_EDGE('',*,*,#293,.T.);
#395=ORIENTED_EDGE('',*,*,#294,.T.);
#396=ORIENTED_EDGE('',*,*,#268,.T.);
#397=ORIENTED_EDGE('',*,*,#292,.F.);
#398=ORIENTED_EDGE('',*,*,#295,.T.);
#399=ORIENTED_EDGE('',*,*,#277,.T.);
#400=ORIENTED_EDGE('',*,*,#296,.T.);
#401=ORIENTED_EDGE('',*,*,#297,.T.);
#402=ORIENTED_EDGE('',*,*,#265,.T.);
#403=ORIENTED_EDGE('',*,*,#294,.F.);
#404=ORIENTED_EDGE('',*,*,#298,.T.);
#405=ORIENTED_EDGE('',*,*,#299,.T.);
#406=ORIENTED_EDGE('',*,*,#300,.T.);
#407=ORIENTED_EDGE('',*,*,#297,.F.);
#408=ORIENTED_EDGE('',*,*,#301,.T.);
#409=ORIENTED_EDGE('',*,*,#299,.F.);
#410=ORIENTED_EDGE('',*,*,#302,.T.);
#411=ORIENTED_EDGE('',*,*,#282,.F.);
#412=ORIENTED_EDGE('',*,*,#303,.T.);
#413=ORIENTED_EDGE('',*,*,#252,.F.);
#414=ORIENTED_EDGE('',*,*,#266,.T.);
#415=ORIENTED_EDGE('',*,*,#300,.F.);
#416=ORIENTED_EDGE('',*,*,#304,.T.);
#417=ORIENTED_EDGE('',*,*,#249,.F.);
#418=ORIENTED_EDGE('',*,*,#304,.F.);
#419=ORIENTED_EDGE('',*,*,#303,.F.);
#420=ORIENTED_EDGE('',*,*,#305,.F.);
#421=ORIENTED_EDGE('',*,*,#246,.F.);
#422=ORIENTED_EDGE('',*,*,#305,.T.);
#423=ORIENTED_EDGE('',*,*,#285,.F.);
#424=ORIENTED_EDGE('',*,*,#306,.T.);
#425=ORIENTED_EDGE('',*,*,#286,.F.);
#426=ORIENTED_EDGE('',*,*,#278,.T.);
#427=ORIENTED_EDGE('',*,*,#298,.F.);
#428=ORIENTED_EDGE('',*,*,#295,.F.);
#429=ORIENTED_EDGE('',*,*,#293,.F.);
#430=ORIENTED_EDGE('',*,*,#291,.F.);
#431=ORIENTED_EDGE('',*,*,#289,.F.);
#432=ORIENTED_EDGE('',*,*,#283,.F.);
#433=ORIENTED_EDGE('',*,*,#302,.F.);
#434=ORIENTED_EDGE('',*,*,#301,.F.);
#435=ORIENTED_EDGE('',*,*,#296,.F.);
#436=ORIENTED_EDGE('',*,*,#276,.T.);
#437=ORIENTED_EDGE('',*,*,#280,.T.);
#438=ORIENTED_EDGE('',*,*,#241,.F.);
#439=ORIENTED_EDGE('',*,*,#281,.T.);
#440=ORIENTED_EDGE('',*,*,#274,.T.);
#441=ORIENTED_EDGE('',*,*,#258,.F.);
#442=ORIENTED_EDGE('',*,*,#253,.F.);
#443=ORIENTED_EDGE('',*,*,#250,.F.);
#444=ORIENTED_EDGE('',*,*,#247,.F.);
#445=ORIENTED_EDGE('',*,*,#243,.F.);
#446=ORIENTED_EDGE('',*,*,#306,.F.);
#447=ORIENTED_EDGE('',*,*,#288,.F.);
#448=ORIENTED_EDGE('',*,*,#271,.F.);
#449=(
BOUNDED_SURFACE()
B_SPLINE_SURFACE(2,2,((#715,#716,#717),(#718,#719,#720),(#721,#722,#723)),
 .UNSPECIFIED.,.F.,.F.,.F.)
B_SPLINE_SURFACE_WITH_KNOTS((3,3),(3,3),(-1.5707963267949,0.),(-3.14159265358979,
-1.5707963267949),.UNSPECIFIED.)
GEOMETRIC_REPRESENTATION_ITEM()
RATIONAL_B_SPLINE_SURFACE(((1.,0.707106781186548,1.),(0.707106781186547,
0.5,0.707106781186547),(1.,0.707106781186548,1.)))
REPRESENTATION_ITEM('')
SURFACE()
);
#450=(
BOUNDED_SURFACE()
B_SPLINE_SURFACE(2,2,((#752,#753,#754),(#755,#756,#757),(#758,#759,#760)),
 .UNSPECIFIED.,.F.,.F.,.F.)
B_SPLINE_SURFACE_WITH_KNOTS((3,3),(3,3),(-1.5707963267949,0.),(-1.5707963267949,
2.08166817117217E-16),.UNSPECIFIED.)
GEOMETRIC_REPRESENTATION_ITEM()
RATIONAL_B_SPLINE_SURFACE(((1.,0.707106781186547,1.),(0.707106781186547,
0.5,0.707106781186547),(1.,0.707106781186547,1.)))
REPRESENTATION_ITEM('')
SURFACE()
);
#451=(
BOUNDED_SURFACE()
B_SPLINE_SURFACE(2,2,((#772,#773,#774),(#775,#776,#777),(#778,#779,#780)),
 .UNSPECIFIED.,.F.,.F.,.F.)
B_SPLINE_SURFACE_WITH_KNOTS((3,3),(3,3),(-1.5707963267949,0.),(-2.08166817117217E-16,
1.5707963267949),.UNSPECIFIED.)
GEOMETRIC_REPRESENTATION_ITEM()
RATIONAL_B_SPLINE_SURFACE(((1.,0.707106781186547,1.),(0.707106781186547,
0.5,0.707106781186547),(1.,0.707106781186547,1.)))
REPRESENTATION_ITEM('')
SURFACE()
);
#452=(
BOUNDED_SURFACE()
B_SPLINE_SURFACE(2,2,((#806,#807,#808),(#809,#810,#811),(#812,#813,#814)),
 .UNSPECIFIED.,.F.,.F.,.F.)
B_SPLINE_SURFACE_WITH_KNOTS((3,3),(3,3),(-1.5707963267949,0.),(1.5707963267949,
3.14159265358979),.UNSPECIFIED.)
GEOMETRIC_REPRESENTATION_ITEM()
RATIONAL_B_SPLINE_SURFACE(((1.,0.707106781186548,1.),(0.707106781186547,
0.5,0.707106781186547),(1.,0.707106781186548,1.)))
REPRESENTATION_ITEM('')
SURFACE()
);
#453=(
BOUNDED_SURFACE()
B_SPLINE_SURFACE(2,2,((#878,#879,#880),(#881,#882,#883),(#884,#885,#886)),
 .UNSPECIFIED.,.F.,.F.,.F.)
B_SPLINE_SURFACE_WITH_KNOTS((3,3),(3,3),(-1.5707963267949,0.),(-3.14159265358979,
-1.5707963267949),.UNSPECIFIED.)
GEOMETRIC_REPRESENTATION_ITEM()
RATIONAL_B_SPLINE_SURFACE(((1.,0.707106781186548,1.),(0.707106781186547,
0.499999999999999,0.707106781186547),(1.,0.707106781186548,1.)))
REPRESENTATION_ITEM('')
SURFACE()
);
#454=(
BOUNDED_SURFACE()
B_SPLINE_SURFACE(2,2,((#901,#902,#903),(#904,#905,#906),(#907,#908,#909)),
 .UNSPECIFIED.,.F.,.F.,.F.)
B_SPLINE_SURFACE_WITH_KNOTS((3,3),(3,3),(-1.5707963267949,0.),(-1.5707963267949,
2.08166817117217E-16),.UNSPECIFIED.)
GEOMETRIC_REPRESENTATION_ITEM()
RATIONAL_B_SPLINE_SURFACE(((1.,0.707106781186547,1.),(0.707106781186547,
0.499999999999999,0.707106781186547),(1.,0.707106781186547,1.)))
REPRESENTATION_ITEM('')
SURFACE()
);
#455=(
BOUNDED_SURFACE()
B_SPLINE_SURFACE(2,2,((#917,#918,#919),(#920,#921,#922),(#923,#924,#925)),
 .UNSPECIFIED.,.F.,.F.,.F.)
B_SPLINE_SURFACE_WITH_KNOTS((3,3),(3,3),(-1.5707963267949,0.),(-6.93889390390723E-17,
1.5707963267949),.UNSPECIFIED.)
GEOMETRIC_REPRESENTATION_ITEM()
RATIONAL_B_SPLINE_SURFACE(((1.,0.707106781186548,1.),(0.707106781186547,
0.499999999999999,0.707106781186547),(1.,0.707106781186548,1.)))
REPRESENTATION_ITEM('')
SURFACE()
);
#456=(
BOUNDED_SURFACE()
B_SPLINE_SURFACE(2,2,((#934,#935,#936),(#937,#938,#939),(#940,#941,#942)),
 .UNSPECIFIED.,.F.,.F.,.F.)
B_SPLINE_SURFACE_WITH_KNOTS((3,3),(3,3),(-1.5707963267949,0.),(1.5707963267949,
3.14159265358979),.UNSPECIFIED.)
GEOMETRIC_REPRESENTATION_ITEM()
RATIONAL_B_SPLINE_SURFACE(((1.,0.707106781186548,1.),(0.707106781186547,
0.499999999999999,0.707106781186547),(1.,0.707106781186548,1.)))
REPRESENTATION_ITEM('')
SURFACE()
);
#457=ADVANCED_FACE('',(#98),#449,.F.);
#458=ADVANCED_FACE('',(#99),#85,.T.);
#459=ADVANCED_FACE('',(#100),#450,.F.);
#460=ADVANCED_FACE('',(#101),#86,.T.);
#461=ADVANCED_FACE('',(#102),#451,.F.);
#462=ADVANCED_FACE('',(#103),#87,.T.);
#463=ADVANCED_FACE('',(#104),#452,.F.);
#464=ADVANCED_FACE('',(#105),#88,.T.);
#465=ADVANCED_FACE('',(#106),#15,.T.);
#466=ADVANCED_FACE('',(#107),#89,.T.);
#467=ADVANCED_FACE('',(#108),#16,.T.);
#468=ADVANCED_FACE('',(#109),#90,.T.);
#469=ADVANCED_FACE('',(#110),#17,.F.);
#470=ADVANCED_FACE('',(#111),#91,.F.);
#471=ADVANCED_FACE('',(#112),#453,.F.);
#472=ADVANCED_FACE('',(#113),#92,.T.);
#473=ADVANCED_FACE('',(#114),#454,.F.);
#474=ADVANCED_FACE('',(#115),#93,.T.);
#475=ADVANCED_FACE('',(#116),#455,.F.);
#476=ADVANCED_FACE('',(#117),#94,.T.);
#477=ADVANCED_FACE('',(#118),#456,.F.);
#478=ADVANCED_FACE('',(#119),#95,.T.);
#479=ADVANCED_FACE('',(#120),#96,.T.);
#480=ADVANCED_FACE('',(#121),#18,.T.);
#481=ADVANCED_FACE('',(#122),#97,.T.);
#482=ADVANCED_FACE('',(#123),#19,.T.);
#483=ADVANCED_FACE('',(#124),#20,.T.);
#484=ADVANCED_FACE('',(#125),#21,.F.);
#485=ADVANCED_FACE('',(#126),#22,.T.);
#486=CLOSED_SHELL('',(#457,#458,#459,#460,#461,#462,#463,#464,#465,#466,
#467,#468,#469,#470,#471,#472,#473,#474,#475,#476,#477,#478,#479,#480,#481,
#482,#483,#484,#485));
#487=DERIVED_UNIT_ELEMENT(#489,1.);
#488=DERIVED_UNIT_ELEMENT(#966,3.);
#489=(
MASS_UNIT()
NAMED_UNIT(*)
SI_UNIT($,.GRAM.)
);
#490=DERIVED_UNIT((#487,#488));
#491=MEASURE_REPRESENTATION_ITEM('density measure',
POSITIVE_RATIO_MEASURE(1.),#490);
#492=PROPERTY_DEFINITION_REPRESENTATION(#497,#494);
#493=PROPERTY_DEFINITION_REPRESENTATION(#498,#495);
#494=REPRESENTATION('material name',(#496),#963);
#495=REPRESENTATION('density',(#491),#963);
#496=DESCRIPTIVE_REPRESENTATION_ITEM('Generisch','Generisch');
#497=PROPERTY_DEFINITION('material property','material name',#973);
#498=PROPERTY_DEFINITION('material property','density of part',#973);
#499=DATE_TIME_ROLE('creation_date');
#500=APPLIED_DATE_AND_TIME_ASSIGNMENT(#501,#499,(#973));
#501=DATE_AND_TIME(#502,#503);
#502=CALENDAR_DATE(2015,21,12);
#503=LOCAL_TIME(16,56,4.,#504);
#504=COORDINATED_UNIVERSAL_TIME_OFFSET(0,0,.BEHIND.);
#505=AXIS2_PLACEMENT_3D('placement',#714,#565,#566);
#506=AXIS2_PLACEMENT_3D('',#726,#567,#568);
#507=AXIS2_PLACEMENT_3D('',#728,#569,#570);
#508=AXIS2_PLACEMENT_3D('',#730,#571,#572);
#509=AXIS2_PLACEMENT_3D('',#731,#573,#574);
#510=AXIS2_PLACEMENT_3D('',#732,#575,#576);
#511=AXIS2_PLACEMENT_3D('',#749,#578,#579);
#512=AXIS2_PLACEMENT_3D('',#763,#582,#583);
#513=AXIS2_PLACEMENT_3D('',#764,#584,#585);
#514=AXIS2_PLACEMENT_3D('',#765,#586,#587);
#515=AXIS2_PLACEMENT_3D('',#766,#588,#589);
#516=AXIS2_PLACEMENT_3D('',#769,#590,#591);
#517=AXIS2_PLACEMENT_3D('',#783,#594,#595);
#518=AXIS2_PLACEMENT_3D('',#784,#596,#597);
#519=AXIS2_PLACEMENT_3D('',#785,#598,#599);
#520=AXIS2_PLACEMENT_3D('',#786,#600,#601);
#521=AXIS2_PLACEMENT_3D('',#803,#603,#604);
#522=AXIS2_PLACEMENT_3D('',#817,#607,#608);
#523=AXIS2_PLACEMENT_3D('',#818,#609,#610);
#524=AXIS2_PLACEMENT_3D('',#819,#611,#612);
#525=AXIS2_PLACEMENT_3D('',#820,#613,#614);
#526=AXIS2_PLACEMENT_3D('',#823,#617,#618);
#527=AXIS2_PLACEMENT_3D('',#829,#622,#623);
#528=AXIS2_PLACEMENT_3D('',#832,#625,#626);
#529=AXIS2_PLACEMENT_3D('',#833,#627,#628);
#530=AXIS2_PLACEMENT_3D('',#837,#631,#632);
#531=AXIS2_PLACEMENT_3D('',#840,#634,#635);
#532=AXIS2_PLACEMENT_3D('',#841,#636,#637);
#533=AXIS2_PLACEMENT_3D('',#842,#638,#639);
#534=AXIS2_PLACEMENT_3D('',#843,#640,#641);
#535=AXIS2_PLACEMENT_3D('',#845,#642,#643);
#536=AXIS2_PLACEMENT_3D('',#849,#645,#646);
#537=AXIS2_PLACEMENT_3D('',#863,#647,#648);
#538=AXIS2_PLACEMENT_3D('',#876,#649,#650);
#539=AXIS2_PLACEMENT_3D('',#877,#651,#652);
#540=AXIS2_PLACEMENT_3D('',#889,#653,#654);
#541=AXIS2_PLACEMENT_3D('',#891,#655,#656);
#542=AXIS2_PLACEMENT_3D('',#893,#657,#658);
#543=AXIS2_PLACEMENT_3D('',#894,#659,#660);
#544=AXIS2_PLACEMENT_3D('',#895,#661,#662);
#545=AXIS2_PLACEMENT_3D('',#898,#664,#665);
#546=AXIS2_PLACEMENT_3D('',#911,#668,#669);
#547=AXIS2_PLACEMENT_3D('',#912,#670,#671);
#548=AXIS2_PLACEMENT_3D('',#913,#672,#673);
#549=AXIS2_PLACEMENT_3D('',#915,#674,#675);
#550=AXIS2_PLACEMENT_3D('',#927,#677,#678);
#551=AXIS2_PLACEMENT_3D('',#928,#679,#680);
#552=AXIS2_PLACEMENT_3D('',#929,#681,#682);
#553=AXIS2_PLACEMENT_3D('',#932,#684,#685);
#554=AXIS2_PLACEMENT_3D('',#945,#687,#688);
#555=AXIS2_PLACEMENT_3D('',#946,#689,#690);
#556=AXIS2_PLACEMENT_3D('',#947,#691,#692);
#557=AXIS2_PLACEMENT_3D('',#948,#693,#694);
#558=AXIS2_PLACEMENT_3D('',#951,#697,#698);
#559=AXIS2_PLACEMENT_3D('',#953,#700,#701);
#560=AXIS2_PLACEMENT_3D('',#955,#703,#704);
#561=AXIS2_PLACEMENT_3D('',#957,#706,#707);
#562=AXIS2_PLACEMENT_3D('',#958,#708,#709);
#563=AXIS2_PLACEMENT_3D('',#959,#710,#711);
#564=AXIS2_PLACEMENT_3D('',#960,#712,#713);
#565=DIRECTION('axis',(0.,0.,1.));
#566=DIRECTION('refdir',(1.,0.,0.));
#567=DIRECTION('center_axis',(1.38777878078145E-16,-1.,0.));
#568=DIRECTION('ref_axis',(-1.,-1.38777878078145E-16,0.));
#569=DIRECTION('center_axis',(0.,0.,1.));
#570=DIRECTION('ref_axis',(-0.707106781186547,-0.707106781186548,0.));
#571=DIRECTION('center_axis',(-1.,0.,0.));
#572=DIRECTION('ref_axis',(0.,0.,-1.));
#573=DIRECTION('center_axis',(0.,0.,-1.));
#574=DIRECTION('ref_axis',(-0.707106781186547,-0.707106781186548,0.));
#575=DIRECTION('center_axis',(-1.,-5.55111512312578E-17,0.));
#576=DIRECTION('ref_axis',(0.,-0.707106781186547,-0.707106781186548));
#577=DIRECTION('',(1.,5.55111512312578E-17,0.));
#578=DIRECTION('center_axis',(-1.,0.,0.));
#579=DIRECTION('ref_axis',(0.,0.,-1.));
#580=DIRECTION('',(-1.,-5.55111512312578E-17,0.));
#581=DIRECTION('',(1.,5.55111512312578E-17,0.));
#582=DIRECTION('center_axis',(-6.93889390390723E-17,-1.,0.));
#583=DIRECTION('ref_axis',(0.,0.,-1.));
#584=DIRECTION('center_axis',(0.,0.,-1.));
#585=DIRECTION('ref_axis',(0.707106781186547,-0.707106781186548,0.));
#586=DIRECTION('center_axis',(0.,0.,1.));
#587=DIRECTION('ref_axis',(0.707106781186547,-0.707106781186548,0.));
#588=DIRECTION('center_axis',(0.,-1.,0.));
#589=DIRECTION('ref_axis',(0.707106781186547,0.,-0.707106781186548));
#590=DIRECTION('center_axis',(1.38777878078145E-16,-1.,0.));
#591=DIRECTION('ref_axis',(0.,0.,-1.));
#592=DIRECTION('',(0.,-1.,0.));
#593=DIRECTION('',(0.,1.,0.));
#594=DIRECTION('center_axis',(1.,0.,0.));
#595=DIRECTION('ref_axis',(0.,0.,-1.));
#596=DIRECTION('center_axis',(0.,0.,-1.));
#597=DIRECTION('ref_axis',(0.707106781186547,0.707106781186548,0.));
#598=DIRECTION('center_axis',(0.,0.,1.));
#599=DIRECTION('ref_axis',(0.707106781186547,0.707106781186548,0.));
#600=DIRECTION('center_axis',(1.,0.,0.));
#601=DIRECTION('ref_axis',(0.,0.707106781186548,-0.707106781186547));
#602=DIRECTION('',(-1.,0.,0.));
#603=DIRECTION('center_axis',(1.,0.,0.));
#604=DIRECTION('ref_axis',(0.,0.,-1.));
#605=DIRECTION('',(1.,0.,0.));
#606=DIRECTION('',(-1.,0.,0.));
#607=DIRECTION('center_axis',(1.38777878078145E-16,1.,0.));
#608=DIRECTION('ref_axis',(0.,0.,-1.));
#609=DIRECTION('center_axis',(0.,0.,-1.));
#610=DIRECTION('ref_axis',(-0.707106781186547,0.707106781186548,0.));
#611=DIRECTION('center_axis',(0.,0.,1.));
#612=DIRECTION('ref_axis',(-0.707106781186547,0.707106781186548,0.));
#613=DIRECTION('center_axis',(0.,1.,0.));
#614=DIRECTION('ref_axis',(-0.707106781186547,0.,-0.707106781186548));
#615=DIRECTION('',(0.,-1.,0.));
#616=DIRECTION('',(0.,1.,0.));
#617=DIRECTION('center_axis',(0.,1.,0.));
#618=DIRECTION('ref_axis',(-1.,0.,0.));
#619=DIRECTION('',(0.,0.,-1.));
#620=DIRECTION('',(-1.,0.,0.));
#621=DIRECTION('',(0.,0.,1.));
#622=DIRECTION('center_axis',(0.,0.,1.));
#623=DIRECTION('ref_axis',(-0.707106781186547,0.707106781186548,0.));
#624=DIRECTION('',(0.,0.,1.));
#625=DIRECTION('center_axis',(0.,0.,1.));
#626=DIRECTION('ref_axis',(-0.707106781186547,0.707106781186548,0.));
#627=DIRECTION('center_axis',(-1.,0.,0.));
#628=DIRECTION('ref_axis',(0.,-1.,0.));
#629=DIRECTION('',(0.,0.,-1.));
#630=DIRECTION('',(0.,-1.,0.));
#631=DIRECTION('center_axis',(0.,0.,1.));
#632=DIRECTION('ref_axis',(-0.707106781186547,-0.707106781186548,0.));
#633=DIRECTION('',(0.,0.,1.));
#634=DIRECTION('center_axis',(0.,0.,1.));
#635=DIRECTION('ref_axis',(-0.707106781186547,-0.707106781186548,0.));
#636=DIRECTION('center_axis',(0.,0.,1.));
#637=DIRECTION('ref_axis',(1.,0.,0.));
#638=DIRECTION('center_axis',(0.,0.,1.));
#639=DIRECTION('ref_axis',(-1.,0.,0.));
#640=DIRECTION('center_axis',(0.,0.,1.));
#641=DIRECTION('ref_axis',(-1.,0.,0.));
#642=DIRECTION('center_axis',(0.,0.,1.));
#643=DIRECTION('ref_axis',(-1.,0.,0.));
#644=DIRECTION('',(0.,0.,1.));
#645=DIRECTION('center_axis',(0.,0.,-1.));
#646=DIRECTION('ref_axis',(-1.,0.,0.));
#647=DIRECTION('center_axis',(0.,0.,-1.));
#648=DIRECTION('ref_axis',(-1.,0.,0.));
#649=DIRECTION('center_axis',(0.,0.,-1.));
#650=DIRECTION('ref_axis',(-1.,0.,0.));
#651=DIRECTION('center_axis',(0.,0.,1.));
#652=DIRECTION('ref_axis',(-1.,0.,0.));
#653=DIRECTION('center_axis',(-6.93889390390723E-17,-1.,0.));
#654=DIRECTION('ref_axis',(1.,-6.93889390390723E-17,0.));
#655=DIRECTION('center_axis',(0.,0.,-1.));
#656=DIRECTION('ref_axis',(0.707106781186547,-0.707106781186548,0.));
#657=DIRECTION('center_axis',(1.,0.,0.));
#658=DIRECTION('ref_axis',(0.,0.,1.));
#659=DIRECTION('center_axis',(0.,0.,1.));
#660=DIRECTION('ref_axis',(0.707106781186547,-0.707106781186548,0.));
#661=DIRECTION('center_axis',(1.,5.55111512312578E-17,0.));
#662=DIRECTION('ref_axis',(0.,-0.707106781186547,0.707106781186548));
#663=DIRECTION('',(-1.,-5.55111512312578E-17,0.));
#664=DIRECTION('center_axis',(1.,0.,0.));
#665=DIRECTION('ref_axis',(0.,0.,1.));
#666=DIRECTION('',(1.,5.55111512312578E-17,0.));
#667=DIRECTION('',(-1.,-5.55111512312578E-17,0.));
#668=DIRECTION('center_axis',(1.38777878078145E-16,-1.,0.));
#669=DIRECTION('ref_axis',(0.,0.,1.));
#670=DIRECTION('center_axis',(0.,0.,-1.));
#671=DIRECTION('ref_axis',(-0.707106781186547,-0.707106781186548,0.));
#672=DIRECTION('center_axis',(0.,-1.,0.));
#673=DIRECTION('ref_axis',(-0.707106781186547,0.,0.707106781186548));
#674=DIRECTION('center_axis',(0.,-1.,0.));
#675=DIRECTION('ref_axis',(0.,0.,1.));
#676=DIRECTION('',(0.,1.,0.));
#677=DIRECTION('center_axis',(-1.,0.,0.));
#678=DIRECTION('ref_axis',(0.,0.,1.));
#679=DIRECTION('center_axis',(0.,0.,-1.));
#680=DIRECTION('ref_axis',(-0.707106781186547,0.707106781186548,0.));
#681=DIRECTION('center_axis',(-1.,0.,0.));
#682=DIRECTION('ref_axis',(0.,0.707106781186548,0.707106781186548));
#683=DIRECTION('',(1.,0.,0.));
#684=DIRECTION('center_axis',(-1.,0.,0.));
#685=DIRECTION('ref_axis',(0.,0.,1.));
#686=DIRECTION('',(1.,0.,0.));
#687=DIRECTION('center_axis',(-1.38777878078145E-16,1.,0.));
#688=DIRECTION('ref_axis',(0.,0.,1.));
#689=DIRECTION('center_axis',(0.,0.,1.));
#690=DIRECTION('ref_axis',(0.707106781186547,0.707106781186548,0.));
#691=DIRECTION('center_axis',(0.,0.,-1.));
#692=DIRECTION('ref_axis',(0.707106781186547,0.707106781186548,0.));
#693=DIRECTION('center_axis',(0.,1.,0.));
#694=DIRECTION('ref_axis',(0.707106781186547,0.,0.707106781186548));
#695=DIRECTION('',(0.,-1.,0.));
#696=DIRECTION('',(0.,1.,0.));
#697=DIRECTION('center_axis',(0.,0.,1.));
#698=DIRECTION('ref_axis',(0.707106781186547,0.707106781186548,0.));
#699=DIRECTION('',(0.,0.,-1.));
#700=DIRECTION('center_axis',(1.,0.,0.));
#701=DIRECTION('ref_axis',(0.,1.,0.));
#702=DIRECTION('',(0.,0.,1.));
#703=DIRECTION('center_axis',(0.,0.,1.));
#704=DIRECTION('ref_axis',(0.707106781186547,-0.707106781186548,0.));
#705=DIRECTION('',(0.,0.,-1.));
#706=DIRECTION('center_axis',(0.,0.,1.));
#707=DIRECTION('ref_axis',(1.,0.,0.));
#708=DIRECTION('center_axis',(0.,0.,1.));
#709=DIRECTION('ref_axis',(1.,0.,0.));
#710=DIRECTION('center_axis',(0.,0.,1.));
#711=DIRECTION('ref_axis',(1.,0.,0.));
#712=DIRECTION('center_axis',(5.55111512312578E-17,-1.,0.));
#713=DIRECTION('ref_axis',(1.,5.55111512312578E-17,0.));
#714=CARTESIAN_POINT('',(0.,0.,0.));
#715=CARTESIAN_POINT('Ctrl Pts',(-9.,-0.5,0.));
#716=CARTESIAN_POINT('Ctrl Pts',(-9.,-1.5,0.));
#717=CARTESIAN_POINT('Ctrl Pts',(-8.,-1.5,0.));
#718=CARTESIAN_POINT('Ctrl Pts',(-10.,-0.5,-4.33072016405303E-16));
#719=CARTESIAN_POINT('Ctrl Pts',(-10.,-2.5,-4.33072016405303E-16));
#720=CARTESIAN_POINT('Ctrl Pts',(-8.,-2.5,-4.16333634234434E-16));
#721=CARTESIAN_POINT('Ctrl Pts',(-10.,-0.5,1.));
#722=CARTESIAN_POINT('Ctrl Pts',(-10.,-2.5,1.));
#723=CARTESIAN_POINT('Ctrl Pts',(-8.,-2.5,1.));
#724=CARTESIAN_POINT('',(-10.,-0.5,1.));
#725=CARTESIAN_POINT('',(-9.,-0.5,0.));
#726=CARTESIAN_POINT('Origin',(-9.,-0.5,1.));
#727=CARTESIAN_POINT('',(-8.,-1.5,0.));
#728=CARTESIAN_POINT('Origin',(-8.,-0.5,0.));
#729=CARTESIAN_POINT('',(-8.,-2.5,1.));
#730=CARTESIAN_POINT('Origin',(-8.,-1.5,1.));
#731=CARTESIAN_POINT('Origin',(-8.,-0.5,1.));
#732=CARTESIAN_POINT('Origin',(-5.,-1.5,1.));
#733=CARTESIAN_POINT('',(-0.901387818865997,-1.5,0.));
#734=CARTESIAN_POINT('',(0.901387818865997,-1.5,0.));
#735=CARTESIAN_POINT('Ctrl Pts',(-0.901387818865997,-1.5,1.38777878078145E-16));
#736=CARTESIAN_POINT('Ctrl Pts',(-0.821804447021682,-1.54782365464317,1.42096310734805E-16));
#737=CARTESIAN_POINT('Ctrl Pts',(-0.737514323446423,-1.5897777482506,0.00341728741593889));
#738=CARTESIAN_POINT('Ctrl Pts',(-0.440958100613369,-1.70848237925179,0.0183333378592049));
#739=CARTESIAN_POINT('Ctrl Pts',(-0.213750699492213,-1.75,0.0317541634481458));
#740=CARTESIAN_POINT('Ctrl Pts',(0.,-1.75,0.0317541634481458));
#741=CARTESIAN_POINT('Ctrl Pts',(0.213750699492213,-1.75,0.0317541634481458));
#742=CARTESIAN_POINT('Ctrl Pts',(0.440958100613369,-1.70848237925179,0.0183333378592049));
#743=CARTESIAN_POINT('Ctrl Pts',(0.737514323446423,-1.5897777482506,0.00341728741593888));
#744=CARTESIAN_POINT('Ctrl Pts',(0.821804447021682,-1.54782365464317,1.55370041361446E-16));
#745=CARTESIAN_POINT('Ctrl Pts',(0.901387818865997,-1.5,1.38777878078145E-16));
#746=CARTESIAN_POINT('',(8.,-1.5,0.));
#747=CARTESIAN_POINT('',(-5.,-1.5,0.));
#748=CARTESIAN_POINT('',(8.,-2.5,1.));
#749=CARTESIAN_POINT('Origin',(8.,-1.5,1.));
#750=CARTESIAN_POINT('',(-5.,-2.5,1.));
#751=CARTESIAN_POINT('',(-5.,-1.5,0.));
#752=CARTESIAN_POINT('Ctrl Pts',(8.,-1.5,0.));
#753=CARTESIAN_POINT('Ctrl Pts',(9.,-1.5,0.));
#754=CARTESIAN_POINT('Ctrl Pts',(9.,-0.499999999999999,0.));
#755=CARTESIAN_POINT('Ctrl Pts',(8.,-2.5,-4.16333634234434E-16));
#756=CARTESIAN_POINT('Ctrl Pts',(10.,-2.5,-3.99595252063564E-16));
#757=CARTESIAN_POINT('Ctrl Pts',(10.,-0.499999999999999,-3.99595252063564E-16));
#758=CARTESIAN_POINT('Ctrl Pts',(8.,-2.5,1.));
#759=CARTESIAN_POINT('Ctrl Pts',(10.,-2.5,1.));
#760=CARTESIAN_POINT('Ctrl Pts',(10.,-0.499999999999999,1.));
#761=CARTESIAN_POINT('',(9.,-0.499999999999999,0.));
#762=CARTESIAN_POINT('',(10.,-0.499999999999999,1.));
#763=CARTESIAN_POINT('Origin',(9.,-0.499999999999999,1.));
#764=CARTESIAN_POINT('Origin',(8.,-0.499999999999999,1.));
#765=CARTESIAN_POINT('Origin',(8.,-0.499999999999999,0.));
#766=CARTESIAN_POINT('Origin',(9.,-1.25,1.));
#767=CARTESIAN_POINT('',(9.,0.5,0.));
#768=CARTESIAN_POINT('',(10.,0.5,1.));
#769=CARTESIAN_POINT('Origin',(9.,0.5,1.));
#770=CARTESIAN_POINT('',(10.,-1.25,1.));
#771=CARTESIAN_POINT('',(9.,-1.25,0.));
#772=CARTESIAN_POINT('Ctrl Pts',(9.,0.5,0.));
#773=CARTESIAN_POINT('Ctrl Pts',(9.,1.5,0.));
#774=CARTESIAN_POINT('Ctrl Pts',(8.,1.5,0.));
#775=CARTESIAN_POINT('Ctrl Pts',(10.,0.5,-3.99595252063564E-16));
#776=CARTESIAN_POINT('Ctrl Pts',(10.,2.5,-3.99595252063564E-16));
#777=CARTESIAN_POINT('Ctrl Pts',(8.,2.5,-4.16333634234434E-16));
#778=CARTESIAN_POINT('Ctrl Pts',(10.,0.5,1.));
#779=CARTESIAN_POINT('Ctrl Pts',(10.,2.5,1.));
#780=CARTESIAN_POINT('Ctrl Pts',(8.,2.5,1.));
#781=CARTESIAN_POINT('',(8.,1.5,0.));
#782=CARTESIAN_POINT('',(8.,2.5,1.));
#783=CARTESIAN_POINT('Origin',(8.,1.5,1.));
#784=CARTESIAN_POINT('Origin',(8.,0.5,1.));
#785=CARTESIAN_POINT('Origin',(8.,0.5,0.));
#786=CARTESIAN_POINT('Origin',(5.,1.5,1.));
#787=CARTESIAN_POINT('',(0.901387818865997,1.5,0.));
#788=CARTESIAN_POINT('',(-0.901387818865997,1.5,0.));
#789=CARTESIAN_POINT('Ctrl Pts',(0.901387818865997,1.5,0.));
#790=CARTESIAN_POINT('Ctrl Pts',(0.821804447021681,1.54782365464317,0.));
#791=CARTESIAN_POINT('Ctrl Pts',(0.737514323446423,1.5897777482506,0.00341728741593864));
#792=CARTESIAN_POINT('Ctrl Pts',(0.440958100613368,1.70848237925179,0.0183333378592045));
#793=CARTESIAN_POINT('Ctrl Pts',(0.213750699492213,1.75,0.0317541634481457));
#794=CARTESIAN_POINT('Ctrl Pts',(0.,1.75,0.0317541634481457));
#795=CARTESIAN_POINT('Ctrl Pts',(-0.213750699492213,1.75,0.0317541634481457));
#796=CARTESIAN_POINT('Ctrl Pts',(-0.440958100613369,1.70848237925179,0.0183333378592047));
#797=CARTESIAN_POINT('Ctrl Pts',(-0.737514323446423,1.5897777482506,0.00341728741593877));
#798=CARTESIAN_POINT('Ctrl Pts',(-0.821804447021681,1.54782365464317,1.32737306266411E-17));
#799=CARTESIAN_POINT('Ctrl Pts',(-0.901387818865996,1.5,0.));
#800=CARTESIAN_POINT('',(-8.,1.5,0.));
#801=CARTESIAN_POINT('',(5.,1.5,0.));
#802=CARTESIAN_POINT('',(-8.,2.5,1.));
#803=CARTESIAN_POINT('Origin',(-8.,1.5,1.));
#804=CARTESIAN_POINT('',(5.,2.5,1.));
#805=CARTESIAN_POINT('',(5.,1.5,0.));
#806=CARTESIAN_POINT('Ctrl Pts',(-8.,1.5,0.));
#807=CARTESIAN_POINT('Ctrl Pts',(-9.,1.5,0.));
#808=CARTESIAN_POINT('Ctrl Pts',(-9.,0.5,0.));
#809=CARTESIAN_POINT('Ctrl Pts',(-8.,2.5,-4.16333634234434E-16));
#810=CARTESIAN_POINT('Ctrl Pts',(-10.,2.5,-4.33072016405303E-16));
#811=CARTESIAN_POINT('Ctrl Pts',(-10.,0.5,-4.33072016405303E-16));
#812=CARTESIAN_POINT('Ctrl Pts',(-8.,2.5,1.));
#813=CARTESIAN_POINT('Ctrl Pts',(-10.,2.5,1.));
#814=CARTESIAN_POINT('Ctrl Pts',(-10.,0.5,1.));
#815=CARTESIAN_POINT('',(-9.,0.5,0.));
#816=CARTESIAN_POINT('',(-10.,0.5,1.));
#817=CARTESIAN_POINT('Origin',(-9.,0.5,1.));
#818=CARTESIAN_POINT('Origin',(-8.,0.5,1.));
#819=CARTESIAN_POINT('Origin',(-8.,0.5,0.));
#820=CARTESIAN_POINT('Origin',(-9.,1.25,1.));
#821=CARTESIAN_POINT('',(-9.,1.25,0.));
#822=CARTESIAN_POINT('',(-10.,1.25,1.));
#823=CARTESIAN_POINT('Origin',(10.,2.5,0.));
#824=CARTESIAN_POINT('',(-8.,2.5,2.));
#825=CARTESIAN_POINT('',(-8.,2.5,0.));
#826=CARTESIAN_POINT('',(8.,2.5,2.));
#827=CARTESIAN_POINT('',(5.,2.5,2.));
#828=CARTESIAN_POINT('',(8.,2.5,0.));
#829=CARTESIAN_POINT('Origin',(-8.,0.5,0.));
#830=CARTESIAN_POINT('',(-10.,0.5,2.));
#831=CARTESIAN_POINT('',(-10.,0.5,0.));
#832=CARTESIAN_POINT('Origin',(-8.,0.5,2.));
#833=CARTESIAN_POINT('Origin',(-10.,2.5,0.));
#834=CARTESIAN_POINT('',(-10.,-0.5,2.));
#835=CARTESIAN_POINT('',(-10.,-0.5,0.));
#836=CARTESIAN_POINT('',(-10.,1.25,2.));
#837=CARTESIAN_POINT('Origin',(-8.,-0.5,0.));
#838=CARTESIAN_POINT('',(-8.,-2.5,2.));
#839=CARTESIAN_POINT('',(-8.,-2.5,0.));
#840=CARTESIAN_POINT('Origin',(-8.,-0.5,2.));
#841=CARTESIAN_POINT('Origin',(-3.33066907387547E-16,3.33066907387547E-16,
0.));
#842=CARTESIAN_POINT('Origin',(0.,0.,0.));
#843=CARTESIAN_POINT('Origin',(0.,0.,0.));
#844=CARTESIAN_POINT('',(1.75,2.14313189850787E-16,0.));
#845=CARTESIAN_POINT('Origin',(0.,0.,0.));
#846=CARTESIAN_POINT('',(1.75,2.14313189850787E-16,3.));
#847=CARTESIAN_POINT('',(1.75,2.14313189850787E-16,0.));
#848=CARTESIAN_POINT('',(0.901387818865997,1.5,3.));
#849=CARTESIAN_POINT('Origin',(0.,0.,3.));
#850=CARTESIAN_POINT('',(-0.901387818865997,1.5,3.));
#851=CARTESIAN_POINT('Ctrl Pts',(-0.901387818865997,1.5,3.));
#852=CARTESIAN_POINT('Ctrl Pts',(-0.821804447021681,1.54782365464317,3.));
#853=CARTESIAN_POINT('Ctrl Pts',(-0.737514323446422,1.5897777482506,2.99658271258406));
#854=CARTESIAN_POINT('Ctrl Pts',(-0.440958100613368,1.70848237925179,2.9816666621408));
#855=CARTESIAN_POINT('Ctrl Pts',(-0.213750699492213,1.75,2.96824583655185));
#856=CARTESIAN_POINT('Ctrl Pts',(0.,1.75,2.96824583655185));
#857=CARTESIAN_POINT('Ctrl Pts',(0.213750699492213,1.75,2.96824583655185));
#858=CARTESIAN_POINT('Ctrl Pts',(0.440958100613369,1.70848237925179,2.9816666621408));
#859=CARTESIAN_POINT('Ctrl Pts',(0.737514323446423,1.5897777482506,2.99658271258406));
#860=CARTESIAN_POINT('Ctrl Pts',(0.821804447021681,1.54782365464317,3.));
#861=CARTESIAN_POINT('Ctrl Pts',(0.901387818865996,1.5,3.));
#862=CARTESIAN_POINT('',(-0.901387818865997,-1.5,3.));
#863=CARTESIAN_POINT('Origin',(0.,0.,3.));
#864=CARTESIAN_POINT('',(0.901387818865997,-1.5,3.));
#865=CARTESIAN_POINT('Ctrl Pts',(0.901387818865997,-1.5,3.));
#866=CARTESIAN_POINT('Ctrl Pts',(0.821804447021682,-1.54782365464317,3.));
#867=CARTESIAN_POINT('Ctrl Pts',(0.737514323446423,-1.5897777482506,2.99658271258406));
#868=CARTESIAN_POINT('Ctrl Pts',(0.440958100613368,-1.70848237925179,2.9816666621408));
#869=CARTESIAN_POINT('Ctrl Pts',(0.213750699492212,-1.75,2.96824583655185));
#870=CARTESIAN_POINT('Ctrl Pts',(-5.55111512312578E-16,-1.75,2.96824583655185));
#871=CARTESIAN_POINT('Ctrl Pts',(-0.213750699492214,-1.75,2.96824583655185));
#872=CARTESIAN_POINT('Ctrl Pts',(-0.440958100613369,-1.70848237925179,2.9816666621408));
#873=CARTESIAN_POINT('Ctrl Pts',(-0.737514323446423,-1.5897777482506,2.99658271258406));
#874=CARTESIAN_POINT('Ctrl Pts',(-0.821804447021682,-1.54782365464317,3.));
#875=CARTESIAN_POINT('Ctrl Pts',(-0.901387818865997,-1.5,3.));
#876=CARTESIAN_POINT('Origin',(0.,0.,3.));
#877=CARTESIAN_POINT('Origin',(0.,0.,0.));
#878=CARTESIAN_POINT('Ctrl Pts',(9.,-0.499999999999999,3.));
#879=CARTESIAN_POINT('Ctrl Pts',(9.,-1.5,3.));
#880=CARTESIAN_POINT('Ctrl Pts',(8.,-1.5,3.));
#881=CARTESIAN_POINT('Ctrl Pts',(10.,-0.499999999999999,3.));
#882=CARTESIAN_POINT('Ctrl Pts',(10.,-2.5,3.));
#883=CARTESIAN_POINT('Ctrl Pts',(8.,-2.5,3.));
#884=CARTESIAN_POINT('Ctrl Pts',(10.,-0.499999999999999,2.));
#885=CARTESIAN_POINT('Ctrl Pts',(10.,-2.5,2.));
#886=CARTESIAN_POINT('Ctrl Pts',(8.,-2.5,2.));
#887=CARTESIAN_POINT('',(10.,-0.499999999999999,2.));
#888=CARTESIAN_POINT('',(9.,-0.499999999999999,3.));
#889=CARTESIAN_POINT('Origin',(9.,-0.499999999999999,2.));
#890=CARTESIAN_POINT('',(8.,-1.5,3.));
#891=CARTESIAN_POINT('Origin',(8.,-0.499999999999999,3.));
#892=CARTESIAN_POINT('',(8.,-2.5,2.));
#893=CARTESIAN_POINT('Origin',(8.,-1.5,2.));
#894=CARTESIAN_POINT('Origin',(8.,-0.499999999999999,2.));
#895=CARTESIAN_POINT('Origin',(-5.,-1.5,2.));
#896=CARTESIAN_POINT('',(-8.,-1.5,3.));
#897=CARTESIAN_POINT('',(-5.,-1.5,3.));
#898=CARTESIAN_POINT('Origin',(-8.,-1.5,2.));
#899=CARTESIAN_POINT('',(-5.,-2.5,2.));
#900=CARTESIAN_POINT('',(-5.,-1.5,3.));
#901=CARTESIAN_POINT('Ctrl Pts',(-8.,-1.5,3.));
#902=CARTESIAN_POINT('Ctrl Pts',(-9.,-1.5,3.));
#903=CARTESIAN_POINT('Ctrl Pts',(-9.,-0.5,3.));
#904=CARTESIAN_POINT('Ctrl Pts',(-8.,-2.5,3.));
#905=CARTESIAN_POINT('Ctrl Pts',(-10.,-2.5,3.));
#906=CARTESIAN_POINT('Ctrl Pts',(-10.,-0.5,3.));
#907=CARTESIAN_POINT('Ctrl Pts',(-8.,-2.5,2.));
#908=CARTESIAN_POINT('Ctrl Pts',(-10.,-2.5,2.));
#909=CARTESIAN_POINT('Ctrl Pts',(-10.,-0.5,2.));
#910=CARTESIAN_POINT('',(-9.,-0.5,3.));
#911=CARTESIAN_POINT('Origin',(-9.,-0.5,2.));
#912=CARTESIAN_POINT('Origin',(-8.,-0.5,3.));
#913=CARTESIAN_POINT('Origin',(-9.,1.25,2.));
#914=CARTESIAN_POINT('',(-9.,0.5,3.));
#915=CARTESIAN_POINT('Origin',(-9.,0.5,2.));
#916=CARTESIAN_POINT('',(-9.,1.25,3.));
#917=CARTESIAN_POINT('Ctrl Pts',(-9.,0.5,3.));
#918=CARTESIAN_POINT('Ctrl Pts',(-9.,1.5,3.));
#919=CARTESIAN_POINT('Ctrl Pts',(-8.,1.5,3.));
#920=CARTESIAN_POINT('Ctrl Pts',(-10.,0.5,3.));
#921=CARTESIAN_POINT('Ctrl Pts',(-10.,2.5,3.));
#922=CARTESIAN_POINT('Ctrl Pts',(-8.,2.5,3.));
#923=CARTESIAN_POINT('Ctrl Pts',(-10.,0.5,2.));
#924=CARTESIAN_POINT('Ctrl Pts',(-10.,2.5,2.));
#925=CARTESIAN_POINT('Ctrl Pts',(-8.,2.5,2.));
#926=CARTESIAN_POINT('',(-8.,1.5,3.));
#927=CARTESIAN_POINT('Origin',(-8.,1.5,2.));
#928=CARTESIAN_POINT('Origin',(-8.,0.5,3.));
#929=CARTESIAN_POINT('Origin',(5.,1.5,2.));
#930=CARTESIAN_POINT('',(8.,1.5,3.));
#931=CARTESIAN_POINT('',(5.,1.5,3.));
#932=CARTESIAN_POINT('Origin',(8.,1.5,2.));
#933=CARTESIAN_POINT('',(5.,1.5,3.));
#934=CARTESIAN_POINT('Ctrl Pts',(8.,1.5,3.));
#935=CARTESIAN_POINT('Ctrl Pts',(9.,1.5,3.));
#936=CARTESIAN_POINT('Ctrl Pts',(9.,0.5,3.));
#937=CARTESIAN_POINT('Ctrl Pts',(8.,2.5,3.));
#938=CARTESIAN_POINT('Ctrl Pts',(10.,2.5,3.));
#939=CARTESIAN_POINT('Ctrl Pts',(10.,0.5,3.));
#940=CARTESIAN_POINT('Ctrl Pts',(8.,2.5,2.));
#941=CARTESIAN_POINT('Ctrl Pts',(10.,2.5,2.));
#942=CARTESIAN_POINT('Ctrl Pts',(10.,0.5,2.));
#943=CARTESIAN_POINT('',(9.,0.5,3.));
#944=CARTESIAN_POINT('',(10.,0.5,2.));
#945=CARTESIAN_POINT('Origin',(9.,0.5,2.));
#946=CARTESIAN_POINT('Origin',(8.,0.5,2.));
#947=CARTESIAN_POINT('Origin',(8.,0.5,3.));
#948=CARTESIAN_POINT('Origin',(9.,-1.25,2.));
#949=CARTESIAN_POINT('',(9.,-1.25,3.));
#950=CARTESIAN_POINT('',(10.,-1.25,2.));
#951=CARTESIAN_POINT('Origin',(8.,0.5,0.));
#952=CARTESIAN_POINT('',(10.,0.5,0.));
#953=CARTESIAN_POINT('Origin',(10.,-2.5,0.));
#954=CARTESIAN_POINT('',(10.,-0.499999999999999,0.));
#955=CARTESIAN_POINT('Origin',(8.,-0.499999999999999,0.));
#956=CARTESIAN_POINT('',(8.,-2.5,0.));
#957=CARTESIAN_POINT('Origin',(0.,5.55111512312578E-16,3.));
#958=CARTESIAN_POINT('Origin',(0.,5.55111512312578E-16,3.));
#959=CARTESIAN_POINT('Origin',(-3.33066907387547E-16,3.33066907387547E-16,
0.));
#960=CARTESIAN_POINT('Origin',(-10.,-2.5,0.));
#961=UNCERTAINTY_MEASURE_WITH_UNIT(LENGTH_MEASURE(0.01),#965,
'DISTANCE_ACCURACY_VALUE',
'Maximum model space distance between geometric entities at asserted c
onnectivities');
#962=UNCERTAINTY_MEASURE_WITH_UNIT(LENGTH_MEASURE(0.01),#965,
'DISTANCE_ACCURACY_VALUE',
'Maximum model space distance between geometric entities at asserted c
onnectivities');
#963=(
GEOMETRIC_REPRESENTATION_CONTEXT(3)
GLOBAL_UNCERTAINTY_ASSIGNED_CONTEXT((#961))
GLOBAL_UNIT_ASSIGNED_CONTEXT((#965,#968,#967))
REPRESENTATION_CONTEXT('','3D')
);
#964=(
GEOMETRIC_REPRESENTATION_CONTEXT(3)
GLOBAL_UNCERTAINTY_ASSIGNED_CONTEXT((#962))
GLOBAL_UNIT_ASSIGNED_CONTEXT((#965,#968,#967))
REPRESENTATION_CONTEXT('','3D')
);
#965=(
LENGTH_UNIT()
NAMED_UNIT(*)
SI_UNIT(.MILLI.,.METRE.)
);
#966=(
LENGTH_UNIT()
NAMED_UNIT(*)
SI_UNIT(.CENTI.,.METRE.)
);
#967=(
NAMED_UNIT(*)
SI_UNIT($,.STERADIAN.)
SOLID_ANGLE_UNIT()
);
#968=(
NAMED_UNIT(*)
PLANE_ANGLE_UNIT()
SI_UNIT($,.RADIAN.)
);
#969=SHAPE_DEFINITION_REPRESENTATION(#970,#971);
#970=PRODUCT_DEFINITION_SHAPE('',$,#973);
#971=SHAPE_REPRESENTATION('',(#505),#963);
#972=PRODUCT_DEFINITION_CONTEXT('part definition',#977,'design');
#973=PRODUCT_DEFINITION('Spritzenhalterung Hebel',
'Spritzenhalterung Hebel',#974,#972);
#974=PRODUCT_DEFINITION_FORMATION('',$,#979);
#975=PRODUCT_RELATED_PRODUCT_CATEGORY('Spritzenhalterung Hebel',
'Spritzenhalterung Hebel',(#979));
#976=APPLICATION_PROTOCOL_DEFINITION('international standard',
'automotive_design',2009,#977);
#977=APPLICATION_CONTEXT(
'Core Data for Automotive Mechanical Design Process');
#978=PRODUCT_CONTEXT('part definition',#977,'mechanical');
#979=PRODUCT('Spritzenhalterung Hebel','Spritzenhalterung Hebel',$,(#978));
#980=PRESENTATION_STYLE_ASSIGNMENT((#981));
#981=SURFACE_STYLE_USAGE(.BOTH.,#982);
#982=SURFACE_SIDE_STYLE('',(#983));
#983=SURFACE_STYLE_FILL_AREA(#984);
#984=FILL_AREA_STYLE('',(#985));
#985=FILL_AREA_STYLE_COLOUR('',#986);
#986=COLOUR_RGB('',0.749019607843137,0.749019607843137,0.749019607843137);
ENDSEC;
END-ISO-10303-21;
