# Supplementary material for: Ultra-Low-Cost 3D Bioprinting: Modification and Application of an Off-the-Shelf Desktop 3D-Printer for Biofabrication
Source: Front Bioeng Biotechnol. 2019 Jul 31;7:184. doi: 10.3389/fbioe.2019.00184 (PMC6684753; doi:10.3389/fbioe.2019.00184)
Supplement: Supplementary file 1 [file Data_Sheet_1.zip › Construction files/STP/Syringe Hold/Syringe Hold Middle.stp]

ISO-10303-21;
HEADER;
/* Generated by software containing ST-Developer
 * from STEP Tools, Inc. (www.steptools.com) 
 */

FILE_DESCRIPTION(
/* description */ (''),
/* implementation_level */ '2;1');

FILE_NAME(
/* name */ 
'D:\\Hiwi-Job\\MBT\\Paper Zelldrucker\\STP-Files\\Spritzenhalterung\\S
pritzenhalterung Mitte.stp',
/* time_stamp */ '2018-06-20T13:05:03+02:00',
/* author */ ('Philipp'),
/* organization */ (''),
/* preprocessor_version */ 'ST-DEVELOPER v17',
/* originating_system */ 'Autodesk Inventor 2019',
/* authorisation */ '');

FILE_SCHEMA (('AUTOMOTIVE_DESIGN { 1 0 10303 214 3 1 1 }'));
ENDSEC;

DATA;
#10=MECHANICAL_DESIGN_GEOMETRIC_PRESENTATION_REPRESENTATION('',(#13),#1324);
#11=SHAPE_REPRESENTATION_RELATIONSHIP('SRR','None',#1331,#12);
#12=ADVANCED_BREP_SHAPE_REPRESENTATION('',(#14),#1323);
#13=STYLED_ITEM('',(#1340),#14);
#14=MANIFOLD_SOLID_BREP('Volumenk\X\F6rper1',#736);
#15=FACE_BOUND('',#121,.T.);
#16=FACE_BOUND('',#122,.T.);
#17=FACE_BOUND('',#123,.T.);
#18=FACE_BOUND('',#138,.T.);
#19=FACE_BOUND('',#139,.T.);
#20=FACE_BOUND('',#140,.T.);
#21=PLANE('',#768);
#22=PLANE('',#771);
#23=PLANE('',#774);
#24=PLANE('',#787);
#25=PLANE('',#790);
#26=PLANE('',#793);
#27=PLANE('',#816);
#28=PLANE('',#826);
#29=PLANE('',#831);
#30=PLANE('',#834);
#31=PLANE('',#835);
#32=PLANE('',#842);
#33=PLANE('',#843);
#34=PLANE('',#844);
#35=B_SPLINE_CURVE_WITH_KNOTS('',3,(#1108,#1109,#1110,#1111,#1112,#1113,
#1114,#1115,#1116,#1117,#1118,#1119,#1120,#1121,#1122,#1123),
 .UNSPECIFIED.,.F.,.F.,(4,2,2,2,2,2,2,4),(-0.308578714124625,-0.251672741982523,
-0.194766769840421,-0.165016888637719,-0.135267007435018,-0.101450255576263,
-0.0676335037175089,0.),.UNSPECIFIED.);
#36=B_SPLINE_CURVE_WITH_KNOTS('',3,(#1156,#1157,#1158,#1159,#1160,#1161,
#1162,#1163,#1164,#1165,#1166,#1167,#1168,#1169,#1170,#1171),
 .UNSPECIFIED.,.F.,.F.,(4,2,2,2,2,2,2,4),(0.617157428249251,0.68479093196676,
0.718607683825514,0.752424435684268,0.78217431688697,0.811924198089672,
0.868830170231774,0.925736142373876),.UNSPECIFIED.);
#37=SPHERICAL_SURFACE('',#762,1.5);
#38=SPHERICAL_SURFACE('',#766,1.5);
#39=SPHERICAL_SURFACE('',#780,1.5);
#40=SPHERICAL_SURFACE('',#785,1.5);
#41=SPHERICAL_SURFACE('',#800,1.5);
#42=SPHERICAL_SURFACE('',#804,1.5);
#43=SPHERICAL_SURFACE('',#811,1.5);
#44=SPHERICAL_SURFACE('',#815,1.5);
#45=FACE_OUTER_BOUND('',#90,.T.);
#46=FACE_OUTER_BOUND('',#91,.T.);
#47=FACE_OUTER_BOUND('',#92,.T.);
#48=FACE_OUTER_BOUND('',#93,.T.);
#49=FACE_OUTER_BOUND('',#94,.T.);
#50=FACE_OUTER_BOUND('',#95,.T.);
#51=FACE_OUTER_BOUND('',#96,.T.);
#52=FACE_OUTER_BOUND('',#97,.T.);
#53=FACE_OUTER_BOUND('',#98,.T.);
#54=FACE_OUTER_BOUND('',#99,.T.);
#55=FACE_OUTER_BOUND('',#100,.T.);
#56=FACE_OUTER_BOUND('',#101,.T.);
#57=FACE_OUTER_BOUND('',#102,.T.);
#58=FACE_OUTER_BOUND('',#103,.T.);
#59=FACE_OUTER_BOUND('',#104,.T.);
#60=FACE_OUTER_BOUND('',#105,.T.);
#61=FACE_OUTER_BOUND('',#106,.T.);
#62=FACE_OUTER_BOUND('',#107,.T.);
#63=FACE_OUTER_BOUND('',#108,.T.);
#64=FACE_OUTER_BOUND('',#109,.T.);
#65=FACE_OUTER_BOUND('',#110,.T.);
#66=FACE_OUTER_BOUND('',#111,.T.);
#67=FACE_OUTER_BOUND('',#112,.T.);
#68=FACE_OUTER_BOUND('',#113,.T.);
#69=FACE_OUTER_BOUND('',#114,.T.);
#70=FACE_OUTER_BOUND('',#115,.T.);
#71=FACE_OUTER_BOUND('',#116,.T.);
#72=FACE_OUTER_BOUND('',#117,.T.);
#73=FACE_OUTER_BOUND('',#118,.T.);
#74=FACE_OUTER_BOUND('',#119,.T.);
#75=FACE_OUTER_BOUND('',#120,.T.);
#76=FACE_OUTER_BOUND('',#124,.T.);
#77=FACE_OUTER_BOUND('',#125,.T.);
#78=FACE_OUTER_BOUND('',#126,.T.);
#79=FACE_OUTER_BOUND('',#127,.T.);
#80=FACE_OUTER_BOUND('',#128,.T.);
#81=FACE_OUTER_BOUND('',#129,.T.);
#82=FACE_OUTER_BOUND('',#130,.T.);
#83=FACE_OUTER_BOUND('',#131,.T.);
#84=FACE_OUTER_BOUND('',#132,.T.);
#85=FACE_OUTER_BOUND('',#133,.T.);
#86=FACE_OUTER_BOUND('',#134,.T.);
#87=FACE_OUTER_BOUND('',#135,.T.);
#88=FACE_OUTER_BOUND('',#136,.T.);
#89=FACE_OUTER_BOUND('',#137,.T.);
#90=EDGE_LOOP('',(#462,#463,#464,#465));
#91=EDGE_LOOP('',(#466,#467,#468,#469));
#92=EDGE_LOOP('',(#470,#471,#472));
#93=EDGE_LOOP('',(#473,#474,#475,#476));
#94=EDGE_LOOP('',(#477,#478,#479));
#95=EDGE_LOOP('',(#480,#481,#482,#483));
#96=EDGE_LOOP('',(#484,#485,#486,#487));
#97=EDGE_LOOP('',(#488,#489,#490,#491));
#98=EDGE_LOOP('',(#492,#493,#494,#495));
#99=EDGE_LOOP('',(#496,#497,#498,#499));
#100=EDGE_LOOP('',(#500,#501,#502,#503));
#101=EDGE_LOOP('',(#504,#505,#506,#507));
#102=EDGE_LOOP('',(#508,#509,#510));
#103=EDGE_LOOP('',(#511,#512,#513,#514));
#104=EDGE_LOOP('',(#515,#516,#517));
#105=EDGE_LOOP('',(#518,#519,#520,#521));
#106=EDGE_LOOP('',(#522,#523,#524,#525));
#107=EDGE_LOOP('',(#526,#527,#528,#529));
#108=EDGE_LOOP('',(#530,#531,#532,#533));
#109=EDGE_LOOP('',(#534,#535,#536,#537));
#110=EDGE_LOOP('',(#538,#539,#540,#541));
#111=EDGE_LOOP('',(#542,#543,#544,#545));
#112=EDGE_LOOP('',(#546,#547,#548));
#113=EDGE_LOOP('',(#549,#550,#551,#552));
#114=EDGE_LOOP('',(#553,#554,#555));
#115=EDGE_LOOP('',(#556,#557,#558,#559));
#116=EDGE_LOOP('',(#560,#561,#562,#563));
#117=EDGE_LOOP('',(#564,#565,#566));
#118=EDGE_LOOP('',(#567,#568,#569,#570));
#119=EDGE_LOOP('',(#571,#572,#573));
#120=EDGE_LOOP('',(#574,#575,#576,#577,#578,#579,#580,#581,#582,#583,#584,
#585,#586,#587));
#121=EDGE_LOOP('',(#588));
#122=EDGE_LOOP('',(#589));
#123=EDGE_LOOP('',(#590));
#124=EDGE_LOOP('',(#591,#592,#593,#594,#595,#596));
#125=EDGE_LOOP('',(#597,#598,#599,#600,#601,#602,#603,#604,#605,#606,#607,
#608,#609,#610));
#126=EDGE_LOOP('',(#611,#612,#613,#614,#615,#616));
#127=EDGE_LOOP('',(#617,#618,#619,#620));
#128=EDGE_LOOP('',(#621,#622,#623,#624));
#129=EDGE_LOOP('',(#625,#626,#627,#628));
#130=EDGE_LOOP('',(#629,#630,#631,#632));
#131=EDGE_LOOP('',(#633,#634,#635,#636));
#132=EDGE_LOOP('',(#637,#638,#639,#640));
#133=EDGE_LOOP('',(#641,#642,#643,#644));
#134=EDGE_LOOP('',(#645,#646,#647,#648));
#135=EDGE_LOOP('',(#649,#650,#651,#652));
#136=EDGE_LOOP('',(#653,#654,#655,#656));
#137=EDGE_LOOP('',(#657,#658,#659,#660,#661,#662,#663,#664));
#138=EDGE_LOOP('',(#665));
#139=EDGE_LOOP('',(#666));
#140=EDGE_LOOP('',(#667));
#141=LINE('',#1088,#198);
#142=LINE('',#1091,#199);
#143=LINE('',#1096,#200);
#144=LINE('',#1099,#201);
#145=LINE('',#1106,#202);
#146=LINE('',#1124,#203);
#147=LINE('',#1129,#204);
#148=LINE('',#1131,#205);
#149=LINE('',#1132,#206);
#150=LINE('',#1135,#207);
#151=LINE('',#1139,#208);
#152=LINE('',#1140,#209);
#153=LINE('',#1143,#210);
#154=LINE('',#1147,#211);
#155=LINE('',#1148,#212);
#156=LINE('',#1154,#213);
#157=LINE('',#1172,#214);
#158=LINE('',#1177,#215);
#159=LINE('',#1180,#216);
#160=LINE('',#1187,#217);
#161=LINE('',#1190,#218);
#162=LINE('',#1195,#219);
#163=LINE('',#1197,#220);
#164=LINE('',#1198,#221);
#165=LINE('',#1201,#222);
#166=LINE('',#1205,#223);
#167=LINE('',#1206,#224);
#168=LINE('',#1209,#225);
#169=LINE('',#1213,#226);
#170=LINE('',#1214,#227);
#171=LINE('',#1220,#228);
#172=LINE('',#1224,#229);
#173=LINE('',#1231,#230);
#174=LINE('',#1237,#231);
#175=LINE('',#1242,#232);
#176=LINE('',#1248,#233);
#177=LINE('',#1252,#234);
#178=LINE('',#1256,#235);
#179=LINE('',#1260,#236);
#180=LINE('',#1264,#237);
#181=LINE('',#1276,#238);
#182=LINE('',#1277,#239);
#183=LINE('',#1280,#240);
#184=LINE('',#1281,#241);
#185=LINE('',#1282,#242);
#186=LINE('',#1283,#243);
#187=LINE('',#1287,#244);
#188=LINE('',#1292,#245);
#189=LINE('',#1293,#246);
#190=LINE('',#1296,#247);
#191=LINE('',#1297,#248);
#192=LINE('',#1301,#249);
#193=LINE('',#1307,#250);
#194=LINE('',#1311,#251);
#195=LINE('',#1315,#252);
#196=LINE('',#1317,#253);
#197=LINE('',#1319,#254);
#198=VECTOR('',#851,10.);
#199=VECTOR('',#854,10.);
#200=VECTOR('',#859,10.);
#201=VECTOR('',#862,10.);
#202=VECTOR('',#871,10.);
#203=VECTOR('',#872,10.);
#204=VECTOR('',#879,10.);
#205=VECTOR('',#880,10.);
#206=VECTOR('',#881,10.);
#207=VECTOR('',#884,10.);
#208=VECTOR('',#889,10.);
#209=VECTOR('',#890,10.);
#210=VECTOR('',#893,10.);
#211=VECTOR('',#898,10.);
#212=VECTOR('',#899,10.);
#213=VECTOR('',#904,10.);
#214=VECTOR('',#905,10.);
#215=VECTOR('',#910,10.);
#216=VECTOR('',#913,10.);
#217=VECTOR('',#922,10.);
#218=VECTOR('',#925,10.);
#219=VECTOR('',#932,10.);
#220=VECTOR('',#933,10.);
#221=VECTOR('',#934,10.);
#222=VECTOR('',#937,10.);
#223=VECTOR('',#942,10.);
#224=VECTOR('',#943,10.);
#225=VECTOR('',#946,10.);
#226=VECTOR('',#951,10.);
#227=VECTOR('',#952,10.);
#228=VECTOR('',#959,10.);
#229=VECTOR('',#964,10.);
#230=VECTOR('',#975,10.);
#231=VECTOR('',#982,10.);
#232=VECTOR('',#989,10.);
#233=VECTOR('',#998,10.);
#234=VECTOR('',#1005,10.);
#235=VECTOR('',#1008,10.);
#236=VECTOR('',#1011,10.);
#237=VECTOR('',#1014,10.);
#238=VECTOR('',#1027,10.);
#239=VECTOR('',#1028,10.);
#240=VECTOR('',#1031,10.);
#241=VECTOR('',#1032,10.);
#242=VECTOR('',#1033,10.);
#243=VECTOR('',#1034,10.);
#244=VECTOR('',#1039,10.);
#245=VECTOR('',#1044,10.);
#246=VECTOR('',#1045,10.);
#247=VECTOR('',#1048,10.);
#248=VECTOR('',#1049,10.);
#249=VECTOR('',#1054,10.);
#250=VECTOR('',#1063,3.75);
#251=VECTOR('',#1068,1.6);
#252=VECTOR('',#1073,1.6);
#253=VECTOR('',#1076,10.);
#254=VECTOR('',#1079,10.);
#255=CIRCLE('',#757,1.5);
#256=CIRCLE('',#758,1.5);
#257=CIRCLE('',#760,1.5);
#258=CIRCLE('',#761,1.5);
#259=CIRCLE('',#763,1.5);
#260=CIRCLE('',#765,1.5);
#261=CIRCLE('',#767,1.5);
#262=CIRCLE('',#770,1.5);
#263=CIRCLE('',#773,1.5);
#264=CIRCLE('',#776,1.5);
#265=CIRCLE('',#778,1.5);
#266=CIRCLE('',#779,1.5);
#267=CIRCLE('',#781,1.5);
#268=CIRCLE('',#783,1.5);
#269=CIRCLE('',#784,1.5);
#270=CIRCLE('',#786,1.5);
#271=CIRCLE('',#789,1.5);
#272=CIRCLE('',#792,1.5);
#273=CIRCLE('',#795,1.5);
#274=CIRCLE('',#796,1.5);
#275=CIRCLE('',#798,1.5);
#276=CIRCLE('',#799,1.5);
#277=CIRCLE('',#802,1.5);
#278=CIRCLE('',#803,1.5);
#279=CIRCLE('',#806,1.5);
#280=CIRCLE('',#807,1.5);
#281=CIRCLE('',#809,1.5);
#282=CIRCLE('',#810,1.5);
#283=CIRCLE('',#813,1.5);
#284=CIRCLE('',#814,1.5);
#285=CIRCLE('',#817,1.5);
#286=CIRCLE('',#818,5.);
#287=CIRCLE('',#819,5.);
#288=CIRCLE('',#820,1.5);
#289=CIRCLE('',#821,3.75);
#290=CIRCLE('',#822,1.6);
#291=CIRCLE('',#823,1.6);
#292=CIRCLE('',#825,1.5);
#293=CIRCLE('',#828,1.5);
#294=CIRCLE('',#830,5.);
#295=CIRCLE('',#833,5.);
#296=CIRCLE('',#837,3.75);
#297=CIRCLE('',#839,1.6);
#298=CIRCLE('',#841,1.6);
#299=VERTEX_POINT('',#1084);
#300=VERTEX_POINT('',#1085);
#301=VERTEX_POINT('',#1087);
#302=VERTEX_POINT('',#1089);
#303=VERTEX_POINT('',#1093);
#304=VERTEX_POINT('',#1095);
#305=VERTEX_POINT('',#1097);
#306=VERTEX_POINT('',#1103);
#307=VERTEX_POINT('',#1105);
#308=VERTEX_POINT('',#1107);
#309=VERTEX_POINT('',#1128);
#310=VERTEX_POINT('',#1130);
#311=VERTEX_POINT('',#1134);
#312=VERTEX_POINT('',#1138);
#313=VERTEX_POINT('',#1142);
#314=VERTEX_POINT('',#1146);
#315=VERTEX_POINT('',#1150);
#316=VERTEX_POINT('',#1151);
#317=VERTEX_POINT('',#1153);
#318=VERTEX_POINT('',#1155);
#319=VERTEX_POINT('',#1174);
#320=VERTEX_POINT('',#1176);
#321=VERTEX_POINT('',#1178);
#322=VERTEX_POINT('',#1184);
#323=VERTEX_POINT('',#1186);
#324=VERTEX_POINT('',#1188);
#325=VERTEX_POINT('',#1194);
#326=VERTEX_POINT('',#1196);
#327=VERTEX_POINT('',#1200);
#328=VERTEX_POINT('',#1204);
#329=VERTEX_POINT('',#1208);
#330=VERTEX_POINT('',#1212);
#331=VERTEX_POINT('',#1216);
#332=VERTEX_POINT('',#1218);
#333=VERTEX_POINT('',#1223);
#334=VERTEX_POINT('',#1228);
#335=VERTEX_POINT('',#1234);
#336=VERTEX_POINT('',#1236);
#337=VERTEX_POINT('',#1241);
#338=VERTEX_POINT('',#1247);
#339=VERTEX_POINT('',#1253);
#340=VERTEX_POINT('',#1255);
#341=VERTEX_POINT('',#1257);
#342=VERTEX_POINT('',#1259);
#343=VERTEX_POINT('',#1261);
#344=VERTEX_POINT('',#1263);
#345=VERTEX_POINT('',#1266);
#346=VERTEX_POINT('',#1268);
#347=VERTEX_POINT('',#1270);
#348=VERTEX_POINT('',#1273);
#349=VERTEX_POINT('',#1274);
#350=VERTEX_POINT('',#1279);
#351=VERTEX_POINT('',#1285);
#352=VERTEX_POINT('',#1289);
#353=VERTEX_POINT('',#1290);
#354=VERTEX_POINT('',#1295);
#355=VERTEX_POINT('',#1299);
#356=VERTEX_POINT('',#1305);
#357=VERTEX_POINT('',#1309);
#358=VERTEX_POINT('',#1313);
#359=EDGE_CURVE('',#299,#300,#255,.T.);
#360=EDGE_CURVE('',#300,#301,#141,.T.);
#361=EDGE_CURVE('',#301,#302,#256,.F.);
#362=EDGE_CURVE('',#302,#299,#142,.T.);
#363=EDGE_CURVE('',#303,#299,#257,.T.);
#364=EDGE_CURVE('',#299,#304,#143,.T.);
#365=EDGE_CURVE('',#304,#305,#258,.T.);
#366=EDGE_CURVE('',#305,#303,#144,.T.);
#367=EDGE_CURVE('',#303,#300,#259,.T.);
#368=EDGE_CURVE('',#306,#304,#260,.T.);
#369=EDGE_CURVE('',#304,#307,#145,.T.);
#370=EDGE_CURVE('',#307,#308,#35,.F.);
#371=EDGE_CURVE('',#308,#306,#146,.T.);
#372=EDGE_CURVE('',#306,#305,#261,.T.);
#373=EDGE_CURVE('',#309,#300,#147,.T.);
#374=EDGE_CURVE('',#310,#309,#148,.T.);
#375=EDGE_CURVE('',#301,#310,#149,.T.);
#376=EDGE_CURVE('',#303,#311,#150,.T.);
#377=EDGE_CURVE('',#309,#311,#262,.T.);
#378=EDGE_CURVE('',#312,#305,#151,.T.);
#379=EDGE_CURVE('',#311,#312,#152,.T.);
#380=EDGE_CURVE('',#306,#313,#153,.T.);
#381=EDGE_CURVE('',#312,#313,#263,.T.);
#382=EDGE_CURVE('',#314,#308,#154,.T.);
#383=EDGE_CURVE('',#313,#314,#155,.T.);
#384=EDGE_CURVE('',#315,#316,#264,.T.);
#385=EDGE_CURVE('',#316,#317,#156,.T.);
#386=EDGE_CURVE('',#317,#318,#36,.F.);
#387=EDGE_CURVE('',#318,#315,#157,.T.);
#388=EDGE_CURVE('',#319,#315,#265,.T.);
#389=EDGE_CURVE('',#315,#320,#158,.T.);
#390=EDGE_CURVE('',#320,#321,#266,.T.);
#391=EDGE_CURVE('',#321,#319,#159,.T.);
#392=EDGE_CURVE('',#319,#316,#267,.T.);
#393=EDGE_CURVE('',#322,#320,#268,.T.);
#394=EDGE_CURVE('',#320,#323,#160,.T.);
#395=EDGE_CURVE('',#323,#324,#269,.F.);
#396=EDGE_CURVE('',#324,#322,#161,.T.);
#397=EDGE_CURVE('',#322,#321,#270,.T.);
#398=EDGE_CURVE('',#325,#316,#162,.T.);
#399=EDGE_CURVE('',#326,#325,#163,.T.);
#400=EDGE_CURVE('',#317,#326,#164,.T.);
#401=EDGE_CURVE('',#319,#327,#165,.T.);
#402=EDGE_CURVE('',#325,#327,#271,.T.);
#403=EDGE_CURVE('',#328,#321,#166,.T.);
#404=EDGE_CURVE('',#327,#328,#167,.T.);
#405=EDGE_CURVE('',#322,#329,#168,.T.);
#406=EDGE_CURVE('',#328,#329,#272,.T.);
#407=EDGE_CURVE('',#330,#324,#169,.T.);
#408=EDGE_CURVE('',#329,#330,#170,.T.);
#409=EDGE_CURVE('',#331,#329,#273,.T.);
#410=EDGE_CURVE('',#330,#332,#274,.F.);
#411=EDGE_CURVE('',#332,#331,#171,.T.);
#412=EDGE_CURVE('',#328,#331,#275,.T.);
#413=EDGE_CURVE('',#331,#333,#172,.T.);
#414=EDGE_CURVE('',#333,#327,#276,.T.);
#415=EDGE_CURVE('',#326,#334,#277,.T.);
#416=EDGE_CURVE('',#325,#333,#278,.T.);
#417=EDGE_CURVE('',#333,#334,#173,.T.);
#418=EDGE_CURVE('',#335,#314,#279,.T.);
#419=EDGE_CURVE('',#335,#336,#174,.T.);
#420=EDGE_CURVE('',#336,#313,#280,.T.);
#421=EDGE_CURVE('',#312,#336,#281,.T.);
#422=EDGE_CURVE('',#336,#337,#175,.T.);
#423=EDGE_CURVE('',#337,#311,#282,.T.);
#424=EDGE_CURVE('',#309,#337,#283,.T.);
#425=EDGE_CURVE('',#337,#338,#176,.T.);
#426=EDGE_CURVE('',#338,#310,#284,.F.);
#427=EDGE_CURVE('',#323,#302,#177,.T.);
#428=EDGE_CURVE('',#339,#318,#285,.T.);
#429=EDGE_CURVE('',#339,#340,#178,.T.);
#430=EDGE_CURVE('',#341,#340,#286,.T.);
#431=EDGE_CURVE('',#341,#342,#179,.T.);
#432=EDGE_CURVE('',#343,#342,#287,.T.);
#433=EDGE_CURVE('',#343,#344,#180,.T.);
#434=EDGE_CURVE('',#307,#344,#288,.T.);
#435=EDGE_CURVE('',#345,#345,#289,.T.);
#436=EDGE_CURVE('',#346,#346,#290,.T.);
#437=EDGE_CURVE('',#347,#347,#291,.T.);
#438=EDGE_CURVE('',#348,#349,#292,.T.);
#439=EDGE_CURVE('',#349,#314,#181,.T.);
#440=EDGE_CURVE('',#344,#348,#182,.T.);
#441=EDGE_CURVE('',#350,#349,#183,.T.);
#442=EDGE_CURVE('',#326,#350,#184,.T.);
#443=EDGE_CURVE('',#334,#332,#185,.T.);
#444=EDGE_CURVE('',#338,#335,#186,.T.);
#445=EDGE_CURVE('',#350,#351,#293,.T.);
#446=EDGE_CURVE('',#351,#339,#187,.T.);
#447=EDGE_CURVE('',#352,#353,#294,.T.);
#448=EDGE_CURVE('',#353,#343,#188,.T.);
#449=EDGE_CURVE('',#342,#352,#189,.T.);
#450=EDGE_CURVE('',#354,#341,#190,.T.);
#451=EDGE_CURVE('',#352,#354,#191,.T.);
#452=EDGE_CURVE('',#355,#354,#295,.T.);
#453=EDGE_CURVE('',#340,#355,#192,.T.);
#454=EDGE_CURVE('',#356,#356,#296,.T.);
#455=EDGE_CURVE('',#356,#345,#193,.T.);
#456=EDGE_CURVE('',#357,#357,#297,.T.);
#457=EDGE_CURVE('',#357,#346,#194,.T.);
#458=EDGE_CURVE('',#358,#358,#298,.T.);
#459=EDGE_CURVE('',#358,#347,#195,.T.);
#460=EDGE_CURVE('',#355,#351,#196,.T.);
#461=EDGE_CURVE('',#348,#353,#197,.T.);
#462=ORIENTED_EDGE('',*,*,#359,.T.);
#463=ORIENTED_EDGE('',*,*,#360,.T.);
#464=ORIENTED_EDGE('',*,*,#361,.T.);
#465=ORIENTED_EDGE('',*,*,#362,.T.);
#466=ORIENTED_EDGE('',*,*,#363,.T.);
#467=ORIENTED_EDGE('',*,*,#364,.T.);
#468=ORIENTED_EDGE('',*,*,#365,.T.);
#469=ORIENTED_EDGE('',*,*,#366,.T.);
#470=ORIENTED_EDGE('',*,*,#363,.F.);
#471=ORIENTED_EDGE('',*,*,#367,.T.);
#472=ORIENTED_EDGE('',*,*,#359,.F.);
#473=ORIENTED_EDGE('',*,*,#368,.T.);
#474=ORIENTED_EDGE('',*,*,#369,.T.);
#475=ORIENTED_EDGE('',*,*,#370,.T.);
#476=ORIENTED_EDGE('',*,*,#371,.T.);
#477=ORIENTED_EDGE('',*,*,#368,.F.);
#478=ORIENTED_EDGE('',*,*,#372,.T.);
#479=ORIENTED_EDGE('',*,*,#365,.F.);
#480=ORIENTED_EDGE('',*,*,#360,.F.);
#481=ORIENTED_EDGE('',*,*,#373,.F.);
#482=ORIENTED_EDGE('',*,*,#374,.F.);
#483=ORIENTED_EDGE('',*,*,#375,.F.);
#484=ORIENTED_EDGE('',*,*,#367,.F.);
#485=ORIENTED_EDGE('',*,*,#376,.T.);
#486=ORIENTED_EDGE('',*,*,#377,.F.);
#487=ORIENTED_EDGE('',*,*,#373,.T.);
#488=ORIENTED_EDGE('',*,*,#366,.F.);
#489=ORIENTED_EDGE('',*,*,#378,.F.);
#490=ORIENTED_EDGE('',*,*,#379,.F.);
#491=ORIENTED_EDGE('',*,*,#376,.F.);
#492=ORIENTED_EDGE('',*,*,#372,.F.);
#493=ORIENTED_EDGE('',*,*,#380,.T.);
#494=ORIENTED_EDGE('',*,*,#381,.F.);
#495=ORIENTED_EDGE('',*,*,#378,.T.);
#496=ORIENTED_EDGE('',*,*,#371,.F.);
#497=ORIENTED_EDGE('',*,*,#382,.F.);
#498=ORIENTED_EDGE('',*,*,#383,.F.);
#499=ORIENTED_EDGE('',*,*,#380,.F.);
#500=ORIENTED_EDGE('',*,*,#384,.T.);
#501=ORIENTED_EDGE('',*,*,#385,.T.);
#502=ORIENTED_EDGE('',*,*,#386,.T.);
#503=ORIENTED_EDGE('',*,*,#387,.T.);
#504=ORIENTED_EDGE('',*,*,#388,.T.);
#505=ORIENTED_EDGE('',*,*,#389,.T.);
#506=ORIENTED_EDGE('',*,*,#390,.T.);
#507=ORIENTED_EDGE('',*,*,#391,.T.);
#508=ORIENTED_EDGE('',*,*,#388,.F.);
#509=ORIENTED_EDGE('',*,*,#392,.T.);
#510=ORIENTED_EDGE('',*,*,#384,.F.);
#511=ORIENTED_EDGE('',*,*,#393,.T.);
#512=ORIENTED_EDGE('',*,*,#394,.T.);
#513=ORIENTED_EDGE('',*,*,#395,.T.);
#514=ORIENTED_EDGE('',*,*,#396,.T.);
#515=ORIENTED_EDGE('',*,*,#393,.F.);
#516=ORIENTED_EDGE('',*,*,#397,.T.);
#517=ORIENTED_EDGE('',*,*,#390,.F.);
#518=ORIENTED_EDGE('',*,*,#385,.F.);
#519=ORIENTED_EDGE('',*,*,#398,.F.);
#520=ORIENTED_EDGE('',*,*,#399,.F.);
#521=ORIENTED_EDGE('',*,*,#400,.F.);
#522=ORIENTED_EDGE('',*,*,#392,.F.);
#523=ORIENTED_EDGE('',*,*,#401,.T.);
#524=ORIENTED_EDGE('',*,*,#402,.F.);
#525=ORIENTED_EDGE('',*,*,#398,.T.);
#526=ORIENTED_EDGE('',*,*,#391,.F.);
#527=ORIENTED_EDGE('',*,*,#403,.F.);
#528=ORIENTED_EDGE('',*,*,#404,.F.);
#529=ORIENTED_EDGE('',*,*,#401,.F.);
#530=ORIENTED_EDGE('',*,*,#397,.F.);
#531=ORIENTED_EDGE('',*,*,#405,.T.);
#532=ORIENTED_EDGE('',*,*,#406,.F.);
#533=ORIENTED_EDGE('',*,*,#403,.T.);
#534=ORIENTED_EDGE('',*,*,#396,.F.);
#535=ORIENTED_EDGE('',*,*,#407,.F.);
#536=ORIENTED_EDGE('',*,*,#408,.F.);
#537=ORIENTED_EDGE('',*,*,#405,.F.);
#538=ORIENTED_EDGE('',*,*,#409,.T.);
#539=ORIENTED_EDGE('',*,*,#408,.T.);
#540=ORIENTED_EDGE('',*,*,#410,.T.);
#541=ORIENTED_EDGE('',*,*,#411,.T.);
#542=ORIENTED_EDGE('',*,*,#412,.T.);
#543=ORIENTED_EDGE('',*,*,#413,.T.);
#544=ORIENTED_EDGE('',*,*,#414,.T.);
#545=ORIENTED_EDGE('',*,*,#404,.T.);
#546=ORIENTED_EDGE('',*,*,#412,.F.);
#547=ORIENTED_EDGE('',*,*,#406,.T.);
#548=ORIENTED_EDGE('',*,*,#409,.F.);
#549=ORIENTED_EDGE('',*,*,#415,.F.);
#550=ORIENTED_EDGE('',*,*,#399,.T.);
#551=ORIENTED_EDGE('',*,*,#416,.T.);
#552=ORIENTED_EDGE('',*,*,#417,.T.);
#553=ORIENTED_EDGE('',*,*,#416,.F.);
#554=ORIENTED_EDGE('',*,*,#402,.T.);
#555=ORIENTED_EDGE('',*,*,#414,.F.);
#556=ORIENTED_EDGE('',*,*,#418,.F.);
#557=ORIENTED_EDGE('',*,*,#419,.T.);
#558=ORIENTED_EDGE('',*,*,#420,.T.);
#559=ORIENTED_EDGE('',*,*,#383,.T.);
#560=ORIENTED_EDGE('',*,*,#421,.T.);
#561=ORIENTED_EDGE('',*,*,#422,.T.);
#562=ORIENTED_EDGE('',*,*,#423,.T.);
#563=ORIENTED_EDGE('',*,*,#379,.T.);
#564=ORIENTED_EDGE('',*,*,#421,.F.);
#565=ORIENTED_EDGE('',*,*,#381,.T.);
#566=ORIENTED_EDGE('',*,*,#420,.F.);
#567=ORIENTED_EDGE('',*,*,#424,.T.);
#568=ORIENTED_EDGE('',*,*,#425,.T.);
#569=ORIENTED_EDGE('',*,*,#426,.T.);
#570=ORIENTED_EDGE('',*,*,#374,.T.);
#571=ORIENTED_EDGE('',*,*,#424,.F.);
#572=ORIENTED_EDGE('',*,*,#377,.T.);
#573=ORIENTED_EDGE('',*,*,#423,.F.);
#574=ORIENTED_EDGE('',*,*,#427,.F.);
#575=ORIENTED_EDGE('',*,*,#394,.F.);
#576=ORIENTED_EDGE('',*,*,#389,.F.);
#577=ORIENTED_EDGE('',*,*,#387,.F.);
#578=ORIENTED_EDGE('',*,*,#428,.F.);
#579=ORIENTED_EDGE('',*,*,#429,.T.);
#580=ORIENTED_EDGE('',*,*,#430,.F.);
#581=ORIENTED_EDGE('',*,*,#431,.T.);
#582=ORIENTED_EDGE('',*,*,#432,.F.);
#583=ORIENTED_EDGE('',*,*,#433,.T.);
#584=ORIENTED_EDGE('',*,*,#434,.F.);
#585=ORIENTED_EDGE('',*,*,#369,.F.);
#586=ORIENTED_EDGE('',*,*,#364,.F.);
#587=ORIENTED_EDGE('',*,*,#362,.F.);
#588=ORIENTED_EDGE('',*,*,#435,.T.);
#589=ORIENTED_EDGE('',*,*,#436,.T.);
#590=ORIENTED_EDGE('',*,*,#437,.T.);
#591=ORIENTED_EDGE('',*,*,#438,.T.);
#592=ORIENTED_EDGE('',*,*,#439,.T.);
#593=ORIENTED_EDGE('',*,*,#382,.T.);
#594=ORIENTED_EDGE('',*,*,#370,.F.);
#595=ORIENTED_EDGE('',*,*,#434,.T.);
#596=ORIENTED_EDGE('',*,*,#440,.T.);
#597=ORIENTED_EDGE('',*,*,#439,.F.);
#598=ORIENTED_EDGE('',*,*,#441,.F.);
#599=ORIENTED_EDGE('',*,*,#442,.F.);
#600=ORIENTED_EDGE('',*,*,#415,.T.);
#601=ORIENTED_EDGE('',*,*,#443,.T.);
#602=ORIENTED_EDGE('',*,*,#410,.F.);
#603=ORIENTED_EDGE('',*,*,#407,.T.);
#604=ORIENTED_EDGE('',*,*,#395,.F.);
#605=ORIENTED_EDGE('',*,*,#427,.T.);
#606=ORIENTED_EDGE('',*,*,#361,.F.);
#607=ORIENTED_EDGE('',*,*,#375,.T.);
#608=ORIENTED_EDGE('',*,*,#426,.F.);
#609=ORIENTED_EDGE('',*,*,#444,.T.);
#610=ORIENTED_EDGE('',*,*,#418,.T.);
#611=ORIENTED_EDGE('',*,*,#445,.T.);
#612=ORIENTED_EDGE('',*,*,#446,.T.);
#613=ORIENTED_EDGE('',*,*,#428,.T.);
#614=ORIENTED_EDGE('',*,*,#386,.F.);
#615=ORIENTED_EDGE('',*,*,#400,.T.);
#616=ORIENTED_EDGE('',*,*,#442,.T.);
#617=ORIENTED_EDGE('',*,*,#447,.T.);
#618=ORIENTED_EDGE('',*,*,#448,.T.);
#619=ORIENTED_EDGE('',*,*,#432,.T.);
#620=ORIENTED_EDGE('',*,*,#449,.T.);
#621=ORIENTED_EDGE('',*,*,#449,.F.);
#622=ORIENTED_EDGE('',*,*,#431,.F.);
#623=ORIENTED_EDGE('',*,*,#450,.F.);
#624=ORIENTED_EDGE('',*,*,#451,.F.);
#625=ORIENTED_EDGE('',*,*,#452,.T.);
#626=ORIENTED_EDGE('',*,*,#450,.T.);
#627=ORIENTED_EDGE('',*,*,#430,.T.);
#628=ORIENTED_EDGE('',*,*,#453,.T.);
#629=ORIENTED_EDGE('',*,*,#411,.F.);
#630=ORIENTED_EDGE('',*,*,#443,.F.);
#631=ORIENTED_EDGE('',*,*,#417,.F.);
#632=ORIENTED_EDGE('',*,*,#413,.F.);
#633=ORIENTED_EDGE('',*,*,#419,.F.);
#634=ORIENTED_EDGE('',*,*,#444,.F.);
#635=ORIENTED_EDGE('',*,*,#425,.F.);
#636=ORIENTED_EDGE('',*,*,#422,.F.);
#637=ORIENTED_EDGE('',*,*,#454,.F.);
#638=ORIENTED_EDGE('',*,*,#455,.T.);
#639=ORIENTED_EDGE('',*,*,#435,.F.);
#640=ORIENTED_EDGE('',*,*,#455,.F.);
#641=ORIENTED_EDGE('',*,*,#456,.F.);
#642=ORIENTED_EDGE('',*,*,#457,.T.);
#643=ORIENTED_EDGE('',*,*,#436,.F.);
#644=ORIENTED_EDGE('',*,*,#457,.F.);
#645=ORIENTED_EDGE('',*,*,#458,.F.);
#646=ORIENTED_EDGE('',*,*,#459,.T.);
#647=ORIENTED_EDGE('',*,*,#437,.F.);
#648=ORIENTED_EDGE('',*,*,#459,.F.);
#649=ORIENTED_EDGE('',*,*,#446,.F.);
#650=ORIENTED_EDGE('',*,*,#460,.F.);
#651=ORIENTED_EDGE('',*,*,#453,.F.);
#652=ORIENTED_EDGE('',*,*,#429,.F.);
#653=ORIENTED_EDGE('',*,*,#440,.F.);
#654=ORIENTED_EDGE('',*,*,#433,.F.);
#655=ORIENTED_EDGE('',*,*,#448,.F.);
#656=ORIENTED_EDGE('',*,*,#461,.F.);
#657=ORIENTED_EDGE('',*,*,#438,.F.);
#658=ORIENTED_EDGE('',*,*,#461,.T.);
#659=ORIENTED_EDGE('',*,*,#447,.F.);
#660=ORIENTED_EDGE('',*,*,#451,.T.);
#661=ORIENTED_EDGE('',*,*,#452,.F.);
#662=ORIENTED_EDGE('',*,*,#460,.T.);
#663=ORIENTED_EDGE('',*,*,#445,.F.);
#664=ORIENTED_EDGE('',*,*,#441,.T.);
#665=ORIENTED_EDGE('',*,*,#454,.T.);
#666=ORIENTED_EDGE('',*,*,#456,.T.);
#667=ORIENTED_EDGE('',*,*,#458,.T.);
#668=CYLINDRICAL_SURFACE('',#756,1.5);
#669=CYLINDRICAL_SURFACE('',#759,1.5);
#670=CYLINDRICAL_SURFACE('',#764,1.5);
#671=CYLINDRICAL_SURFACE('',#769,1.5);
#672=CYLINDRICAL_SURFACE('',#772,1.5);
#673=CYLINDRICAL_SURFACE('',#775,1.5);
#674=CYLINDRICAL_SURFACE('',#777,1.5);
#675=CYLINDRICAL_SURFACE('',#782,1.5);
#676=CYLINDRICAL_SURFACE('',#788,1.5);
#677=CYLINDRICAL_SURFACE('',#791,1.5);
#678=CYLINDRICAL_SURFACE('',#794,1.5);
#679=CYLINDRICAL_SURFACE('',#797,1.5);
#680=CYLINDRICAL_SURFACE('',#801,1.5);
#681=CYLINDRICAL_SURFACE('',#805,1.5);
#682=CYLINDRICAL_SURFACE('',#808,1.5);
#683=CYLINDRICAL_SURFACE('',#812,1.5);
#684=CYLINDRICAL_SURFACE('',#824,1.5);
#685=CYLINDRICAL_SURFACE('',#827,1.5);
#686=CYLINDRICAL_SURFACE('',#829,5.);
#687=CYLINDRICAL_SURFACE('',#832,5.);
#688=CYLINDRICAL_SURFACE('',#836,3.75);
#689=CYLINDRICAL_SURFACE('',#838,1.6);
#690=CYLINDRICAL_SURFACE('',#840,1.6);
#691=ADVANCED_FACE('',(#45),#668,.T.);
#692=ADVANCED_FACE('',(#46),#669,.T.);
#693=ADVANCED_FACE('',(#47),#37,.T.);
#694=ADVANCED_FACE('',(#48),#670,.T.);
#695=ADVANCED_FACE('',(#49),#38,.T.);
#696=ADVANCED_FACE('',(#50),#21,.T.);
#697=ADVANCED_FACE('',(#51),#671,.T.);
#698=ADVANCED_FACE('',(#52),#22,.T.);
#699=ADVANCED_FACE('',(#53),#672,.T.);
#700=ADVANCED_FACE('',(#54),#23,.T.);
#701=ADVANCED_FACE('',(#55),#673,.T.);
#702=ADVANCED_FACE('',(#56),#674,.T.);
#703=ADVANCED_FACE('',(#57),#39,.T.);
#704=ADVANCED_FACE('',(#58),#675,.T.);
#705=ADVANCED_FACE('',(#59),#40,.T.);
#706=ADVANCED_FACE('',(#60),#24,.T.);
#707=ADVANCED_FACE('',(#61),#676,.T.);
#708=ADVANCED_FACE('',(#62),#25,.T.);
#709=ADVANCED_FACE('',(#63),#677,.T.);
#710=ADVANCED_FACE('',(#64),#26,.T.);
#711=ADVANCED_FACE('',(#65),#678,.T.);
#712=ADVANCED_FACE('',(#66),#679,.T.);
#713=ADVANCED_FACE('',(#67),#41,.T.);
#714=ADVANCED_FACE('',(#68),#680,.T.);
#715=ADVANCED_FACE('',(#69),#42,.T.);
#716=ADVANCED_FACE('',(#70),#681,.T.);
#717=ADVANCED_FACE('',(#71),#682,.T.);
#718=ADVANCED_FACE('',(#72),#43,.T.);
#719=ADVANCED_FACE('',(#73),#683,.T.);
#720=ADVANCED_FACE('',(#74),#44,.T.);
#721=ADVANCED_FACE('',(#75,#15,#16,#17),#27,.F.);
#722=ADVANCED_FACE('',(#76),#684,.T.);
#723=ADVANCED_FACE('',(#77),#28,.T.);
#724=ADVANCED_FACE('',(#78),#685,.T.);
#725=ADVANCED_FACE('',(#79),#686,.T.);
#726=ADVANCED_FACE('',(#80),#29,.T.);
#727=ADVANCED_FACE('',(#81),#687,.T.);
#728=ADVANCED_FACE('',(#82),#30,.T.);
#729=ADVANCED_FACE('',(#83),#31,.T.);
#730=ADVANCED_FACE('',(#84),#688,.F.);
#731=ADVANCED_FACE('',(#85),#689,.F.);
#732=ADVANCED_FACE('',(#86),#690,.F.);
#733=ADVANCED_FACE('',(#87),#32,.T.);
#734=ADVANCED_FACE('',(#88),#33,.T.);
#735=ADVANCED_FACE('',(#89,#18,#19,#20),#34,.T.);
#736=CLOSED_SHELL('',(#691,#692,#693,#694,#695,#696,#697,#698,#699,#700,
#701,#702,#703,#704,#705,#706,#707,#708,#709,#710,#711,#712,#713,#714,#715,
#716,#717,#718,#719,#720,#721,#722,#723,#724,#725,#726,#727,#728,#729,#730,
#731,#732,#733,#734,#735));
#737=DERIVED_UNIT_ELEMENT(#739,1.);
#738=DERIVED_UNIT_ELEMENT(#1326,3.);
#739=(
MASS_UNIT()
NAMED_UNIT(*)
SI_UNIT($,.GRAM.)
);
#740=DERIVED_UNIT((#737,#738));
#741=MEASURE_REPRESENTATION_ITEM('density measure',
POSITIVE_RATIO_MEASURE(1.),#740);
#742=PROPERTY_DEFINITION_REPRESENTATION(#747,#744);
#743=PROPERTY_DEFINITION_REPRESENTATION(#748,#745);
#744=REPRESENTATION('material name',(#746),#1323);
#745=REPRESENTATION('density',(#741),#1323);
#746=DESCRIPTIVE_REPRESENTATION_ITEM('Generisch','Generisch');
#747=PROPERTY_DEFINITION('material property','material name',#1333);
#748=PROPERTY_DEFINITION('material property','density of part',#1333);
#749=DATE_TIME_ROLE('creation_date');
#750=APPLIED_DATE_AND_TIME_ASSIGNMENT(#751,#749,(#1333));
#751=DATE_AND_TIME(#752,#753);
#752=CALENDAR_DATE(2015,21,12);
#753=LOCAL_TIME(14,29,15.,#754);
#754=COORDINATED_UNIVERSAL_TIME_OFFSET(0,0,.BEHIND.);
#755=AXIS2_PLACEMENT_3D('placement',#1082,#845,#846);
#756=AXIS2_PLACEMENT_3D('',#1083,#847,#848);
#757=AXIS2_PLACEMENT_3D('',#1086,#849,#850);
#758=AXIS2_PLACEMENT_3D('',#1090,#852,#853);
#759=AXIS2_PLACEMENT_3D('',#1092,#855,#856);
#760=AXIS2_PLACEMENT_3D('',#1094,#857,#858);
#761=AXIS2_PLACEMENT_3D('',#1098,#860,#861);
#762=AXIS2_PLACEMENT_3D('',#1100,#863,#864);
#763=AXIS2_PLACEMENT_3D('',#1101,#865,#866);
#764=AXIS2_PLACEMENT_3D('',#1102,#867,#868);
#765=AXIS2_PLACEMENT_3D('',#1104,#869,#870);
#766=AXIS2_PLACEMENT_3D('',#1125,#873,#874);
#767=AXIS2_PLACEMENT_3D('',#1126,#875,#876);
#768=AXIS2_PLACEMENT_3D('',#1127,#877,#878);
#769=AXIS2_PLACEMENT_3D('',#1133,#882,#883);
#770=AXIS2_PLACEMENT_3D('',#1136,#885,#886);
#771=AXIS2_PLACEMENT_3D('',#1137,#887,#888);
#772=AXIS2_PLACEMENT_3D('',#1141,#891,#892);
#773=AXIS2_PLACEMENT_3D('',#1144,#894,#895);
#774=AXIS2_PLACEMENT_3D('',#1145,#896,#897);
#775=AXIS2_PLACEMENT_3D('',#1149,#900,#901);
#776=AXIS2_PLACEMENT_3D('',#1152,#902,#903);
#777=AXIS2_PLACEMENT_3D('',#1173,#906,#907);
#778=AXIS2_PLACEMENT_3D('',#1175,#908,#909);
#779=AXIS2_PLACEMENT_3D('',#1179,#911,#912);
#780=AXIS2_PLACEMENT_3D('',#1181,#914,#915);
#781=AXIS2_PLACEMENT_3D('',#1182,#916,#917);
#782=AXIS2_PLACEMENT_3D('',#1183,#918,#919);
#783=AXIS2_PLACEMENT_3D('',#1185,#920,#921);
#784=AXIS2_PLACEMENT_3D('',#1189,#923,#924);
#785=AXIS2_PLACEMENT_3D('',#1191,#926,#927);
#786=AXIS2_PLACEMENT_3D('',#1192,#928,#929);
#787=AXIS2_PLACEMENT_3D('',#1193,#930,#931);
#788=AXIS2_PLACEMENT_3D('',#1199,#935,#936);
#789=AXIS2_PLACEMENT_3D('',#1202,#938,#939);
#790=AXIS2_PLACEMENT_3D('',#1203,#940,#941);
#791=AXIS2_PLACEMENT_3D('',#1207,#944,#945);
#792=AXIS2_PLACEMENT_3D('',#1210,#947,#948);
#793=AXIS2_PLACEMENT_3D('',#1211,#949,#950);
#794=AXIS2_PLACEMENT_3D('',#1215,#953,#954);
#795=AXIS2_PLACEMENT_3D('',#1217,#955,#956);
#796=AXIS2_PLACEMENT_3D('',#1219,#957,#958);
#797=AXIS2_PLACEMENT_3D('',#1221,#960,#961);
#798=AXIS2_PLACEMENT_3D('',#1222,#962,#963);
#799=AXIS2_PLACEMENT_3D('',#1225,#965,#966);
#800=AXIS2_PLACEMENT_3D('',#1226,#967,#968);
#801=AXIS2_PLACEMENT_3D('',#1227,#969,#970);
#802=AXIS2_PLACEMENT_3D('',#1229,#971,#972);
#803=AXIS2_PLACEMENT_3D('',#1230,#973,#974);
#804=AXIS2_PLACEMENT_3D('',#1232,#976,#977);
#805=AXIS2_PLACEMENT_3D('',#1233,#978,#979);
#806=AXIS2_PLACEMENT_3D('',#1235,#980,#981);
#807=AXIS2_PLACEMENT_3D('',#1238,#983,#984);
#808=AXIS2_PLACEMENT_3D('',#1239,#985,#986);
#809=AXIS2_PLACEMENT_3D('',#1240,#987,#988);
#810=AXIS2_PLACEMENT_3D('',#1243,#990,#991);
#811=AXIS2_PLACEMENT_3D('',#1244,#992,#993);
#812=AXIS2_PLACEMENT_3D('',#1245,#994,#995);
#813=AXIS2_PLACEMENT_3D('',#1246,#996,#997);
#814=AXIS2_PLACEMENT_3D('',#1249,#999,#1000);
#815=AXIS2_PLACEMENT_3D('',#1250,#1001,#1002);
#816=AXIS2_PLACEMENT_3D('',#1251,#1003,#1004);
#817=AXIS2_PLACEMENT_3D('',#1254,#1006,#1007);
#818=AXIS2_PLACEMENT_3D('',#1258,#1009,#1010);
#819=AXIS2_PLACEMENT_3D('',#1262,#1012,#1013);
#820=AXIS2_PLACEMENT_3D('',#1265,#1015,#1016);
#821=AXIS2_PLACEMENT_3D('',#1267,#1017,#1018);
#822=AXIS2_PLACEMENT_3D('',#1269,#1019,#1020);
#823=AXIS2_PLACEMENT_3D('',#1271,#1021,#1022);
#824=AXIS2_PLACEMENT_3D('',#1272,#1023,#1024);
#825=AXIS2_PLACEMENT_3D('',#1275,#1025,#1026);
#826=AXIS2_PLACEMENT_3D('',#1278,#1029,#1030);
#827=AXIS2_PLACEMENT_3D('',#1284,#1035,#1036);
#828=AXIS2_PLACEMENT_3D('',#1286,#1037,#1038);
#829=AXIS2_PLACEMENT_3D('',#1288,#1040,#1041);
#830=AXIS2_PLACEMENT_3D('',#1291,#1042,#1043);
#831=AXIS2_PLACEMENT_3D('',#1294,#1046,#1047);
#832=AXIS2_PLACEMENT_3D('',#1298,#1050,#1051);
#833=AXIS2_PLACEMENT_3D('',#1300,#1052,#1053);
#834=AXIS2_PLACEMENT_3D('',#1302,#1055,#1056);
#835=AXIS2_PLACEMENT_3D('',#1303,#1057,#1058);
#836=AXIS2_PLACEMENT_3D('',#1304,#1059,#1060);
#837=AXIS2_PLACEMENT_3D('',#1306,#1061,#1062);
#838=AXIS2_PLACEMENT_3D('',#1308,#1064,#1065);
#839=AXIS2_PLACEMENT_3D('',#1310,#1066,#1067);
#840=AXIS2_PLACEMENT_3D('',#1312,#1069,#1070);
#841=AXIS2_PLACEMENT_3D('',#1314,#1071,#1072);
#842=AXIS2_PLACEMENT_3D('',#1316,#1074,#1075);
#843=AXIS2_PLACEMENT_3D('',#1318,#1077,#1078);
#844=AXIS2_PLACEMENT_3D('',#1320,#1080,#1081);
#845=DIRECTION('axis',(0.,0.,1.));
#846=DIRECTION('refdir',(1.,0.,0.));
#847=DIRECTION('center_axis',(-5.84327907697451E-17,1.,0.));
#848=DIRECTION('ref_axis',(0.707106781186548,0.,-0.707106781186547));
#849=DIRECTION('center_axis',(0.,-1.,0.));
#850=DIRECTION('ref_axis',(0.,0.,-1.));
#851=DIRECTION('',(5.84327907697451E-17,-1.,0.));
#852=DIRECTION('center_axis',(3.1720657846433E-17,-1.,0.));
#853=DIRECTION('ref_axis',(0.707106781186548,0.,-0.707106781186547));
#854=DIRECTION('',(-5.84327907697451E-17,1.,0.));
#855=DIRECTION('center_axis',(-1.,-5.84327907697451E-17,0.));
#856=DIRECTION('ref_axis',(0.,0.707106781186548,-0.707106781186547));
#857=DIRECTION('center_axis',(-1.,0.,0.));
#858=DIRECTION('ref_axis',(0.,1.,0.));
#859=DIRECTION('',(-1.,-5.84327907697451E-17,0.));
#860=DIRECTION('center_axis',(1.,0.,0.));
#861=DIRECTION('ref_axis',(0.,0.,-1.));
#862=DIRECTION('',(1.,5.84327907697451E-17,0.));
#863=DIRECTION('center_axis',(-0.816496580927726,0.408248290463864,-0.408248290463862));
#864=DIRECTION('ref_axis',(0.577350269189625,0.577350269189627,-0.577350269189625));
#865=DIRECTION('center_axis',(9.86864910777917E-16,5.76652708494892E-32,
-1.));
#866=DIRECTION('ref_axis',(0.707106781186548,0.707106781186547,7.40148683083439E-16));
#867=DIRECTION('center_axis',(-5.84327907697451E-17,1.,0.));
#868=DIRECTION('ref_axis',(-0.707106781186547,0.,-0.707106781186548));
#869=DIRECTION('center_axis',(0.,-1.,0.));
#870=DIRECTION('ref_axis',(-1.,0.,0.));
#871=DIRECTION('',(5.84327907697451E-17,-1.,0.));
#872=DIRECTION('',(-5.84327907697451E-17,1.,0.));
#873=DIRECTION('center_axis',(-0.816496580927726,-0.408248290463864,0.408248290463862));
#874=DIRECTION('ref_axis',(-0.577350269189625,0.577350269189627,-0.577350269189625));
#875=DIRECTION('center_axis',(0.,0.,-1.));
#876=DIRECTION('ref_axis',(-0.707106781186547,0.707106781186547,0.));
#877=DIRECTION('center_axis',(1.,5.84327907697451E-17,9.86864910777917E-16));
#878=DIRECTION('ref_axis',(9.86864910777917E-16,3.1304004175437E-32,-1.));
#879=DIRECTION('',(9.86864910777917E-16,5.76652708494892E-32,-1.));
#880=DIRECTION('',(-5.84327907697451E-17,1.,0.));
#881=DIRECTION('',(-9.86864910777917E-16,-3.1304004175437E-32,1.));
#882=DIRECTION('center_axis',(9.86864910777917E-16,5.76652708494892E-32,
-1.));
#883=DIRECTION('ref_axis',(0.707106781186546,0.707106781186549,5.23364152894591E-16));
#884=DIRECTION('',(-9.86864910777917E-16,-5.76652708494892E-32,1.));
#885=DIRECTION('center_axis',(-9.86864910777917E-16,-5.76652708494892E-32,
1.));
#886=DIRECTION('ref_axis',(0.707106781186548,0.707106781186547,7.40148683083439E-16));
#887=DIRECTION('center_axis',(-5.84327907697451E-17,1.,0.));
#888=DIRECTION('ref_axis',(0.,0.,1.));
#889=DIRECTION('',(0.,0.,-1.));
#890=DIRECTION('',(-1.,-5.84327907697451E-17,-1.5419764230905E-16));
#891=DIRECTION('center_axis',(0.,0.,1.));
#892=DIRECTION('ref_axis',(-0.707106781186546,0.707106781186549,0.));
#893=DIRECTION('',(0.,0.,1.));
#894=DIRECTION('center_axis',(0.,0.,1.));
#895=DIRECTION('ref_axis',(-0.707106781186547,0.707106781186547,0.));
#896=DIRECTION('center_axis',(-1.,-5.84327907697451E-17,0.));
#897=DIRECTION('ref_axis',(0.,0.,1.));
#898=DIRECTION('',(0.,0.,-1.));
#899=DIRECTION('',(5.84327907697451E-17,-1.,0.));
#900=DIRECTION('center_axis',(-5.84327907697451E-17,1.,0.));
#901=DIRECTION('ref_axis',(0.707106781186547,0.,-0.707106781186548));
#902=DIRECTION('center_axis',(0.,-1.,0.));
#903=DIRECTION('ref_axis',(0.,0.,-1.));
#904=DIRECTION('',(5.84327907697451E-17,-1.,0.));
#905=DIRECTION('',(-5.84327907697451E-17,1.,0.));
#906=DIRECTION('center_axis',(-1.,-5.84327907697451E-17,0.));
#907=DIRECTION('ref_axis',(0.,0.707106781186548,-0.707106781186547));
#908=DIRECTION('center_axis',(-1.,0.,0.));
#909=DIRECTION('ref_axis',(0.,1.,0.));
#910=DIRECTION('',(-1.,-5.84327907697451E-17,0.));
#911=DIRECTION('center_axis',(1.,0.,0.));
#912=DIRECTION('ref_axis',(0.,0.,-1.));
#913=DIRECTION('',(1.,5.84327907697451E-17,0.));
#914=DIRECTION('center_axis',(-0.816496580927726,0.408248290463864,-0.408248290463862));
#915=DIRECTION('ref_axis',(0.577350269189625,0.577350269189627,-0.577350269189625));
#916=DIRECTION('center_axis',(0.,0.,-1.));
#917=DIRECTION('ref_axis',(0.707106781186547,0.707106781186547,0.));
#918=DIRECTION('center_axis',(-5.84327907697451E-17,1.,0.));
#919=DIRECTION('ref_axis',(-0.707106781186548,0.,-0.707106781186547));
#920=DIRECTION('center_axis',(0.,-1.,0.));
#921=DIRECTION('ref_axis',(-1.,0.,9.25185853854297E-16));
#922=DIRECTION('',(5.84327907697451E-17,-1.,0.));
#923=DIRECTION('center_axis',(3.1720657846433E-17,-1.,0.));
#924=DIRECTION('ref_axis',(-0.707106781186548,0.,-0.707106781186547));
#925=DIRECTION('',(-5.84327907697451E-17,1.,0.));
#926=DIRECTION('center_axis',(-0.816496580927726,-0.408248290463864,0.408248290463862));
#927=DIRECTION('ref_axis',(-0.577350269189625,0.577350269189627,-0.577350269189625));
#928=DIRECTION('center_axis',(-9.86864910777917E-16,-5.76652708494892E-32,
-1.));
#929=DIRECTION('ref_axis',(-0.707106781186548,0.707106781186547,7.40148683083439E-16));
#930=DIRECTION('center_axis',(1.,5.84327907697451E-17,0.));
#931=DIRECTION('ref_axis',(0.,0.,-1.));
#932=DIRECTION('',(0.,0.,-1.));
#933=DIRECTION('',(-5.84327907697451E-17,1.,0.));
#934=DIRECTION('',(0.,0.,1.));
#935=DIRECTION('center_axis',(0.,0.,-1.));
#936=DIRECTION('ref_axis',(0.707106781186546,0.707106781186549,0.));
#937=DIRECTION('',(0.,0.,1.));
#938=DIRECTION('center_axis',(0.,0.,1.));
#939=DIRECTION('ref_axis',(0.707106781186547,0.707106781186547,0.));
#940=DIRECTION('center_axis',(-5.84327907697451E-17,1.,0.));
#941=DIRECTION('ref_axis',(0.,0.,1.));
#942=DIRECTION('',(-9.86864910777917E-16,-5.76652708494892E-32,-1.));
#943=DIRECTION('',(-1.,-5.84327907697451E-17,4.11193712824132E-16));
#944=DIRECTION('center_axis',(9.86864910777917E-16,5.76652708494892E-32,
1.));
#945=DIRECTION('ref_axis',(-0.707106781186546,0.707106781186549,6.54205191118239E-16));
#946=DIRECTION('',(9.86864910777917E-16,5.76652708494892E-32,1.));
#947=DIRECTION('center_axis',(9.86864910777917E-16,5.76652708494892E-32,
1.));
#948=DIRECTION('ref_axis',(-0.707106781186548,0.707106781186547,7.40148683083439E-16));
#949=DIRECTION('center_axis',(-1.,-5.84327907697451E-17,9.86864910777917E-16));
#950=DIRECTION('ref_axis',(9.86864910777917E-16,3.1304004175437E-32,1.));
#951=DIRECTION('',(-9.86864910777917E-16,-3.1304004175437E-32,-1.));
#952=DIRECTION('',(5.84327907697451E-17,-1.,0.));
#953=DIRECTION('center_axis',(-5.84327907697451E-17,1.,0.));
#954=DIRECTION('ref_axis',(-0.707106781186546,0.,0.707106781186549));
#955=DIRECTION('center_axis',(0.,-1.,0.));
#956=DIRECTION('ref_axis',(7.40148683083438E-16,0.,1.));
#957=DIRECTION('center_axis',(3.1720657846433E-17,-1.,0.));
#958=DIRECTION('ref_axis',(-0.707106781186546,0.,0.707106781186549));
#959=DIRECTION('',(-5.84327907697451E-17,1.,0.));
#960=DIRECTION('center_axis',(1.,5.84327907697451E-17,-4.11193712824132E-16));
#961=DIRECTION('ref_axis',(1.04672830578918E-15,0.707106781186548,0.707106781186547));
#962=DIRECTION('center_axis',(1.,0.,-7.40148683083438E-16));
#963=DIRECTION('ref_axis',(0.,1.,0.));
#964=DIRECTION('',(1.,5.84327907697451E-17,-4.11193712824132E-16));
#965=DIRECTION('center_axis',(-1.,0.,1.48029736616688E-15));
#966=DIRECTION('ref_axis',(1.48029736616688E-15,0.,1.));
#967=DIRECTION('center_axis',(-0.816496580927726,-0.408248290463864,-0.408248290463862));
#968=DIRECTION('ref_axis',(-0.577350269189625,0.577350269189627,0.577350269189626));
#969=DIRECTION('center_axis',(-5.84327907697451E-17,1.,0.));
#970=DIRECTION('ref_axis',(0.707106781186547,0.,0.707106781186548));
#971=DIRECTION('center_axis',(3.1720657846433E-17,-1.,0.));
#972=DIRECTION('ref_axis',(0.707106781186547,0.,0.707106781186548));
#973=DIRECTION('center_axis',(0.,-1.,0.));
#974=DIRECTION('ref_axis',(1.,0.,0.));
#975=DIRECTION('',(5.84327907697451E-17,-1.,0.));
#976=DIRECTION('center_axis',(-0.816496580927726,0.408248290463864,0.408248290463862));
#977=DIRECTION('ref_axis',(0.577350269189626,0.577350269189627,0.577350269189625));
#978=DIRECTION('center_axis',(-5.84327907697451E-17,1.,0.));
#979=DIRECTION('ref_axis',(-0.707106781186547,0.,0.707106781186548));
#980=DIRECTION('center_axis',(3.1720657846433E-17,-1.,0.));
#981=DIRECTION('ref_axis',(-0.707106781186547,0.,0.707106781186548));
#982=DIRECTION('',(-5.84327907697451E-17,1.,0.));
#983=DIRECTION('center_axis',(0.,-1.,0.));
#984=DIRECTION('ref_axis',(0.,0.,1.));
#985=DIRECTION('center_axis',(1.,5.84327907697451E-17,1.5419764230905E-16));
#986=DIRECTION('ref_axis',(0.,0.707106781186548,0.707106781186547));
#987=DIRECTION('center_axis',(1.,0.,0.));
#988=DIRECTION('ref_axis',(0.,1.,0.));
#989=DIRECTION('',(1.,5.84327907697451E-17,1.5419764230905E-16));
#990=DIRECTION('center_axis',(-1.,0.,0.));
#991=DIRECTION('ref_axis',(0.,0.,1.));
#992=DIRECTION('center_axis',(-0.816496580927726,-0.408248290463864,-0.408248290463862));
#993=DIRECTION('ref_axis',(-0.577350269189625,0.577350269189627,0.577350269189625));
#994=DIRECTION('center_axis',(-5.84327907697451E-17,1.,0.));
#995=DIRECTION('ref_axis',(0.707106781186547,0.,0.707106781186548));
#996=DIRECTION('center_axis',(0.,-1.,0.));
#997=DIRECTION('ref_axis',(1.,0.,1.11022302462516E-15));
#998=DIRECTION('',(5.84327907697451E-17,-1.,0.));
#999=DIRECTION('center_axis',(3.1720657846433E-17,-1.,0.));
#1000=DIRECTION('ref_axis',(0.707106781186547,0.,0.707106781186548));
#1001=DIRECTION('center_axis',(-0.816496580927726,0.408248290463864,0.408248290463862));
#1002=DIRECTION('ref_axis',(0.577350269189625,0.577350269189627,0.577350269189625));
#1003=DIRECTION('center_axis',(0.,0.,1.));
#1004=DIRECTION('ref_axis',(1.,0.,0.));
#1005=DIRECTION('',(-1.,-3.1720657846433E-17,0.));
#1006=DIRECTION('center_axis',(0.,0.,1.));
#1007=DIRECTION('ref_axis',(0.707106781186547,0.707106781186548,0.));
#1008=DIRECTION('',(0.,-1.,0.));
#1009=DIRECTION('center_axis',(0.,0.,1.));
#1010=DIRECTION('ref_axis',(0.707106781186547,-0.707106781186547,0.));
#1011=DIRECTION('',(-1.,-3.1720657846433E-17,0.));
#1012=DIRECTION('center_axis',(0.,0.,1.));
#1013=DIRECTION('ref_axis',(-0.707106781186547,-0.707106781186547,0.));
#1014=DIRECTION('',(0.,1.,0.));
#1015=DIRECTION('center_axis',(0.,0.,1.));
#1016=DIRECTION('ref_axis',(-0.707106781186547,0.707106781186548,0.));
#1017=DIRECTION('center_axis',(0.,0.,1.));
#1018=DIRECTION('ref_axis',(-1.,0.,0.));
#1019=DIRECTION('center_axis',(0.,0.,1.));
#1020=DIRECTION('ref_axis',(-1.,0.,0.));
#1021=DIRECTION('center_axis',(0.,0.,1.));
#1022=DIRECTION('ref_axis',(-1.,0.,0.));
#1023=DIRECTION('center_axis',(0.,0.,1.));
#1024=DIRECTION('ref_axis',(-0.707106781186547,0.707106781186548,0.));
#1025=DIRECTION('center_axis',(0.,0.,-1.));
#1026=DIRECTION('ref_axis',(-0.707106781186547,0.707106781186548,0.));
#1027=DIRECTION('',(0.,0.,-1.));
#1028=DIRECTION('',(0.,0.,1.));
#1029=DIRECTION('center_axis',(-3.1720657846433E-17,1.,0.));
#1030=DIRECTION('ref_axis',(-1.,-3.1720657846433E-17,0.));
#1031=DIRECTION('',(-1.,-3.1720657846433E-17,0.));
#1032=DIRECTION('',(0.,0.,1.));
#1033=DIRECTION('',(-1.,-3.1720657846433E-17,4.11193712824132E-16));
#1034=DIRECTION('',(-1.,-3.1720657846433E-17,-1.5419764230905E-16));
#1035=DIRECTION('center_axis',(0.,0.,1.));
#1036=DIRECTION('ref_axis',(0.707106781186547,0.707106781186548,0.));
#1037=DIRECTION('center_axis',(0.,0.,-1.));
#1038=DIRECTION('ref_axis',(0.707106781186547,0.707106781186548,0.));
#1039=DIRECTION('',(0.,0.,-1.));
#1040=DIRECTION('center_axis',(0.,0.,1.));
#1041=DIRECTION('ref_axis',(-0.707106781186547,-0.707106781186547,0.));
#1042=DIRECTION('center_axis',(0.,0.,-1.));
#1043=DIRECTION('ref_axis',(-0.707106781186547,-0.707106781186547,0.));
#1044=DIRECTION('',(0.,0.,-1.));
#1045=DIRECTION('',(0.,0.,1.));
#1046=DIRECTION('center_axis',(3.1720657846433E-17,-1.,0.));
#1047=DIRECTION('ref_axis',(1.,3.1720657846433E-17,0.));
#1048=DIRECTION('',(0.,0.,-1.));
#1049=DIRECTION('',(1.,3.1720657846433E-17,0.));
#1050=DIRECTION('center_axis',(0.,0.,1.));
#1051=DIRECTION('ref_axis',(0.707106781186547,-0.707106781186547,0.));
#1052=DIRECTION('center_axis',(0.,0.,-1.));
#1053=DIRECTION('ref_axis',(0.707106781186547,-0.707106781186547,0.));
#1054=DIRECTION('',(0.,0.,1.));
#1055=DIRECTION('center_axis',(4.11193712824132E-16,2.40271961872872E-32,
1.));
#1056=DIRECTION('ref_axis',(1.,3.1720657846433E-17,-4.11193712824132E-16));
#1057=DIRECTION('center_axis',(-1.5419764230905E-16,-9.01019857023268E-33,
1.));
#1058=DIRECTION('ref_axis',(1.,3.1720657846433E-17,1.5419764230905E-16));
#1059=DIRECTION('center_axis',(0.,0.,-1.));
#1060=DIRECTION('ref_axis',(-1.,0.,0.));
#1061=DIRECTION('center_axis',(0.,0.,-1.));
#1062=DIRECTION('ref_axis',(-1.,0.,0.));
#1063=DIRECTION('',(0.,0.,-1.));
#1064=DIRECTION('center_axis',(0.,0.,-1.));
#1065=DIRECTION('ref_axis',(-1.,0.,0.));
#1066=DIRECTION('center_axis',(0.,0.,-1.));
#1067=DIRECTION('ref_axis',(-1.,0.,0.));
#1068=DIRECTION('',(0.,0.,-1.));
#1069=DIRECTION('center_axis',(0.,0.,-1.));
#1070=DIRECTION('ref_axis',(-1.,0.,0.));
#1071=DIRECTION('center_axis',(0.,0.,-1.));
#1072=DIRECTION('ref_axis',(-1.,0.,0.));
#1073=DIRECTION('',(0.,0.,-1.));
#1074=DIRECTION('center_axis',(1.,0.,0.));
#1075=DIRECTION('ref_axis',(0.,1.,0.));
#1076=DIRECTION('',(0.,1.,0.));
#1077=DIRECTION('center_axis',(-1.,0.,0.));
#1078=DIRECTION('ref_axis',(0.,-1.,0.));
#1079=DIRECTION('',(0.,-1.,0.));
#1080=DIRECTION('center_axis',(0.,0.,1.));
#1081=DIRECTION('ref_axis',(1.,0.,0.));
#1082=CARTESIAN_POINT('',(0.,0.,0.));
#1083=CARTESIAN_POINT('Origin',(-6.7,3.25,1.5));
#1084=CARTESIAN_POINT('',(-6.7,43.,0.));
#1085=CARTESIAN_POINT('',(-5.2,43.,1.5));
#1086=CARTESIAN_POINT('Origin',(-6.7,43.,1.5));
#1087=CARTESIAN_POINT('',(-5.2,6.5,1.5));
#1088=CARTESIAN_POINT('',(-5.2,3.25,1.5));
#1089=CARTESIAN_POINT('',(-6.7,6.5,0.));
#1090=CARTESIAN_POINT('Origin',(-6.7,6.5,1.5));
#1091=CARTESIAN_POINT('',(-6.7,3.25,0.));
#1092=CARTESIAN_POINT('Origin',(-5.3,43.,1.5));
#1093=CARTESIAN_POINT('',(-6.7,44.5,1.5));
#1094=CARTESIAN_POINT('Origin',(-6.7,43.,1.5));
#1095=CARTESIAN_POINT('',(-14.5,43.,0.));
#1096=CARTESIAN_POINT('',(-5.3,43.,0.));
#1097=CARTESIAN_POINT('',(-14.5,44.5,1.5));
#1098=CARTESIAN_POINT('Origin',(-14.5,43.,1.5));
#1099=CARTESIAN_POINT('',(-5.3,44.5,1.5));
#1100=CARTESIAN_POINT('Origin',(-6.7,43.,1.5));
#1101=CARTESIAN_POINT('Origin',(-6.7,43.,1.5));
#1102=CARTESIAN_POINT('Origin',(-14.5,3.25,1.5));
#1103=CARTESIAN_POINT('',(-16.,43.,1.5));
#1104=CARTESIAN_POINT('Origin',(-14.5,43.,1.5));
#1105=CARTESIAN_POINT('',(-14.5,5.,0.));
#1106=CARTESIAN_POINT('',(-14.5,3.25,0.));
#1107=CARTESIAN_POINT('',(-16.,6.5,1.5));
#1108=CARTESIAN_POINT('Ctrl Pts',(-16.,6.5,1.5));
#1109=CARTESIAN_POINT('Ctrl Pts',(-16.,6.5,1.31031342619299));
#1110=CARTESIAN_POINT('Ctrl Pts',(-15.9617427388317,6.50150206376593,1.10825124969722));
#1111=CARTESIAN_POINT('Ctrl Pts',(-15.8076402825852,6.48962077042051,0.738268069628746));
#1112=CARTESIAN_POINT('Ctrl Pts',(-15.691748863033,6.47437376125144,0.570428519473381));
#1113=CARTESIAN_POINT('Ctrl Pts',(-15.4921282963896,6.4132245624695,0.370807952829985));
#1114=CARTESIAN_POINT('Ctrl Pts',(-15.4116048750278,6.3828624493919,0.304681291562026));
#1115=CARTESIAN_POINT('Ctrl Pts',(-15.2465190340873,6.30030145851824,0.195193691159621));
#1116=CARTESIAN_POINT('Ctrl Pts',(-15.16223017474,6.24778500634112,0.151660218322394));
#1117=CARTESIAN_POINT('Ctrl Pts',(-15.0028957387444,6.12569387845637,0.0838137168510016));
#1118=CARTESIAN_POINT('Ctrl Pts',(-14.9212255301173,6.04845660571769,0.0584274372891788));
#1119=CARTESIAN_POINT('Ctrl Pts',(-14.7751196821745,5.87330681001089,0.0235073707505186));
#1120=CARTESIAN_POINT('Ctrl Pts',(-14.710669701254,5.77541320354079,0.0139387217630266));
#1121=CARTESIAN_POINT('Ctrl Pts',(-14.5539538325727,5.46206590410202,-0.00270664034629358));
#1122=CARTESIAN_POINT('Ctrl Pts',(-14.5,5.2254450123917,0.));
#1123=CARTESIAN_POINT('Ctrl Pts',(-14.5,5.,0.));
#1124=CARTESIAN_POINT('',(-16.,3.25,1.5));
#1125=CARTESIAN_POINT('Origin',(-14.5,43.,1.5));
#1126=CARTESIAN_POINT('Origin',(-14.5,43.,1.5));
#1127=CARTESIAN_POINT('Origin',(-5.2,6.5,4.5));
#1128=CARTESIAN_POINT('',(-5.20000000000001,43.,3.));
#1129=CARTESIAN_POINT('',(-5.20000000000001,43.,3.375));
#1130=CARTESIAN_POINT('',(-5.2,6.5,3.));
#1131=CARTESIAN_POINT('',(-5.2,6.5,3.));
#1132=CARTESIAN_POINT('',(-5.2,6.5,2.24999999999999));
#1133=CARTESIAN_POINT('Origin',(-6.70000000000001,43.,3.375));
#1134=CARTESIAN_POINT('',(-6.70000000000001,44.5,3.));
#1135=CARTESIAN_POINT('',(-6.70000000000001,44.5,3.375));
#1136=CARTESIAN_POINT('Origin',(-6.70000000000001,43.,3.));
#1137=CARTESIAN_POINT('Origin',(-10.6,44.5,2.25));
#1138=CARTESIAN_POINT('',(-14.5,44.5,3.));
#1139=CARTESIAN_POINT('',(-14.5,44.5,1.125));
#1140=CARTESIAN_POINT('',(-13.3,44.5,3.));
#1141=CARTESIAN_POINT('Origin',(-14.5,43.,1.125));
#1142=CARTESIAN_POINT('',(-16.,43.,3.));
#1143=CARTESIAN_POINT('',(-16.,43.,1.125));
#1144=CARTESIAN_POINT('Origin',(-14.5,43.,3.));
#1145=CARTESIAN_POINT('Origin',(-16.,6.5,-4.40872847693048E-16));
#1146=CARTESIAN_POINT('',(-16.,6.5,3.));
#1147=CARTESIAN_POINT('',(-16.,6.5,-2.20436423846524E-16));
#1148=CARTESIAN_POINT('',(-16.,6.5,3.));
#1149=CARTESIAN_POINT('Origin',(14.5,3.25,1.5));
#1150=CARTESIAN_POINT('',(14.5,43.,0.));
#1151=CARTESIAN_POINT('',(16.,43.,1.5));
#1152=CARTESIAN_POINT('Origin',(14.5,43.,1.5));
#1153=CARTESIAN_POINT('',(16.,6.5,1.5));
#1154=CARTESIAN_POINT('',(16.,3.25,1.5));
#1155=CARTESIAN_POINT('',(14.5,5.,0.));
#1156=CARTESIAN_POINT('Ctrl Pts',(14.5,5.,0.));
#1157=CARTESIAN_POINT('Ctrl Pts',(14.5,5.2254450123917,-9.77711888844393E-20));
#1158=CARTESIAN_POINT('Ctrl Pts',(14.5539538325727,5.46206590410202,-0.002706640346294));
#1159=CARTESIAN_POINT('Ctrl Pts',(14.710669701254,5.7754132035408,0.0139387217630261));
#1160=CARTESIAN_POINT('Ctrl Pts',(14.7751196821745,5.87330681001089,0.0235073707505177));
#1161=CARTESIAN_POINT('Ctrl Pts',(14.9212255301173,6.04845660571769,0.0584274372891775));
#1162=CARTESIAN_POINT('Ctrl Pts',(15.0028957387444,6.12569387845637,0.0838137168510006));
#1163=CARTESIAN_POINT('Ctrl Pts',(15.16223017474,6.24778500634112,0.151660218322392));
#1164=CARTESIAN_POINT('Ctrl Pts',(15.2465190340873,6.30030145851824,0.195193691159618));
#1165=CARTESIAN_POINT('Ctrl Pts',(15.4116048750278,6.3828624493919,0.304681291562023));
#1166=CARTESIAN_POINT('Ctrl Pts',(15.4921282963896,6.4132245624695,0.370807952829983));
#1167=CARTESIAN_POINT('Ctrl Pts',(15.691748863033,6.47437376125144,0.57042851947338));
#1168=CARTESIAN_POINT('Ctrl Pts',(15.8076402825852,6.48962077042051,0.738268069628746));
#1169=CARTESIAN_POINT('Ctrl Pts',(15.9617427388317,6.50150206376593,1.10825124969722));
#1170=CARTESIAN_POINT('Ctrl Pts',(16.,6.5,1.31031342619299));
#1171=CARTESIAN_POINT('Ctrl Pts',(16.,6.5,1.5));
#1172=CARTESIAN_POINT('',(14.5,3.25,0.));
#1173=CARTESIAN_POINT('Origin',(5.3,43.,1.5));
#1174=CARTESIAN_POINT('',(14.5,44.5,1.5));
#1175=CARTESIAN_POINT('Origin',(14.5,43.,1.5));
#1176=CARTESIAN_POINT('',(6.7,43.,0.));
#1177=CARTESIAN_POINT('',(5.3,43.,0.));
#1178=CARTESIAN_POINT('',(6.7,44.5,1.5));
#1179=CARTESIAN_POINT('Origin',(6.7,43.,1.5));
#1180=CARTESIAN_POINT('',(5.3,44.5,1.5));
#1181=CARTESIAN_POINT('Origin',(14.5,43.,1.5));
#1182=CARTESIAN_POINT('Origin',(14.5,43.,1.5));
#1183=CARTESIAN_POINT('Origin',(6.70000000000001,3.25,1.5));
#1184=CARTESIAN_POINT('',(5.2,43.,1.5));
#1185=CARTESIAN_POINT('Origin',(6.7,43.,1.5));
#1186=CARTESIAN_POINT('',(6.70000000000001,6.5,0.));
#1187=CARTESIAN_POINT('',(6.70000000000001,3.25,0.));
#1188=CARTESIAN_POINT('',(5.20000000000001,6.5,1.5));
#1189=CARTESIAN_POINT('Origin',(6.70000000000001,6.5,1.5));
#1190=CARTESIAN_POINT('',(5.20000000000001,3.25,1.5));
#1191=CARTESIAN_POINT('Origin',(6.7,43.,1.5));
#1192=CARTESIAN_POINT('Origin',(6.7,43.,1.5));
#1193=CARTESIAN_POINT('Origin',(16.,6.5,4.5));
#1194=CARTESIAN_POINT('',(16.,43.,3.));
#1195=CARTESIAN_POINT('',(16.,43.,3.375));
#1196=CARTESIAN_POINT('',(16.,6.5,3.));
#1197=CARTESIAN_POINT('',(16.,6.5,3.));
#1198=CARTESIAN_POINT('',(16.,6.5,2.25));
#1199=CARTESIAN_POINT('Origin',(14.5,43.,3.375));
#1200=CARTESIAN_POINT('',(14.5,44.5,3.));
#1201=CARTESIAN_POINT('',(14.5,44.5,3.375));
#1202=CARTESIAN_POINT('Origin',(14.5,43.,3.));
#1203=CARTESIAN_POINT('Origin',(10.6,44.5,2.25));
#1204=CARTESIAN_POINT('',(6.70000000000001,44.5,3.));
#1205=CARTESIAN_POINT('',(6.7,44.5,1.125));
#1206=CARTESIAN_POINT('',(7.90000000000001,44.5,3.));
#1207=CARTESIAN_POINT('Origin',(6.7,43.,1.125));
#1208=CARTESIAN_POINT('',(5.20000000000001,43.,3.));
#1209=CARTESIAN_POINT('',(5.2,43.,1.125));
#1210=CARTESIAN_POINT('Origin',(6.70000000000001,43.,3.));
#1211=CARTESIAN_POINT('Origin',(5.2,6.5,0.));
#1212=CARTESIAN_POINT('',(5.20000000000001,6.5,3.));
#1213=CARTESIAN_POINT('',(5.2,6.5,6.06921920128419E-15));
#1214=CARTESIAN_POINT('',(5.20000000000001,6.5,3.));
#1215=CARTESIAN_POINT('Origin',(6.70000000000001,6.5,3.));
#1216=CARTESIAN_POINT('',(6.70000000000001,43.,4.5));
#1217=CARTESIAN_POINT('Origin',(6.7,43.,3.));
#1218=CARTESIAN_POINT('',(6.70000000000001,6.5,4.5));
#1219=CARTESIAN_POINT('Origin',(6.70000000000001,6.5,3.));
#1220=CARTESIAN_POINT('',(6.70000000000001,6.5,4.5));
#1221=CARTESIAN_POINT('Origin',(7.90000000000001,43.,3.));
#1222=CARTESIAN_POINT('Origin',(6.70000000000001,43.,3.));
#1223=CARTESIAN_POINT('',(14.5,43.,4.5));
#1224=CARTESIAN_POINT('',(7.90000000000001,43.,4.5));
#1225=CARTESIAN_POINT('Origin',(14.5,43.,3.));
#1226=CARTESIAN_POINT('Origin',(6.70000000000001,43.,3.));
#1227=CARTESIAN_POINT('Origin',(14.5,6.5,3.));
#1228=CARTESIAN_POINT('',(14.5,6.5,4.5));
#1229=CARTESIAN_POINT('Origin',(14.5,6.5,3.));
#1230=CARTESIAN_POINT('Origin',(14.5,43.,3.));
#1231=CARTESIAN_POINT('',(14.5,6.5,4.5));
#1232=CARTESIAN_POINT('Origin',(14.5,43.,3.));
#1233=CARTESIAN_POINT('Origin',(-14.5,6.5,3.));
#1234=CARTESIAN_POINT('',(-14.5,6.5,4.5));
#1235=CARTESIAN_POINT('Origin',(-14.5,6.5,3.));
#1236=CARTESIAN_POINT('',(-14.5,43.,4.5));
#1237=CARTESIAN_POINT('',(-14.5,6.5,4.5));
#1238=CARTESIAN_POINT('Origin',(-14.5,43.,3.));
#1239=CARTESIAN_POINT('Origin',(-13.3,43.,3.));
#1240=CARTESIAN_POINT('Origin',(-14.5,43.,3.));
#1241=CARTESIAN_POINT('',(-6.70000000000001,43.,4.5));
#1242=CARTESIAN_POINT('',(-13.3,43.,4.5));
#1243=CARTESIAN_POINT('Origin',(-6.70000000000001,43.,3.));
#1244=CARTESIAN_POINT('Origin',(-14.5,43.,3.));
#1245=CARTESIAN_POINT('Origin',(-6.7,6.5,3.));
#1246=CARTESIAN_POINT('Origin',(-6.70000000000001,43.,3.));
#1247=CARTESIAN_POINT('',(-6.7,6.5,4.5));
#1248=CARTESIAN_POINT('',(-6.7,6.5,4.5));
#1249=CARTESIAN_POINT('Origin',(-6.7,6.5,3.));
#1250=CARTESIAN_POINT('Origin',(-6.70000000000001,43.,3.));
#1251=CARTESIAN_POINT('Origin',(0.,6.93889390390723E-16,0.));
#1252=CARTESIAN_POINT('',(8.75,6.5,0.));
#1253=CARTESIAN_POINT('',(17.5,5.,0.));
#1254=CARTESIAN_POINT('Origin',(16.,5.,0.));
#1255=CARTESIAN_POINT('',(17.5,-1.5,0.));
#1256=CARTESIAN_POINT('',(17.5,6.5,0.));
#1257=CARTESIAN_POINT('',(12.5,-6.5,0.));
#1258=CARTESIAN_POINT('Origin',(12.5,-1.5,0.));
#1259=CARTESIAN_POINT('',(-12.5,-6.5,0.));
#1260=CARTESIAN_POINT('',(17.5,-6.5,0.));
#1261=CARTESIAN_POINT('',(-17.5,-1.5,0.));
#1262=CARTESIAN_POINT('Origin',(-12.5,-1.5,0.));
#1263=CARTESIAN_POINT('',(-17.5,5.,0.));
#1264=CARTESIAN_POINT('',(-17.5,-6.5,0.));
#1265=CARTESIAN_POINT('Origin',(-16.,5.,0.));
#1266=CARTESIAN_POINT('',(3.75,4.59242549680257E-16,0.));
#1267=CARTESIAN_POINT('Origin',(0.,0.,0.));
#1268=CARTESIAN_POINT('',(-11.9,1.95943487863577E-16,0.));
#1269=CARTESIAN_POINT('Origin',(-13.5,0.,0.));
#1270=CARTESIAN_POINT('',(15.1,1.95943487863577E-16,0.));
#1271=CARTESIAN_POINT('Origin',(13.5,0.,0.));
#1272=CARTESIAN_POINT('Origin',(-16.,5.,0.));
#1273=CARTESIAN_POINT('',(-17.5,5.,7.5));
#1274=CARTESIAN_POINT('',(-16.,6.5,7.5));
#1275=CARTESIAN_POINT('Origin',(-16.,5.,7.5));
#1276=CARTESIAN_POINT('',(-16.,6.5,-2.20436423846524E-16));
#1277=CARTESIAN_POINT('',(-17.5,5.,0.));
#1278=CARTESIAN_POINT('Origin',(17.5,6.5,0.));
#1279=CARTESIAN_POINT('',(16.,6.5,7.5));
#1280=CARTESIAN_POINT('',(-17.5,6.5,7.5));
#1281=CARTESIAN_POINT('',(16.,6.5,2.25));
#1282=CARTESIAN_POINT('',(11.35,6.5,4.5));
#1283=CARTESIAN_POINT('',(0.749999999999999,6.5,4.5));
#1284=CARTESIAN_POINT('Origin',(16.,5.,0.));
#1285=CARTESIAN_POINT('',(17.5,5.,7.5));
#1286=CARTESIAN_POINT('Origin',(16.,5.,7.5));
#1287=CARTESIAN_POINT('',(17.5,5.,0.));
#1288=CARTESIAN_POINT('Origin',(-12.5,-1.5,0.));
#1289=CARTESIAN_POINT('',(-12.5,-6.5,7.5));
#1290=CARTESIAN_POINT('',(-17.5,-1.5,7.5));
#1291=CARTESIAN_POINT('Origin',(-12.5,-1.5,7.5));
#1292=CARTESIAN_POINT('',(-17.5,-1.5,0.));
#1293=CARTESIAN_POINT('',(-12.5,-6.5,0.));
#1294=CARTESIAN_POINT('Origin',(-17.5,-6.5,0.));
#1295=CARTESIAN_POINT('',(12.5,-6.5,7.5));
#1296=CARTESIAN_POINT('',(12.5,-6.5,0.));
#1297=CARTESIAN_POINT('',(17.5,-6.5,7.5));
#1298=CARTESIAN_POINT('Origin',(12.5,-1.5,0.));
#1299=CARTESIAN_POINT('',(17.5,-1.5,7.5));
#1300=CARTESIAN_POINT('Origin',(12.5,-1.5,7.5));
#1301=CARTESIAN_POINT('',(17.5,-1.5,0.));
#1302=CARTESIAN_POINT('Origin',(5.20000000000001,6.5,4.5));
#1303=CARTESIAN_POINT('Origin',(-16.,6.5,4.5));
#1304=CARTESIAN_POINT('Origin',(0.,0.,7.5));
#1305=CARTESIAN_POINT('',(3.75,4.59242549680257E-16,7.5));
#1306=CARTESIAN_POINT('Origin',(0.,0.,7.5));
#1307=CARTESIAN_POINT('',(3.75,-4.59242549680257E-16,7.5));
#1308=CARTESIAN_POINT('Origin',(-13.5,0.,7.5));
#1309=CARTESIAN_POINT('',(-11.9,1.95943487863577E-16,7.5));
#1310=CARTESIAN_POINT('Origin',(-13.5,0.,7.5));
#1311=CARTESIAN_POINT('',(-11.9,-1.95943487863577E-16,7.5));
#1312=CARTESIAN_POINT('Origin',(13.5,0.,7.5));
#1313=CARTESIAN_POINT('',(15.1,1.95943487863577E-16,7.5));
#1314=CARTESIAN_POINT('Origin',(13.5,0.,7.5));
#1315=CARTESIAN_POINT('',(15.1,-1.95943487863577E-16,7.5));
#1316=CARTESIAN_POINT('Origin',(17.5,-6.5,0.));
#1317=CARTESIAN_POINT('',(17.5,6.5,7.5));
#1318=CARTESIAN_POINT('Origin',(-17.5,6.5,0.));
#1319=CARTESIAN_POINT('',(-17.5,-6.5,7.5));
#1320=CARTESIAN_POINT('Origin',(0.,1.11022302462516E-15,7.5));
#1321=UNCERTAINTY_MEASURE_WITH_UNIT(LENGTH_MEASURE(0.01),#1325,
'DISTANCE_ACCURACY_VALUE',
'Maximum model space distance between geometric entities at asserted c
onnectivities');
#1322=UNCERTAINTY_MEASURE_WITH_UNIT(LENGTH_MEASURE(0.01),#1325,
'DISTANCE_ACCURACY_VALUE',
'Maximum model space distance between geometric entities at asserted c
onnectivities');
#1323=(
GEOMETRIC_REPRESENTATION_CONTEXT(3)
GLOBAL_UNCERTAINTY_ASSIGNED_CONTEXT((#1321))
GLOBAL_UNIT_ASSIGNED_CONTEXT((#1325,#1328,#1327))
REPRESENTATION_CONTEXT('','3D')
);
#1324=(
GEOMETRIC_REPRESENTATION_CONTEXT(3)
GLOBAL_UNCERTAINTY_ASSIGNED_CONTEXT((#1322))
GLOBAL_UNIT_ASSIGNED_CONTEXT((#1325,#1328,#1327))
REPRESENTATION_CONTEXT('','3D')
);
#1325=(
LENGTH_UNIT()
NAMED_UNIT(*)
SI_UNIT(.MILLI.,.METRE.)
);
#1326=(
LENGTH_UNIT()
NAMED_UNIT(*)
SI_UNIT(.CENTI.,.METRE.)
);
#1327=(
NAMED_UNIT(*)
SI_UNIT($,.STERADIAN.)
SOLID_ANGLE_UNIT()
);
#1328=(
NAMED_UNIT(*)
PLANE_ANGLE_UNIT()
SI_UNIT($,.RADIAN.)
);
#1329=SHAPE_DEFINITION_REPRESENTATION(#1330,#1331);
#1330=PRODUCT_DEFINITION_SHAPE('',$,#1333);
#1331=SHAPE_REPRESENTATION('',(#755),#1323);
#1332=PRODUCT_DEFINITION_CONTEXT('part definition',#1337,'design');
#1333=PRODUCT_DEFINITION('Schiene ganz unten','Spritzenhalterung Mitte',
#1334,#1332);
#1334=PRODUCT_DEFINITION_FORMATION('',$,#1339);
#1335=PRODUCT_RELATED_PRODUCT_CATEGORY('Spritzenhalterung Mitte',
'Spritzenhalterung Mitte',(#1339));
#1336=APPLICATION_PROTOCOL_DEFINITION('international standard',
'automotive_design',2009,#1337);
#1337=APPLICATION_CONTEXT(
'Core Data for Automotive Mechanical Design Process');
#1338=PRODUCT_CONTEXT('part definition',#1337,'mechanical');
#1339=PRODUCT('Schiene ganz unten','Spritzenhalterung Mitte',$,(#1338));
#1340=PRESENTATION_STYLE_ASSIGNMENT((#1341));
#1341=SURFACE_STYLE_USAGE(.BOTH.,#1342);
#1342=SURFACE_SIDE_STYLE('',(#1343));
#1343=SURFACE_STYLE_FILL_AREA(#1344);
#1344=FILL_AREA_STYLE('',(#1345));
#1345=FILL_AREA_STYLE_COLOUR('',#1346);
#1346=COLOUR_RGB('',0.749019607843137,0.749019607843137,0.749019607843137);
ENDSEC;
END-ISO-10303-21;
