# Supplementary material for: Ultra-Low-Cost 3D Bioprinting: Modification and Application of an Off-the-Shelf Desktop 3D-Printer for Biofabrication
Source: Front Bioeng Biotechnol. 2019 Jul 31;7:184. doi: 10.3389/fbioe.2019.00184 (PMC6684753; doi:10.3389/fbioe.2019.00184)
Supplement: Supplementary file 1 [file Data_Sheet_1.zip › Construction files/STP/Syringe Hold/Syringe Hold Top.stp]

ISO-10303-21;
HEADER;
/* Generated by software containing ST-Developer
 * from STEP Tools, Inc. (www.steptools.com) 
 */

FILE_DESCRIPTION(
/* description */ (''),
/* implementation_level */ '2;1');

FILE_NAME(
/* name */ 
'D:\\Hiwi-Job\\MBT\\Paper Zelldrucker\\STP-Files\\Spritzenhalterung\\S
pritzenhalterung oben.stp',
/* time_stamp */ '2018-06-20T13:04:45+02:00',
/* author */ ('Philipp'),
/* organization */ (''),
/* preprocessor_version */ 'ST-DEVELOPER v17',
/* originating_system */ 'Autodesk Inventor 2019',
/* authorisation */ '');

FILE_SCHEMA (('AUTOMOTIVE_DESIGN { 1 0 10303 214 3 1 1 }'));
ENDSEC;

DATA;
#10=MECHANICAL_DESIGN_GEOMETRIC_PRESENTATION_REPRESENTATION('',(#13),#1730);
#11=SHAPE_REPRESENTATION_RELATIONSHIP('SRR','None',#1737,#12);
#12=ADVANCED_BREP_SHAPE_REPRESENTATION('',(#14),#1729);
#13=STYLED_ITEM('',(#1746),#14);
#14=MANIFOLD_SOLID_BREP('Volumenk\X\F6rper1',#964);
#15=B_SPLINE_SURFACE_WITH_KNOTS('',2,1,((#1667,#1668),(#1669,#1670),(#1671,
#1672)),.UNSPECIFIED.,.F.,.F.,.F.,(3,3),(2,2),(0.,1.),(0.,0.15),
 .UNSPECIFIED.);
#16=B_SPLINE_SURFACE_WITH_KNOTS('',2,1,((#1708,#1709),(#1710,#1711),(#1712,
#1713)),.UNSPECIFIED.,.F.,.F.,.F.,(3,3),(2,2),(0.,1.),(0.,0.15),
 .UNSPECIFIED.);
#17=FACE_BOUND('',#165,.T.);
#18=FACE_BOUND('',#167,.T.);
#19=FACE_BOUND('',#170,.T.);
#20=FACE_BOUND('',#171,.T.);
#21=FACE_BOUND('',#172,.T.);
#22=FACE_BOUND('',#182,.T.);
#23=B_SPLINE_CURVE_WITH_KNOTS('',3,(#1553,#1554,#1555,#1556,#1557,#1558,
#1559,#1560,#1561,#1562,#1563,#1564,#1565,#1566,#1567,#1568),
 .UNSPECIFIED.,.F.,.F.,(4,2,2,2,2,2,2,4),(-0.721011130089737,-0.688376985697636,
-0.589199185234399,-0.518779676279733,-0.461816036096658,-0.355500990305325,
-0.303686999082659,-0.298940493951048),.UNSPECIFIED.);
#24=B_SPLINE_CURVE_WITH_KNOTS('',3,(#1596,#1597,#1598,#1599,#1600,#1601,
#1602,#1603,#1604,#1605,#1606,#1607,#1608,#1609,#1610,#1611),
 .UNSPECIFIED.,.F.,.F.,(4,2,2,2,2,2,2,4),(-0.721011130084415,-0.688376985692587,
-0.589199185230183,-0.518779676276108,-0.461816036093513,-0.355500990303069,
-0.303686999080839,-0.298940493949268),.UNSPECIFIED.);
#25=B_SPLINE_CURVE_WITH_KNOTS('',2,(#1645,#1646,#1647),.UNSPECIFIED.,.F.,
 .F.,(3,3),(0.71997067253203,1.),.UNSPECIFIED.);
#26=B_SPLINE_CURVE_WITH_KNOTS('',2,(#1650,#1651,#1652),.UNSPECIFIED.,.F.,
 .F.,(3,3),(0.,0.28002932746797),.UNSPECIFIED.);
#27=B_SPLINE_CURVE_WITH_KNOTS('',2,(#1657,#1658,#1659),.UNSPECIFIED.,.F.,
 .F.,(3,3),(0.71997067253203,1.),.UNSPECIFIED.);
#28=B_SPLINE_CURVE_WITH_KNOTS('',2,(#1662,#1663,#1664),.UNSPECIFIED.,.F.,
 .F.,(3,3),(0.,0.28002932746797),.UNSPECIFIED.);
#29=B_SPLINE_CURVE_WITH_KNOTS('',2,(#1676,#1677,#1678),.UNSPECIFIED.,.F.,
 .F.,(3,3),(0.,1.),.UNSPECIFIED.);
#30=B_SPLINE_CURVE_WITH_KNOTS('',2,(#1716,#1717,#1718),.UNSPECIFIED.,.F.,
 .F.,(3,3),(0.,1.),.UNSPECIFIED.);
#31=TOROIDAL_SURFACE('',#1048,3.5,1.5);
#32=TOROIDAL_SURFACE('',#1055,3.5,1.5);
#33=PLANE('',#997);
#34=PLANE('',#1000);
#35=PLANE('',#1003);
#36=PLANE('',#1017);
#37=PLANE('',#1020);
#38=PLANE('',#1023);
#39=PLANE('',#1046);
#40=PLANE('',#1047);
#41=PLANE('',#1072);
#42=PLANE('',#1075);
#43=PLANE('',#1076);
#44=PLANE('',#1078);
#45=PLANE('',#1080);
#46=PLANE('',#1087);
#47=PLANE('',#1091);
#48=PLANE('',#1092);
#49=PLANE('',#1093);
#50=PLANE('',#1096);
#51=SPHERICAL_SURFACE('',#990,1.5);
#52=SPHERICAL_SURFACE('',#995,1.5);
#53=SPHERICAL_SURFACE('',#1010,1.5);
#54=SPHERICAL_SURFACE('',#1015,1.5);
#55=SPHERICAL_SURFACE('',#1030,1.5);
#56=SPHERICAL_SURFACE('',#1034,1.5);
#57=SPHERICAL_SURFACE('',#1041,1.5);
#58=SPHERICAL_SURFACE('',#1045,1.5);
#59=SPHERICAL_SURFACE('',#1066,1.5);
#60=SPHERICAL_SURFACE('',#1068,1.5);
#61=FACE_OUTER_BOUND('',#120,.T.);
#62=FACE_OUTER_BOUND('',#121,.T.);
#63=FACE_OUTER_BOUND('',#122,.T.);
#64=FACE_OUTER_BOUND('',#123,.T.);
#65=FACE_OUTER_BOUND('',#124,.T.);
#66=FACE_OUTER_BOUND('',#125,.T.);
#67=FACE_OUTER_BOUND('',#126,.T.);
#68=FACE_OUTER_BOUND('',#127,.T.);
#69=FACE_OUTER_BOUND('',#128,.T.);
#70=FACE_OUTER_BOUND('',#129,.T.);
#71=FACE_OUTER_BOUND('',#130,.T.);
#72=FACE_OUTER_BOUND('',#131,.T.);
#73=FACE_OUTER_BOUND('',#132,.T.);
#74=FACE_OUTER_BOUND('',#133,.T.);
#75=FACE_OUTER_BOUND('',#134,.T.);
#76=FACE_OUTER_BOUND('',#135,.T.);
#77=FACE_OUTER_BOUND('',#136,.T.);
#78=FACE_OUTER_BOUND('',#137,.T.);
#79=FACE_OUTER_BOUND('',#138,.T.);
#80=FACE_OUTER_BOUND('',#139,.T.);
#81=FACE_OUTER_BOUND('',#140,.T.);
#82=FACE_OUTER_BOUND('',#141,.T.);
#83=FACE_OUTER_BOUND('',#142,.T.);
#84=FACE_OUTER_BOUND('',#143,.T.);
#85=FACE_OUTER_BOUND('',#144,.T.);
#86=FACE_OUTER_BOUND('',#145,.T.);
#87=FACE_OUTER_BOUND('',#146,.T.);
#88=FACE_OUTER_BOUND('',#147,.T.);
#89=FACE_OUTER_BOUND('',#148,.T.);
#90=FACE_OUTER_BOUND('',#149,.T.);
#91=FACE_OUTER_BOUND('',#150,.T.);
#92=FACE_OUTER_BOUND('',#151,.T.);
#93=FACE_OUTER_BOUND('',#152,.T.);
#94=FACE_OUTER_BOUND('',#153,.T.);
#95=FACE_OUTER_BOUND('',#154,.T.);
#96=FACE_OUTER_BOUND('',#155,.T.);
#97=FACE_OUTER_BOUND('',#156,.T.);
#98=FACE_OUTER_BOUND('',#157,.T.);
#99=FACE_OUTER_BOUND('',#158,.T.);
#100=FACE_OUTER_BOUND('',#159,.T.);
#101=FACE_OUTER_BOUND('',#160,.T.);
#102=FACE_OUTER_BOUND('',#161,.T.);
#103=FACE_OUTER_BOUND('',#162,.T.);
#104=FACE_OUTER_BOUND('',#163,.T.);
#105=FACE_OUTER_BOUND('',#164,.T.);
#106=FACE_OUTER_BOUND('',#166,.T.);
#107=FACE_OUTER_BOUND('',#168,.T.);
#108=FACE_OUTER_BOUND('',#169,.T.);
#109=FACE_OUTER_BOUND('',#173,.T.);
#110=FACE_OUTER_BOUND('',#174,.T.);
#111=FACE_OUTER_BOUND('',#175,.T.);
#112=FACE_OUTER_BOUND('',#176,.T.);
#113=FACE_OUTER_BOUND('',#177,.T.);
#114=FACE_OUTER_BOUND('',#178,.T.);
#115=FACE_OUTER_BOUND('',#179,.T.);
#116=FACE_OUTER_BOUND('',#180,.T.);
#117=FACE_OUTER_BOUND('',#181,.T.);
#118=FACE_OUTER_BOUND('',#183,.T.);
#119=FACE_OUTER_BOUND('',#184,.T.);
#120=EDGE_LOOP('',(#604,#605,#606,#607));
#121=EDGE_LOOP('',(#608,#609,#610,#611));
#122=EDGE_LOOP('',(#612,#613,#614));
#123=EDGE_LOOP('',(#615,#616,#617,#618));
#124=EDGE_LOOP('',(#619,#620,#621));
#125=EDGE_LOOP('',(#622,#623,#624,#625));
#126=EDGE_LOOP('',(#626,#627,#628,#629));
#127=EDGE_LOOP('',(#630,#631,#632,#633));
#128=EDGE_LOOP('',(#634,#635,#636,#637));
#129=EDGE_LOOP('',(#638,#639,#640,#641));
#130=EDGE_LOOP('',(#642,#643,#644,#645));
#131=EDGE_LOOP('',(#646,#647,#648,#649));
#132=EDGE_LOOP('',(#650,#651,#652));
#133=EDGE_LOOP('',(#653,#654,#655,#656));
#134=EDGE_LOOP('',(#657,#658,#659));
#135=EDGE_LOOP('',(#660,#661,#662,#663));
#136=EDGE_LOOP('',(#664,#665,#666,#667));
#137=EDGE_LOOP('',(#668,#669,#670,#671));
#138=EDGE_LOOP('',(#672,#673,#674,#675));
#139=EDGE_LOOP('',(#676,#677,#678,#679));
#140=EDGE_LOOP('',(#680,#681,#682,#683));
#141=EDGE_LOOP('',(#684,#685,#686,#687));
#142=EDGE_LOOP('',(#688,#689,#690));
#143=EDGE_LOOP('',(#691,#692,#693,#694));
#144=EDGE_LOOP('',(#695,#696,#697));
#145=EDGE_LOOP('',(#698,#699,#700,#701));
#146=EDGE_LOOP('',(#702,#703,#704,#705));
#147=EDGE_LOOP('',(#706,#707,#708));
#148=EDGE_LOOP('',(#709,#710,#711,#712));
#149=EDGE_LOOP('',(#713,#714,#715));
#150=EDGE_LOOP('',(#716,#717,#718,#719));
#151=EDGE_LOOP('',(#720,#721,#722,#723));
#152=EDGE_LOOP('',(#724,#725,#726,#727));
#153=EDGE_LOOP('',(#728,#729,#730,#731,#732,#733));
#154=EDGE_LOOP('',(#734,#735,#736,#737));
#155=EDGE_LOOP('',(#738,#739,#740,#741));
#156=EDGE_LOOP('',(#742,#743,#744,#745));
#157=EDGE_LOOP('',(#746,#747,#748,#749,#750,#751));
#158=EDGE_LOOP('',(#752,#753,#754));
#159=EDGE_LOOP('',(#755,#756,#757));
#160=EDGE_LOOP('',(#758,#759,#760,#761));
#161=EDGE_LOOP('',(#762,#763,#764,#765));
#162=EDGE_LOOP('',(#766,#767,#768,#769));
#163=EDGE_LOOP('',(#770,#771,#772,#773,#774,#775,#776,#777,#778,#779,#780,
#781,#782,#783,#784,#785,#786,#787,#788,#789));
#164=EDGE_LOOP('',(#790,#791,#792,#793,#794,#795,#796));
#165=EDGE_LOOP('',(#797));
#166=EDGE_LOOP('',(#798,#799,#800,#801,#802,#803,#804));
#167=EDGE_LOOP('',(#805));
#168=EDGE_LOOP('',(#806,#807,#808,#809,#810,#811));
#169=EDGE_LOOP('',(#812,#813,#814,#815,#816,#817,#818,#819,#820,#821,#822,
#823,#824,#825,#826,#827));
#170=EDGE_LOOP('',(#828));
#171=EDGE_LOOP('',(#829));
#172=EDGE_LOOP('',(#830));
#173=EDGE_LOOP('',(#831,#832,#833,#834));
#174=EDGE_LOOP('',(#835,#836,#837,#838));
#175=EDGE_LOOP('',(#839,#840,#841,#842));
#176=EDGE_LOOP('',(#843,#844,#845,#846));
#177=EDGE_LOOP('',(#847,#848,#849,#850));
#178=EDGE_LOOP('',(#851,#852,#853,#854));
#179=EDGE_LOOP('',(#855,#856,#857,#858,#859,#860));
#180=EDGE_LOOP('',(#861,#862,#863,#864));
#181=EDGE_LOOP('',(#865,#866,#867,#868));
#182=EDGE_LOOP('',(#869));
#183=EDGE_LOOP('',(#870,#871,#872,#873));
#184=EDGE_LOOP('',(#874,#875,#876,#877));
#185=LINE('',#1404,#258);
#186=LINE('',#1407,#259);
#187=LINE('',#1412,#260);
#188=LINE('',#1415,#261);
#189=LINE('',#1422,#262);
#190=LINE('',#1425,#263);
#191=LINE('',#1430,#264);
#192=LINE('',#1432,#265);
#193=LINE('',#1433,#266);
#194=LINE('',#1436,#267);
#195=LINE('',#1440,#268);
#196=LINE('',#1441,#269);
#197=LINE('',#1444,#270);
#198=LINE('',#1448,#271);
#199=LINE('',#1449,#272);
#200=LINE('',#1455,#273);
#201=LINE('',#1458,#274);
#202=LINE('',#1463,#275);
#203=LINE('',#1466,#276);
#204=LINE('',#1473,#277);
#205=LINE('',#1476,#278);
#206=LINE('',#1481,#279);
#207=LINE('',#1483,#280);
#208=LINE('',#1484,#281);
#209=LINE('',#1487,#282);
#210=LINE('',#1491,#283);
#211=LINE('',#1492,#284);
#212=LINE('',#1495,#285);
#213=LINE('',#1499,#286);
#214=LINE('',#1500,#287);
#215=LINE('',#1506,#288);
#216=LINE('',#1510,#289);
#217=LINE('',#1516,#290);
#218=LINE('',#1524,#291);
#219=LINE('',#1528,#292);
#220=LINE('',#1534,#293);
#221=LINE('',#1538,#294);
#222=LINE('',#1540,#295);
#223=LINE('',#1570,#296);
#224=LINE('',#1573,#297);
#225=LINE('',#1574,#298);
#226=LINE('',#1585,#299);
#227=LINE('',#1586,#300);
#228=LINE('',#1591,#301);
#229=LINE('',#1592,#302);
#230=LINE('',#1612,#303);
#231=LINE('',#1616,#304);
#232=LINE('',#1618,#305);
#233=LINE('',#1625,#306);
#234=LINE('',#1628,#307);
#235=LINE('',#1631,#308);
#236=LINE('',#1632,#309);
#237=LINE('',#1635,#310);
#238=LINE('',#1639,#311);
#239=LINE('',#1640,#312);
#240=LINE('',#1641,#313);
#241=LINE('',#1642,#314);
#242=LINE('',#1649,#315);
#243=LINE('',#1661,#316);
#244=LINE('',#1674,#317);
#245=LINE('',#1679,#318);
#246=LINE('',#1684,#319);
#247=LINE('',#1687,#320);
#248=LINE('',#1695,#321);
#249=LINE('',#1697,#322);
#250=LINE('',#1699,#323);
#251=LINE('',#1701,#324);
#252=LINE('',#1703,#325);
#253=LINE('',#1706,#326);
#254=LINE('',#1707,#327);
#255=LINE('',#1715,#328);
#256=LINE('',#1720,#329);
#257=LINE('',#1725,#330);
#258=VECTOR('',#1103,10.);
#259=VECTOR('',#1106,10.);
#260=VECTOR('',#1111,10.);
#261=VECTOR('',#1114,10.);
#262=VECTOR('',#1123,10.);
#263=VECTOR('',#1126,10.);
#264=VECTOR('',#1133,10.);
#265=VECTOR('',#1134,10.);
#266=VECTOR('',#1135,10.);
#267=VECTOR('',#1138,10.);
#268=VECTOR('',#1143,10.);
#269=VECTOR('',#1144,10.);
#270=VECTOR('',#1147,10.);
#271=VECTOR('',#1152,10.);
#272=VECTOR('',#1153,10.);
#273=VECTOR('',#1158,10.);
#274=VECTOR('',#1161,10.);
#275=VECTOR('',#1166,10.);
#276=VECTOR('',#1169,10.);
#277=VECTOR('',#1178,10.);
#278=VECTOR('',#1181,10.);
#279=VECTOR('',#1188,10.);
#280=VECTOR('',#1189,10.);
#281=VECTOR('',#1190,10.);
#282=VECTOR('',#1193,10.);
#283=VECTOR('',#1198,10.);
#284=VECTOR('',#1199,10.);
#285=VECTOR('',#1202,10.);
#286=VECTOR('',#1207,10.);
#287=VECTOR('',#1208,10.);
#288=VECTOR('',#1215,10.);
#289=VECTOR('',#1220,10.);
#290=VECTOR('',#1229,10.);
#291=VECTOR('',#1240,10.);
#292=VECTOR('',#1245,10.);
#293=VECTOR('',#1254,10.);
#294=VECTOR('',#1261,10.);
#295=VECTOR('',#1264,10.);
#296=VECTOR('',#1277,10.);
#297=VECTOR('',#1280,10.);
#298=VECTOR('',#1281,10.);
#299=VECTOR('',#1294,10.);
#300=VECTOR('',#1295,10.);
#301=VECTOR('',#1300,10.);
#302=VECTOR('',#1301,10.);
#303=VECTOR('',#1304,10.);
#304=VECTOR('',#1307,10.);
#305=VECTOR('',#1310,10.);
#306=VECTOR('',#1321,10.);
#307=VECTOR('',#1324,10.);
#308=VECTOR('',#1327,10.);
#309=VECTOR('',#1328,10.);
#310=VECTOR('',#1331,10.);
#311=VECTOR('',#1336,10.);
#312=VECTOR('',#1337,10.);
#313=VECTOR('',#1338,10.);
#314=VECTOR('',#1339,10.);
#315=VECTOR('',#1342,10.);
#316=VECTOR('',#1347,10.);
#317=VECTOR('',#1350,10.);
#318=VECTOR('',#1351,10.);
#319=VECTOR('',#1356,10.);
#320=VECTOR('',#1359,10.);
#321=VECTOR('',#1368,10.);
#322=VECTOR('',#1371,10.);
#323=VECTOR('',#1374,10.);
#324=VECTOR('',#1377,1.6);
#325=VECTOR('',#1380,1.6);
#326=VECTOR('',#1383,10.);
#327=VECTOR('',#1384,10.);
#328=VECTOR('',#1385,10.);
#329=VECTOR('',#1388,10.);
#330=VECTOR('',#1395,3.75);
#331=CIRCLE('',#985,1.5);
#332=CIRCLE('',#986,1.5);
#333=CIRCLE('',#988,1.5);
#334=CIRCLE('',#989,1.5);
#335=CIRCLE('',#991,1.5);
#336=CIRCLE('',#993,1.5);
#337=CIRCLE('',#994,1.5);
#338=CIRCLE('',#996,1.5);
#339=CIRCLE('',#999,1.5);
#340=CIRCLE('',#1002,1.5);
#341=CIRCLE('',#1005,1.5);
#342=CIRCLE('',#1006,1.5);
#343=CIRCLE('',#1008,1.5);
#344=CIRCLE('',#1009,1.5);
#345=CIRCLE('',#1011,1.5);
#346=CIRCLE('',#1013,1.5);
#347=CIRCLE('',#1014,1.5);
#348=CIRCLE('',#1016,1.5);
#349=CIRCLE('',#1019,1.5);
#350=CIRCLE('',#1022,1.5);
#351=CIRCLE('',#1025,1.5);
#352=CIRCLE('',#1026,1.5);
#353=CIRCLE('',#1028,1.5);
#354=CIRCLE('',#1029,1.5);
#355=CIRCLE('',#1032,1.5);
#356=CIRCLE('',#1033,1.5);
#357=CIRCLE('',#1036,1.5);
#358=CIRCLE('',#1037,1.5);
#359=CIRCLE('',#1039,1.5);
#360=CIRCLE('',#1040,1.5);
#361=CIRCLE('',#1043,1.5);
#362=CIRCLE('',#1044,1.5);
#363=CIRCLE('',#1049,1.5);
#364=CIRCLE('',#1050,3.5);
#365=CIRCLE('',#1051,1.5);
#366=CIRCLE('',#1052,5.);
#367=CIRCLE('',#1054,1.5);
#368=CIRCLE('',#1056,1.5);
#369=CIRCLE('',#1057,5.);
#370=CIRCLE('',#1058,3.5);
#371=CIRCLE('',#1060,1.5);
#372=CIRCLE('',#1062,1.5);
#373=CIRCLE('',#1064,1.5);
#374=CIRCLE('',#1065,1.5);
#375=CIRCLE('',#1067,1.5);
#376=CIRCLE('',#1069,1.5);
#377=CIRCLE('',#1071,5.);
#378=CIRCLE('',#1074,1.5);
#379=CIRCLE('',#1077,1.6);
#380=CIRCLE('',#1079,1.6);
#381=CIRCLE('',#1081,1.5);
#382=CIRCLE('',#1082,5.);
#383=CIRCLE('',#1083,1.6);
#384=CIRCLE('',#1084,1.6);
#385=CIRCLE('',#1085,3.75);
#386=CIRCLE('',#1094,3.75);
#387=VERTEX_POINT('',#1400);
#388=VERTEX_POINT('',#1401);
#389=VERTEX_POINT('',#1403);
#390=VERTEX_POINT('',#1405);
#391=VERTEX_POINT('',#1409);
#392=VERTEX_POINT('',#1411);
#393=VERTEX_POINT('',#1413);
#394=VERTEX_POINT('',#1419);
#395=VERTEX_POINT('',#1421);
#396=VERTEX_POINT('',#1423);
#397=VERTEX_POINT('',#1429);
#398=VERTEX_POINT('',#1431);
#399=VERTEX_POINT('',#1435);
#400=VERTEX_POINT('',#1439);
#401=VERTEX_POINT('',#1443);
#402=VERTEX_POINT('',#1447);
#403=VERTEX_POINT('',#1451);
#404=VERTEX_POINT('',#1452);
#405=VERTEX_POINT('',#1454);
#406=VERTEX_POINT('',#1456);
#407=VERTEX_POINT('',#1460);
#408=VERTEX_POINT('',#1462);
#409=VERTEX_POINT('',#1464);
#410=VERTEX_POINT('',#1470);
#411=VERTEX_POINT('',#1472);
#412=VERTEX_POINT('',#1474);
#413=VERTEX_POINT('',#1480);
#414=VERTEX_POINT('',#1482);
#415=VERTEX_POINT('',#1486);
#416=VERTEX_POINT('',#1490);
#417=VERTEX_POINT('',#1494);
#418=VERTEX_POINT('',#1498);
#419=VERTEX_POINT('',#1502);
#420=VERTEX_POINT('',#1504);
#421=VERTEX_POINT('',#1509);
#422=VERTEX_POINT('',#1515);
#423=VERTEX_POINT('',#1520);
#424=VERTEX_POINT('',#1522);
#425=VERTEX_POINT('',#1527);
#426=VERTEX_POINT('',#1533);
#427=VERTEX_POINT('',#1542);
#428=VERTEX_POINT('',#1543);
#429=VERTEX_POINT('',#1545);
#430=VERTEX_POINT('',#1547);
#431=VERTEX_POINT('',#1551);
#432=VERTEX_POINT('',#1552);
#433=VERTEX_POINT('',#1569);
#434=VERTEX_POINT('',#1571);
#435=VERTEX_POINT('',#1576);
#436=VERTEX_POINT('',#1577);
#437=VERTEX_POINT('',#1582);
#438=VERTEX_POINT('',#1583);
#439=VERTEX_POINT('',#1588);
#440=VERTEX_POINT('',#1589);
#441=VERTEX_POINT('',#1594);
#442=VERTEX_POINT('',#1595);
#443=VERTEX_POINT('',#1613);
#444=VERTEX_POINT('',#1615);
#445=VERTEX_POINT('',#1624);
#446=VERTEX_POINT('',#1626);
#447=VERTEX_POINT('',#1630);
#448=VERTEX_POINT('',#1634);
#449=VERTEX_POINT('',#1638);
#450=VERTEX_POINT('',#1644);
#451=VERTEX_POINT('',#1648);
#452=VERTEX_POINT('',#1653);
#453=VERTEX_POINT('',#1656);
#454=VERTEX_POINT('',#1660);
#455=VERTEX_POINT('',#1665);
#456=VERTEX_POINT('',#1673);
#457=VERTEX_POINT('',#1675);
#458=VERTEX_POINT('',#1681);
#459=VERTEX_POINT('',#1683);
#460=VERTEX_POINT('',#1685);
#461=VERTEX_POINT('',#1688);
#462=VERTEX_POINT('',#1690);
#463=VERTEX_POINT('',#1692);
#464=VERTEX_POINT('',#1705);
#465=VERTEX_POINT('',#1714);
#466=VERTEX_POINT('',#1722);
#467=EDGE_CURVE('',#387,#388,#331,.T.);
#468=EDGE_CURVE('',#388,#389,#185,.T.);
#469=EDGE_CURVE('',#389,#390,#332,.F.);
#470=EDGE_CURVE('',#390,#387,#186,.T.);
#471=EDGE_CURVE('',#391,#387,#333,.T.);
#472=EDGE_CURVE('',#387,#392,#187,.T.);
#473=EDGE_CURVE('',#392,#393,#334,.T.);
#474=EDGE_CURVE('',#393,#391,#188,.T.);
#475=EDGE_CURVE('',#391,#388,#335,.T.);
#476=EDGE_CURVE('',#394,#392,#336,.T.);
#477=EDGE_CURVE('',#392,#395,#189,.T.);
#478=EDGE_CURVE('',#395,#396,#337,.F.);
#479=EDGE_CURVE('',#396,#394,#190,.T.);
#480=EDGE_CURVE('',#394,#393,#338,.T.);
#481=EDGE_CURVE('',#397,#388,#191,.T.);
#482=EDGE_CURVE('',#398,#397,#192,.T.);
#483=EDGE_CURVE('',#389,#398,#193,.T.);
#484=EDGE_CURVE('',#391,#399,#194,.T.);
#485=EDGE_CURVE('',#397,#399,#339,.T.);
#486=EDGE_CURVE('',#400,#393,#195,.T.);
#487=EDGE_CURVE('',#399,#400,#196,.T.);
#488=EDGE_CURVE('',#394,#401,#197,.T.);
#489=EDGE_CURVE('',#400,#401,#340,.T.);
#490=EDGE_CURVE('',#402,#396,#198,.T.);
#491=EDGE_CURVE('',#401,#402,#199,.T.);
#492=EDGE_CURVE('',#403,#404,#341,.T.);
#493=EDGE_CURVE('',#404,#405,#200,.T.);
#494=EDGE_CURVE('',#405,#406,#342,.F.);
#495=EDGE_CURVE('',#406,#403,#201,.T.);
#496=EDGE_CURVE('',#407,#403,#343,.T.);
#497=EDGE_CURVE('',#403,#408,#202,.T.);
#498=EDGE_CURVE('',#408,#409,#344,.T.);
#499=EDGE_CURVE('',#409,#407,#203,.T.);
#500=EDGE_CURVE('',#407,#404,#345,.T.);
#501=EDGE_CURVE('',#410,#408,#346,.T.);
#502=EDGE_CURVE('',#408,#411,#204,.T.);
#503=EDGE_CURVE('',#411,#412,#347,.F.);
#504=EDGE_CURVE('',#412,#410,#205,.T.);
#505=EDGE_CURVE('',#410,#409,#348,.T.);
#506=EDGE_CURVE('',#413,#404,#206,.T.);
#507=EDGE_CURVE('',#414,#413,#207,.T.);
#508=EDGE_CURVE('',#405,#414,#208,.T.);
#509=EDGE_CURVE('',#407,#415,#209,.T.);
#510=EDGE_CURVE('',#413,#415,#349,.T.);
#511=EDGE_CURVE('',#416,#409,#210,.T.);
#512=EDGE_CURVE('',#415,#416,#211,.T.);
#513=EDGE_CURVE('',#410,#417,#212,.T.);
#514=EDGE_CURVE('',#416,#417,#350,.T.);
#515=EDGE_CURVE('',#418,#412,#213,.T.);
#516=EDGE_CURVE('',#417,#418,#214,.T.);
#517=EDGE_CURVE('',#419,#401,#351,.T.);
#518=EDGE_CURVE('',#402,#420,#352,.F.);
#519=EDGE_CURVE('',#420,#419,#215,.T.);
#520=EDGE_CURVE('',#400,#419,#353,.T.);
#521=EDGE_CURVE('',#419,#421,#216,.T.);
#522=EDGE_CURVE('',#421,#399,#354,.T.);
#523=EDGE_CURVE('',#397,#421,#355,.T.);
#524=EDGE_CURVE('',#421,#422,#217,.T.);
#525=EDGE_CURVE('',#422,#398,#356,.F.);
#526=EDGE_CURVE('',#423,#417,#357,.T.);
#527=EDGE_CURVE('',#418,#424,#358,.F.);
#528=EDGE_CURVE('',#424,#423,#218,.T.);
#529=EDGE_CURVE('',#416,#423,#359,.T.);
#530=EDGE_CURVE('',#423,#425,#219,.T.);
#531=EDGE_CURVE('',#425,#415,#360,.T.);
#532=EDGE_CURVE('',#413,#425,#361,.T.);
#533=EDGE_CURVE('',#425,#426,#220,.T.);
#534=EDGE_CURVE('',#426,#414,#362,.F.);
#535=EDGE_CURVE('',#422,#420,#221,.T.);
#536=EDGE_CURVE('',#426,#424,#222,.T.);
#537=EDGE_CURVE('',#427,#428,#363,.T.);
#538=EDGE_CURVE('',#428,#429,#364,.T.);
#539=EDGE_CURVE('',#429,#430,#365,.T.);
#540=EDGE_CURVE('',#430,#427,#366,.T.);
#541=EDGE_CURVE('',#431,#432,#23,.T.);
#542=EDGE_CURVE('',#432,#433,#223,.T.);
#543=EDGE_CURVE('',#433,#434,#367,.T.);
#544=EDGE_CURVE('',#434,#430,#224,.T.);
#545=EDGE_CURVE('',#429,#431,#225,.T.);
#546=EDGE_CURVE('',#435,#436,#368,.T.);
#547=EDGE_CURVE('',#436,#434,#369,.T.);
#548=EDGE_CURVE('',#433,#435,#370,.T.);
#549=EDGE_CURVE('',#437,#438,#371,.T.);
#550=EDGE_CURVE('',#438,#436,#226,.T.);
#551=EDGE_CURVE('',#435,#437,#227,.T.);
#552=EDGE_CURVE('',#439,#440,#372,.T.);
#553=EDGE_CURVE('',#440,#428,#228,.T.);
#554=EDGE_CURVE('',#427,#439,#229,.T.);
#555=EDGE_CURVE('',#441,#442,#24,.T.);
#556=EDGE_CURVE('',#442,#440,#230,.T.);
#557=EDGE_CURVE('',#440,#443,#373,.T.);
#558=EDGE_CURVE('',#443,#444,#231,.T.);
#559=EDGE_CURVE('',#444,#437,#374,.T.);
#560=EDGE_CURVE('',#437,#441,#232,.T.);
#561=EDGE_CURVE('',#444,#438,#375,.T.);
#562=EDGE_CURVE('',#439,#443,#376,.T.);
#563=EDGE_CURVE('',#436,#445,#233,.T.);
#564=EDGE_CURVE('',#445,#446,#377,.T.);
#565=EDGE_CURVE('',#446,#434,#234,.T.);
#566=EDGE_CURVE('',#447,#438,#235,.T.);
#567=EDGE_CURVE('',#445,#447,#236,.T.);
#568=EDGE_CURVE('',#444,#448,#237,.T.);
#569=EDGE_CURVE('',#448,#447,#378,.T.);
#570=EDGE_CURVE('',#449,#443,#238,.T.);
#571=EDGE_CURVE('',#390,#449,#239,.T.);
#572=EDGE_CURVE('',#395,#406,#240,.T.);
#573=EDGE_CURVE('',#411,#448,#241,.T.);
#574=EDGE_CURVE('',#432,#450,#25,.T.);
#575=EDGE_CURVE('',#450,#451,#242,.T.);
#576=EDGE_CURVE('',#451,#441,#26,.T.);
#577=EDGE_CURVE('',#452,#452,#379,.T.);
#578=EDGE_CURVE('',#442,#453,#27,.T.);
#579=EDGE_CURVE('',#453,#454,#243,.T.);
#580=EDGE_CURVE('',#454,#431,#28,.T.);
#581=EDGE_CURVE('',#455,#455,#380,.T.);
#582=EDGE_CURVE('',#451,#456,#244,.T.);
#583=EDGE_CURVE('',#456,#457,#29,.T.);
#584=EDGE_CURVE('',#453,#457,#245,.T.);
#585=EDGE_CURVE('',#458,#449,#381,.T.);
#586=EDGE_CURVE('',#458,#459,#246,.T.);
#587=EDGE_CURVE('',#460,#459,#382,.T.);
#588=EDGE_CURVE('',#460,#446,#247,.T.);
#589=EDGE_CURVE('',#461,#461,#383,.T.);
#590=EDGE_CURVE('',#462,#462,#384,.T.);
#591=EDGE_CURVE('',#463,#463,#385,.T.);
#592=EDGE_CURVE('',#439,#458,#248,.T.);
#593=EDGE_CURVE('',#430,#460,#249,.T.);
#594=EDGE_CURVE('',#459,#427,#250,.T.);
#595=EDGE_CURVE('',#452,#461,#251,.T.);
#596=EDGE_CURVE('',#455,#462,#252,.T.);
#597=EDGE_CURVE('',#450,#464,#253,.T.);
#598=EDGE_CURVE('',#464,#456,#254,.T.);
#599=EDGE_CURVE('',#454,#465,#255,.T.);
#600=EDGE_CURVE('',#465,#464,#30,.T.);
#601=EDGE_CURVE('',#457,#465,#256,.T.);
#602=EDGE_CURVE('',#466,#466,#386,.T.);
#603=EDGE_CURVE('',#466,#463,#257,.T.);
#604=ORIENTED_EDGE('',*,*,#467,.T.);
#605=ORIENTED_EDGE('',*,*,#468,.T.);
#606=ORIENTED_EDGE('',*,*,#469,.T.);
#607=ORIENTED_EDGE('',*,*,#470,.T.);
#608=ORIENTED_EDGE('',*,*,#471,.T.);
#609=ORIENTED_EDGE('',*,*,#472,.T.);
#610=ORIENTED_EDGE('',*,*,#473,.T.);
#611=ORIENTED_EDGE('',*,*,#474,.T.);
#612=ORIENTED_EDGE('',*,*,#471,.F.);
#613=ORIENTED_EDGE('',*,*,#475,.T.);
#614=ORIENTED_EDGE('',*,*,#467,.F.);
#615=ORIENTED_EDGE('',*,*,#476,.T.);
#616=ORIENTED_EDGE('',*,*,#477,.T.);
#617=ORIENTED_EDGE('',*,*,#478,.T.);
#618=ORIENTED_EDGE('',*,*,#479,.T.);
#619=ORIENTED_EDGE('',*,*,#476,.F.);
#620=ORIENTED_EDGE('',*,*,#480,.T.);
#621=ORIENTED_EDGE('',*,*,#473,.F.);
#622=ORIENTED_EDGE('',*,*,#468,.F.);
#623=ORIENTED_EDGE('',*,*,#481,.F.);
#624=ORIENTED_EDGE('',*,*,#482,.F.);
#625=ORIENTED_EDGE('',*,*,#483,.F.);
#626=ORIENTED_EDGE('',*,*,#475,.F.);
#627=ORIENTED_EDGE('',*,*,#484,.T.);
#628=ORIENTED_EDGE('',*,*,#485,.F.);
#629=ORIENTED_EDGE('',*,*,#481,.T.);
#630=ORIENTED_EDGE('',*,*,#474,.F.);
#631=ORIENTED_EDGE('',*,*,#486,.F.);
#632=ORIENTED_EDGE('',*,*,#487,.F.);
#633=ORIENTED_EDGE('',*,*,#484,.F.);
#634=ORIENTED_EDGE('',*,*,#480,.F.);
#635=ORIENTED_EDGE('',*,*,#488,.T.);
#636=ORIENTED_EDGE('',*,*,#489,.F.);
#637=ORIENTED_EDGE('',*,*,#486,.T.);
#638=ORIENTED_EDGE('',*,*,#479,.F.);
#639=ORIENTED_EDGE('',*,*,#490,.F.);
#640=ORIENTED_EDGE('',*,*,#491,.F.);
#641=ORIENTED_EDGE('',*,*,#488,.F.);
#642=ORIENTED_EDGE('',*,*,#492,.T.);
#643=ORIENTED_EDGE('',*,*,#493,.T.);
#644=ORIENTED_EDGE('',*,*,#494,.T.);
#645=ORIENTED_EDGE('',*,*,#495,.T.);
#646=ORIENTED_EDGE('',*,*,#496,.T.);
#647=ORIENTED_EDGE('',*,*,#497,.T.);
#648=ORIENTED_EDGE('',*,*,#498,.T.);
#649=ORIENTED_EDGE('',*,*,#499,.T.);
#650=ORIENTED_EDGE('',*,*,#496,.F.);
#651=ORIENTED_EDGE('',*,*,#500,.T.);
#652=ORIENTED_EDGE('',*,*,#492,.F.);
#653=ORIENTED_EDGE('',*,*,#501,.T.);
#654=ORIENTED_EDGE('',*,*,#502,.T.);
#655=ORIENTED_EDGE('',*,*,#503,.T.);
#656=ORIENTED_EDGE('',*,*,#504,.T.);
#657=ORIENTED_EDGE('',*,*,#501,.F.);
#658=ORIENTED_EDGE('',*,*,#505,.T.);
#659=ORIENTED_EDGE('',*,*,#498,.F.);
#660=ORIENTED_EDGE('',*,*,#493,.F.);
#661=ORIENTED_EDGE('',*,*,#506,.F.);
#662=ORIENTED_EDGE('',*,*,#507,.F.);
#663=ORIENTED_EDGE('',*,*,#508,.F.);
#664=ORIENTED_EDGE('',*,*,#500,.F.);
#665=ORIENTED_EDGE('',*,*,#509,.T.);
#666=ORIENTED_EDGE('',*,*,#510,.F.);
#667=ORIENTED_EDGE('',*,*,#506,.T.);
#668=ORIENTED_EDGE('',*,*,#499,.F.);
#669=ORIENTED_EDGE('',*,*,#511,.F.);
#670=ORIENTED_EDGE('',*,*,#512,.F.);
#671=ORIENTED_EDGE('',*,*,#509,.F.);
#672=ORIENTED_EDGE('',*,*,#505,.F.);
#673=ORIENTED_EDGE('',*,*,#513,.T.);
#674=ORIENTED_EDGE('',*,*,#514,.F.);
#675=ORIENTED_EDGE('',*,*,#511,.T.);
#676=ORIENTED_EDGE('',*,*,#504,.F.);
#677=ORIENTED_EDGE('',*,*,#515,.F.);
#678=ORIENTED_EDGE('',*,*,#516,.F.);
#679=ORIENTED_EDGE('',*,*,#513,.F.);
#680=ORIENTED_EDGE('',*,*,#517,.T.);
#681=ORIENTED_EDGE('',*,*,#491,.T.);
#682=ORIENTED_EDGE('',*,*,#518,.T.);
#683=ORIENTED_EDGE('',*,*,#519,.T.);
#684=ORIENTED_EDGE('',*,*,#520,.T.);
#685=ORIENTED_EDGE('',*,*,#521,.T.);
#686=ORIENTED_EDGE('',*,*,#522,.T.);
#687=ORIENTED_EDGE('',*,*,#487,.T.);
#688=ORIENTED_EDGE('',*,*,#520,.F.);
#689=ORIENTED_EDGE('',*,*,#489,.T.);
#690=ORIENTED_EDGE('',*,*,#517,.F.);
#691=ORIENTED_EDGE('',*,*,#523,.T.);
#692=ORIENTED_EDGE('',*,*,#524,.T.);
#693=ORIENTED_EDGE('',*,*,#525,.T.);
#694=ORIENTED_EDGE('',*,*,#482,.T.);
#695=ORIENTED_EDGE('',*,*,#523,.F.);
#696=ORIENTED_EDGE('',*,*,#485,.T.);
#697=ORIENTED_EDGE('',*,*,#522,.F.);
#698=ORIENTED_EDGE('',*,*,#526,.T.);
#699=ORIENTED_EDGE('',*,*,#516,.T.);
#700=ORIENTED_EDGE('',*,*,#527,.T.);
#701=ORIENTED_EDGE('',*,*,#528,.T.);
#702=ORIENTED_EDGE('',*,*,#529,.T.);
#703=ORIENTED_EDGE('',*,*,#530,.T.);
#704=ORIENTED_EDGE('',*,*,#531,.T.);
#705=ORIENTED_EDGE('',*,*,#512,.T.);
#706=ORIENTED_EDGE('',*,*,#529,.F.);
#707=ORIENTED_EDGE('',*,*,#514,.T.);
#708=ORIENTED_EDGE('',*,*,#526,.F.);
#709=ORIENTED_EDGE('',*,*,#532,.T.);
#710=ORIENTED_EDGE('',*,*,#533,.T.);
#711=ORIENTED_EDGE('',*,*,#534,.T.);
#712=ORIENTED_EDGE('',*,*,#507,.T.);
#713=ORIENTED_EDGE('',*,*,#532,.F.);
#714=ORIENTED_EDGE('',*,*,#510,.T.);
#715=ORIENTED_EDGE('',*,*,#531,.F.);
#716=ORIENTED_EDGE('',*,*,#519,.F.);
#717=ORIENTED_EDGE('',*,*,#535,.F.);
#718=ORIENTED_EDGE('',*,*,#524,.F.);
#719=ORIENTED_EDGE('',*,*,#521,.F.);
#720=ORIENTED_EDGE('',*,*,#528,.F.);
#721=ORIENTED_EDGE('',*,*,#536,.F.);
#722=ORIENTED_EDGE('',*,*,#533,.F.);
#723=ORIENTED_EDGE('',*,*,#530,.F.);
#724=ORIENTED_EDGE('',*,*,#537,.T.);
#725=ORIENTED_EDGE('',*,*,#538,.T.);
#726=ORIENTED_EDGE('',*,*,#539,.T.);
#727=ORIENTED_EDGE('',*,*,#540,.T.);
#728=ORIENTED_EDGE('',*,*,#541,.T.);
#729=ORIENTED_EDGE('',*,*,#542,.T.);
#730=ORIENTED_EDGE('',*,*,#543,.T.);
#731=ORIENTED_EDGE('',*,*,#544,.T.);
#732=ORIENTED_EDGE('',*,*,#539,.F.);
#733=ORIENTED_EDGE('',*,*,#545,.T.);
#734=ORIENTED_EDGE('',*,*,#546,.T.);
#735=ORIENTED_EDGE('',*,*,#547,.T.);
#736=ORIENTED_EDGE('',*,*,#543,.F.);
#737=ORIENTED_EDGE('',*,*,#548,.T.);
#738=ORIENTED_EDGE('',*,*,#549,.T.);
#739=ORIENTED_EDGE('',*,*,#550,.T.);
#740=ORIENTED_EDGE('',*,*,#546,.F.);
#741=ORIENTED_EDGE('',*,*,#551,.T.);
#742=ORIENTED_EDGE('',*,*,#552,.T.);
#743=ORIENTED_EDGE('',*,*,#553,.T.);
#744=ORIENTED_EDGE('',*,*,#537,.F.);
#745=ORIENTED_EDGE('',*,*,#554,.T.);
#746=ORIENTED_EDGE('',*,*,#555,.T.);
#747=ORIENTED_EDGE('',*,*,#556,.T.);
#748=ORIENTED_EDGE('',*,*,#557,.T.);
#749=ORIENTED_EDGE('',*,*,#558,.T.);
#750=ORIENTED_EDGE('',*,*,#559,.T.);
#751=ORIENTED_EDGE('',*,*,#560,.T.);
#752=ORIENTED_EDGE('',*,*,#559,.F.);
#753=ORIENTED_EDGE('',*,*,#561,.T.);
#754=ORIENTED_EDGE('',*,*,#549,.F.);
#755=ORIENTED_EDGE('',*,*,#552,.F.);
#756=ORIENTED_EDGE('',*,*,#562,.T.);
#757=ORIENTED_EDGE('',*,*,#557,.F.);
#758=ORIENTED_EDGE('',*,*,#547,.F.);
#759=ORIENTED_EDGE('',*,*,#563,.T.);
#760=ORIENTED_EDGE('',*,*,#564,.T.);
#761=ORIENTED_EDGE('',*,*,#565,.T.);
#762=ORIENTED_EDGE('',*,*,#550,.F.);
#763=ORIENTED_EDGE('',*,*,#566,.F.);
#764=ORIENTED_EDGE('',*,*,#567,.F.);
#765=ORIENTED_EDGE('',*,*,#563,.F.);
#766=ORIENTED_EDGE('',*,*,#561,.F.);
#767=ORIENTED_EDGE('',*,*,#568,.T.);
#768=ORIENTED_EDGE('',*,*,#569,.T.);
#769=ORIENTED_EDGE('',*,*,#566,.T.);
#770=ORIENTED_EDGE('',*,*,#558,.F.);
#771=ORIENTED_EDGE('',*,*,#570,.F.);
#772=ORIENTED_EDGE('',*,*,#571,.F.);
#773=ORIENTED_EDGE('',*,*,#469,.F.);
#774=ORIENTED_EDGE('',*,*,#483,.T.);
#775=ORIENTED_EDGE('',*,*,#525,.F.);
#776=ORIENTED_EDGE('',*,*,#535,.T.);
#777=ORIENTED_EDGE('',*,*,#518,.F.);
#778=ORIENTED_EDGE('',*,*,#490,.T.);
#779=ORIENTED_EDGE('',*,*,#478,.F.);
#780=ORIENTED_EDGE('',*,*,#572,.T.);
#781=ORIENTED_EDGE('',*,*,#494,.F.);
#782=ORIENTED_EDGE('',*,*,#508,.T.);
#783=ORIENTED_EDGE('',*,*,#534,.F.);
#784=ORIENTED_EDGE('',*,*,#536,.T.);
#785=ORIENTED_EDGE('',*,*,#527,.F.);
#786=ORIENTED_EDGE('',*,*,#515,.T.);
#787=ORIENTED_EDGE('',*,*,#503,.F.);
#788=ORIENTED_EDGE('',*,*,#573,.T.);
#789=ORIENTED_EDGE('',*,*,#568,.F.);
#790=ORIENTED_EDGE('',*,*,#542,.F.);
#791=ORIENTED_EDGE('',*,*,#574,.T.);
#792=ORIENTED_EDGE('',*,*,#575,.T.);
#793=ORIENTED_EDGE('',*,*,#576,.T.);
#794=ORIENTED_EDGE('',*,*,#560,.F.);
#795=ORIENTED_EDGE('',*,*,#551,.F.);
#796=ORIENTED_EDGE('',*,*,#548,.F.);
#797=ORIENTED_EDGE('',*,*,#577,.T.);
#798=ORIENTED_EDGE('',*,*,#545,.F.);
#799=ORIENTED_EDGE('',*,*,#538,.F.);
#800=ORIENTED_EDGE('',*,*,#553,.F.);
#801=ORIENTED_EDGE('',*,*,#556,.F.);
#802=ORIENTED_EDGE('',*,*,#578,.T.);
#803=ORIENTED_EDGE('',*,*,#579,.T.);
#804=ORIENTED_EDGE('',*,*,#580,.T.);
#805=ORIENTED_EDGE('',*,*,#581,.T.);
#806=ORIENTED_EDGE('',*,*,#555,.F.);
#807=ORIENTED_EDGE('',*,*,#576,.F.);
#808=ORIENTED_EDGE('',*,*,#582,.T.);
#809=ORIENTED_EDGE('',*,*,#583,.T.);
#810=ORIENTED_EDGE('',*,*,#584,.F.);
#811=ORIENTED_EDGE('',*,*,#578,.F.);
#812=ORIENTED_EDGE('',*,*,#571,.T.);
#813=ORIENTED_EDGE('',*,*,#585,.F.);
#814=ORIENTED_EDGE('',*,*,#586,.T.);
#815=ORIENTED_EDGE('',*,*,#587,.F.);
#816=ORIENTED_EDGE('',*,*,#588,.T.);
#817=ORIENTED_EDGE('',*,*,#564,.F.);
#818=ORIENTED_EDGE('',*,*,#567,.T.);
#819=ORIENTED_EDGE('',*,*,#569,.F.);
#820=ORIENTED_EDGE('',*,*,#573,.F.);
#821=ORIENTED_EDGE('',*,*,#502,.F.);
#822=ORIENTED_EDGE('',*,*,#497,.F.);
#823=ORIENTED_EDGE('',*,*,#495,.F.);
#824=ORIENTED_EDGE('',*,*,#572,.F.);
#825=ORIENTED_EDGE('',*,*,#477,.F.);
#826=ORIENTED_EDGE('',*,*,#472,.F.);
#827=ORIENTED_EDGE('',*,*,#470,.F.);
#828=ORIENTED_EDGE('',*,*,#589,.T.);
#829=ORIENTED_EDGE('',*,*,#590,.T.);
#830=ORIENTED_EDGE('',*,*,#591,.T.);
#831=ORIENTED_EDGE('',*,*,#562,.F.);
#832=ORIENTED_EDGE('',*,*,#592,.T.);
#833=ORIENTED_EDGE('',*,*,#585,.T.);
#834=ORIENTED_EDGE('',*,*,#570,.T.);
#835=ORIENTED_EDGE('',*,*,#544,.F.);
#836=ORIENTED_EDGE('',*,*,#565,.F.);
#837=ORIENTED_EDGE('',*,*,#588,.F.);
#838=ORIENTED_EDGE('',*,*,#593,.F.);
#839=ORIENTED_EDGE('',*,*,#540,.F.);
#840=ORIENTED_EDGE('',*,*,#593,.T.);
#841=ORIENTED_EDGE('',*,*,#587,.T.);
#842=ORIENTED_EDGE('',*,*,#594,.T.);
#843=ORIENTED_EDGE('',*,*,#577,.F.);
#844=ORIENTED_EDGE('',*,*,#595,.T.);
#845=ORIENTED_EDGE('',*,*,#589,.F.);
#846=ORIENTED_EDGE('',*,*,#595,.F.);
#847=ORIENTED_EDGE('',*,*,#581,.F.);
#848=ORIENTED_EDGE('',*,*,#596,.T.);
#849=ORIENTED_EDGE('',*,*,#590,.F.);
#850=ORIENTED_EDGE('',*,*,#596,.F.);
#851=ORIENTED_EDGE('',*,*,#575,.F.);
#852=ORIENTED_EDGE('',*,*,#597,.T.);
#853=ORIENTED_EDGE('',*,*,#598,.T.);
#854=ORIENTED_EDGE('',*,*,#582,.F.);
#855=ORIENTED_EDGE('',*,*,#541,.F.);
#856=ORIENTED_EDGE('',*,*,#580,.F.);
#857=ORIENTED_EDGE('',*,*,#599,.T.);
#858=ORIENTED_EDGE('',*,*,#600,.T.);
#859=ORIENTED_EDGE('',*,*,#597,.F.);
#860=ORIENTED_EDGE('',*,*,#574,.F.);
#861=ORIENTED_EDGE('',*,*,#579,.F.);
#862=ORIENTED_EDGE('',*,*,#584,.T.);
#863=ORIENTED_EDGE('',*,*,#601,.T.);
#864=ORIENTED_EDGE('',*,*,#599,.F.);
#865=ORIENTED_EDGE('',*,*,#601,.F.);
#866=ORIENTED_EDGE('',*,*,#583,.F.);
#867=ORIENTED_EDGE('',*,*,#598,.F.);
#868=ORIENTED_EDGE('',*,*,#600,.F.);
#869=ORIENTED_EDGE('',*,*,#602,.F.);
#870=ORIENTED_EDGE('',*,*,#602,.T.);
#871=ORIENTED_EDGE('',*,*,#603,.T.);
#872=ORIENTED_EDGE('',*,*,#591,.F.);
#873=ORIENTED_EDGE('',*,*,#603,.F.);
#874=ORIENTED_EDGE('',*,*,#554,.F.);
#875=ORIENTED_EDGE('',*,*,#594,.F.);
#876=ORIENTED_EDGE('',*,*,#586,.F.);
#877=ORIENTED_EDGE('',*,*,#592,.F.);
#878=CYLINDRICAL_SURFACE('',#984,1.5);
#879=CYLINDRICAL_SURFACE('',#987,1.5);
#880=CYLINDRICAL_SURFACE('',#992,1.5);
#881=CYLINDRICAL_SURFACE('',#998,1.5);
#882=CYLINDRICAL_SURFACE('',#1001,1.5);
#883=CYLINDRICAL_SURFACE('',#1004,1.5);
#884=CYLINDRICAL_SURFACE('',#1007,1.5);
#885=CYLINDRICAL_SURFACE('',#1012,1.5);
#886=CYLINDRICAL_SURFACE('',#1018,1.5);
#887=CYLINDRICAL_SURFACE('',#1021,1.5);
#888=CYLINDRICAL_SURFACE('',#1024,1.5);
#889=CYLINDRICAL_SURFACE('',#1027,1.5);
#890=CYLINDRICAL_SURFACE('',#1031,1.5);
#891=CYLINDRICAL_SURFACE('',#1035,1.5);
#892=CYLINDRICAL_SURFACE('',#1038,1.5);
#893=CYLINDRICAL_SURFACE('',#1042,1.5);
#894=CYLINDRICAL_SURFACE('',#1053,1.5);
#895=CYLINDRICAL_SURFACE('',#1059,1.5);
#896=CYLINDRICAL_SURFACE('',#1061,1.5);
#897=CYLINDRICAL_SURFACE('',#1063,1.5);
#898=CYLINDRICAL_SURFACE('',#1070,5.);
#899=CYLINDRICAL_SURFACE('',#1073,1.5);
#900=CYLINDRICAL_SURFACE('',#1086,1.5);
#901=CYLINDRICAL_SURFACE('',#1088,5.);
#902=CYLINDRICAL_SURFACE('',#1089,1.6);
#903=CYLINDRICAL_SURFACE('',#1090,1.6);
#904=CYLINDRICAL_SURFACE('',#1095,3.75);
#905=ADVANCED_FACE('',(#61),#878,.T.);
#906=ADVANCED_FACE('',(#62),#879,.T.);
#907=ADVANCED_FACE('',(#63),#51,.T.);
#908=ADVANCED_FACE('',(#64),#880,.T.);
#909=ADVANCED_FACE('',(#65),#52,.T.);
#910=ADVANCED_FACE('',(#66),#33,.T.);
#911=ADVANCED_FACE('',(#67),#881,.T.);
#912=ADVANCED_FACE('',(#68),#34,.T.);
#913=ADVANCED_FACE('',(#69),#882,.T.);
#914=ADVANCED_FACE('',(#70),#35,.T.);
#915=ADVANCED_FACE('',(#71),#883,.T.);
#916=ADVANCED_FACE('',(#72),#884,.T.);
#917=ADVANCED_FACE('',(#73),#53,.T.);
#918=ADVANCED_FACE('',(#74),#885,.T.);
#919=ADVANCED_FACE('',(#75),#54,.T.);
#920=ADVANCED_FACE('',(#76),#36,.T.);
#921=ADVANCED_FACE('',(#77),#886,.T.);
#922=ADVANCED_FACE('',(#78),#37,.T.);
#923=ADVANCED_FACE('',(#79),#887,.T.);
#924=ADVANCED_FACE('',(#80),#38,.T.);
#925=ADVANCED_FACE('',(#81),#888,.T.);
#926=ADVANCED_FACE('',(#82),#889,.T.);
#927=ADVANCED_FACE('',(#83),#55,.T.);
#928=ADVANCED_FACE('',(#84),#890,.T.);
#929=ADVANCED_FACE('',(#85),#56,.T.);
#930=ADVANCED_FACE('',(#86),#891,.T.);
#931=ADVANCED_FACE('',(#87),#892,.T.);
#932=ADVANCED_FACE('',(#88),#57,.T.);
#933=ADVANCED_FACE('',(#89),#893,.T.);
#934=ADVANCED_FACE('',(#90),#58,.T.);
#935=ADVANCED_FACE('',(#91),#39,.T.);
#936=ADVANCED_FACE('',(#92),#40,.T.);
#937=ADVANCED_FACE('',(#93),#31,.T.);
#938=ADVANCED_FACE('',(#94),#894,.T.);
#939=ADVANCED_FACE('',(#95),#32,.T.);
#940=ADVANCED_FACE('',(#96),#895,.T.);
#941=ADVANCED_FACE('',(#97),#896,.T.);
#942=ADVANCED_FACE('',(#98),#897,.T.);
#943=ADVANCED_FACE('',(#99),#59,.T.);
#944=ADVANCED_FACE('',(#100),#60,.T.);
#945=ADVANCED_FACE('',(#101),#898,.T.);
#946=ADVANCED_FACE('',(#102),#41,.T.);
#947=ADVANCED_FACE('',(#103),#899,.T.);
#948=ADVANCED_FACE('',(#104),#42,.T.);
#949=ADVANCED_FACE('',(#105,#17),#43,.T.);
#950=ADVANCED_FACE('',(#106,#18),#44,.T.);
#951=ADVANCED_FACE('',(#107),#15,.F.);
#952=ADVANCED_FACE('',(#108,#19,#20,#21),#45,.F.);
#953=ADVANCED_FACE('',(#109),#900,.T.);
#954=ADVANCED_FACE('',(#110),#46,.T.);
#955=ADVANCED_FACE('',(#111),#901,.T.);
#956=ADVANCED_FACE('',(#112),#902,.F.);
#957=ADVANCED_FACE('',(#113),#903,.F.);
#958=ADVANCED_FACE('',(#114),#47,.F.);
#959=ADVANCED_FACE('',(#115),#16,.F.);
#960=ADVANCED_FACE('',(#116),#48,.F.);
#961=ADVANCED_FACE('',(#117,#22),#49,.T.);
#962=ADVANCED_FACE('',(#118),#904,.F.);
#963=ADVANCED_FACE('',(#119),#50,.T.);
#964=CLOSED_SHELL('',(#905,#906,#907,#908,#909,#910,#911,#912,#913,#914,
#915,#916,#917,#918,#919,#920,#921,#922,#923,#924,#925,#926,#927,#928,#929,
#930,#931,#932,#933,#934,#935,#936,#937,#938,#939,#940,#941,#942,#943,#944,
#945,#946,#947,#948,#949,#950,#951,#952,#953,#954,#955,#956,#957,#958,#959,
#960,#961,#962,#963));
#965=DERIVED_UNIT_ELEMENT(#967,1.);
#966=DERIVED_UNIT_ELEMENT(#1732,3.);
#967=(
MASS_UNIT()
NAMED_UNIT(*)
SI_UNIT($,.GRAM.)
);
#968=DERIVED_UNIT((#965,#966));
#969=MEASURE_REPRESENTATION_ITEM('density measure',
POSITIVE_RATIO_MEASURE(1.),#968);
#970=PROPERTY_DEFINITION_REPRESENTATION(#975,#972);
#971=PROPERTY_DEFINITION_REPRESENTATION(#976,#973);
#972=REPRESENTATION('material name',(#974),#1729);
#973=REPRESENTATION('density',(#969),#1729);
#974=DESCRIPTIVE_REPRESENTATION_ITEM('Generisch','Generisch');
#975=PROPERTY_DEFINITION('material property','material name',#1739);
#976=PROPERTY_DEFINITION('material property','density of part',#1739);
#977=DATE_TIME_ROLE('creation_date');
#978=APPLIED_DATE_AND_TIME_ASSIGNMENT(#979,#977,(#1739));
#979=DATE_AND_TIME(#980,#981);
#980=CALENDAR_DATE(2015,5,11);
#981=LOCAL_TIME(11,53,29.,#982);
#982=COORDINATED_UNIVERSAL_TIME_OFFSET(0,0,.BEHIND.);
#983=AXIS2_PLACEMENT_3D('placement',#1398,#1097,#1098);
#984=AXIS2_PLACEMENT_3D('',#1399,#1099,#1100);
#985=AXIS2_PLACEMENT_3D('',#1402,#1101,#1102);
#986=AXIS2_PLACEMENT_3D('',#1406,#1104,#1105);
#987=AXIS2_PLACEMENT_3D('',#1408,#1107,#1108);
#988=AXIS2_PLACEMENT_3D('',#1410,#1109,#1110);
#989=AXIS2_PLACEMENT_3D('',#1414,#1112,#1113);
#990=AXIS2_PLACEMENT_3D('',#1416,#1115,#1116);
#991=AXIS2_PLACEMENT_3D('',#1417,#1117,#1118);
#992=AXIS2_PLACEMENT_3D('',#1418,#1119,#1120);
#993=AXIS2_PLACEMENT_3D('',#1420,#1121,#1122);
#994=AXIS2_PLACEMENT_3D('',#1424,#1124,#1125);
#995=AXIS2_PLACEMENT_3D('',#1426,#1127,#1128);
#996=AXIS2_PLACEMENT_3D('',#1427,#1129,#1130);
#997=AXIS2_PLACEMENT_3D('',#1428,#1131,#1132);
#998=AXIS2_PLACEMENT_3D('',#1434,#1136,#1137);
#999=AXIS2_PLACEMENT_3D('',#1437,#1139,#1140);
#1000=AXIS2_PLACEMENT_3D('',#1438,#1141,#1142);
#1001=AXIS2_PLACEMENT_3D('',#1442,#1145,#1146);
#1002=AXIS2_PLACEMENT_3D('',#1445,#1148,#1149);
#1003=AXIS2_PLACEMENT_3D('',#1446,#1150,#1151);
#1004=AXIS2_PLACEMENT_3D('',#1450,#1154,#1155);
#1005=AXIS2_PLACEMENT_3D('',#1453,#1156,#1157);
#1006=AXIS2_PLACEMENT_3D('',#1457,#1159,#1160);
#1007=AXIS2_PLACEMENT_3D('',#1459,#1162,#1163);
#1008=AXIS2_PLACEMENT_3D('',#1461,#1164,#1165);
#1009=AXIS2_PLACEMENT_3D('',#1465,#1167,#1168);
#1010=AXIS2_PLACEMENT_3D('',#1467,#1170,#1171);
#1011=AXIS2_PLACEMENT_3D('',#1468,#1172,#1173);
#1012=AXIS2_PLACEMENT_3D('',#1469,#1174,#1175);
#1013=AXIS2_PLACEMENT_3D('',#1471,#1176,#1177);
#1014=AXIS2_PLACEMENT_3D('',#1475,#1179,#1180);
#1015=AXIS2_PLACEMENT_3D('',#1477,#1182,#1183);
#1016=AXIS2_PLACEMENT_3D('',#1478,#1184,#1185);
#1017=AXIS2_PLACEMENT_3D('',#1479,#1186,#1187);
#1018=AXIS2_PLACEMENT_3D('',#1485,#1191,#1192);
#1019=AXIS2_PLACEMENT_3D('',#1488,#1194,#1195);
#1020=AXIS2_PLACEMENT_3D('',#1489,#1196,#1197);
#1021=AXIS2_PLACEMENT_3D('',#1493,#1200,#1201);
#1022=AXIS2_PLACEMENT_3D('',#1496,#1203,#1204);
#1023=AXIS2_PLACEMENT_3D('',#1497,#1205,#1206);
#1024=AXIS2_PLACEMENT_3D('',#1501,#1209,#1210);
#1025=AXIS2_PLACEMENT_3D('',#1503,#1211,#1212);
#1026=AXIS2_PLACEMENT_3D('',#1505,#1213,#1214);
#1027=AXIS2_PLACEMENT_3D('',#1507,#1216,#1217);
#1028=AXIS2_PLACEMENT_3D('',#1508,#1218,#1219);
#1029=AXIS2_PLACEMENT_3D('',#1511,#1221,#1222);
#1030=AXIS2_PLACEMENT_3D('',#1512,#1223,#1224);
#1031=AXIS2_PLACEMENT_3D('',#1513,#1225,#1226);
#1032=AXIS2_PLACEMENT_3D('',#1514,#1227,#1228);
#1033=AXIS2_PLACEMENT_3D('',#1517,#1230,#1231);
#1034=AXIS2_PLACEMENT_3D('',#1518,#1232,#1233);
#1035=AXIS2_PLACEMENT_3D('',#1519,#1234,#1235);
#1036=AXIS2_PLACEMENT_3D('',#1521,#1236,#1237);
#1037=AXIS2_PLACEMENT_3D('',#1523,#1238,#1239);
#1038=AXIS2_PLACEMENT_3D('',#1525,#1241,#1242);
#1039=AXIS2_PLACEMENT_3D('',#1526,#1243,#1244);
#1040=AXIS2_PLACEMENT_3D('',#1529,#1246,#1247);
#1041=AXIS2_PLACEMENT_3D('',#1530,#1248,#1249);
#1042=AXIS2_PLACEMENT_3D('',#1531,#1250,#1251);
#1043=AXIS2_PLACEMENT_3D('',#1532,#1252,#1253);
#1044=AXIS2_PLACEMENT_3D('',#1535,#1255,#1256);
#1045=AXIS2_PLACEMENT_3D('',#1536,#1257,#1258);
#1046=AXIS2_PLACEMENT_3D('',#1537,#1259,#1260);
#1047=AXIS2_PLACEMENT_3D('',#1539,#1262,#1263);
#1048=AXIS2_PLACEMENT_3D('',#1541,#1265,#1266);
#1049=AXIS2_PLACEMENT_3D('',#1544,#1267,#1268);
#1050=AXIS2_PLACEMENT_3D('',#1546,#1269,#1270);
#1051=AXIS2_PLACEMENT_3D('',#1548,#1271,#1272);
#1052=AXIS2_PLACEMENT_3D('',#1549,#1273,#1274);
#1053=AXIS2_PLACEMENT_3D('',#1550,#1275,#1276);
#1054=AXIS2_PLACEMENT_3D('',#1572,#1278,#1279);
#1055=AXIS2_PLACEMENT_3D('',#1575,#1282,#1283);
#1056=AXIS2_PLACEMENT_3D('',#1578,#1284,#1285);
#1057=AXIS2_PLACEMENT_3D('',#1579,#1286,#1287);
#1058=AXIS2_PLACEMENT_3D('',#1580,#1288,#1289);
#1059=AXIS2_PLACEMENT_3D('',#1581,#1290,#1291);
#1060=AXIS2_PLACEMENT_3D('',#1584,#1292,#1293);
#1061=AXIS2_PLACEMENT_3D('',#1587,#1296,#1297);
#1062=AXIS2_PLACEMENT_3D('',#1590,#1298,#1299);
#1063=AXIS2_PLACEMENT_3D('',#1593,#1302,#1303);
#1064=AXIS2_PLACEMENT_3D('',#1614,#1305,#1306);
#1065=AXIS2_PLACEMENT_3D('',#1617,#1308,#1309);
#1066=AXIS2_PLACEMENT_3D('',#1619,#1311,#1312);
#1067=AXIS2_PLACEMENT_3D('',#1620,#1313,#1314);
#1068=AXIS2_PLACEMENT_3D('',#1621,#1315,#1316);
#1069=AXIS2_PLACEMENT_3D('',#1622,#1317,#1318);
#1070=AXIS2_PLACEMENT_3D('',#1623,#1319,#1320);
#1071=AXIS2_PLACEMENT_3D('',#1627,#1322,#1323);
#1072=AXIS2_PLACEMENT_3D('',#1629,#1325,#1326);
#1073=AXIS2_PLACEMENT_3D('',#1633,#1329,#1330);
#1074=AXIS2_PLACEMENT_3D('',#1636,#1332,#1333);
#1075=AXIS2_PLACEMENT_3D('',#1637,#1334,#1335);
#1076=AXIS2_PLACEMENT_3D('',#1643,#1340,#1341);
#1077=AXIS2_PLACEMENT_3D('',#1654,#1343,#1344);
#1078=AXIS2_PLACEMENT_3D('',#1655,#1345,#1346);
#1079=AXIS2_PLACEMENT_3D('',#1666,#1348,#1349);
#1080=AXIS2_PLACEMENT_3D('',#1680,#1352,#1353);
#1081=AXIS2_PLACEMENT_3D('',#1682,#1354,#1355);
#1082=AXIS2_PLACEMENT_3D('',#1686,#1357,#1358);
#1083=AXIS2_PLACEMENT_3D('',#1689,#1360,#1361);
#1084=AXIS2_PLACEMENT_3D('',#1691,#1362,#1363);
#1085=AXIS2_PLACEMENT_3D('',#1693,#1364,#1365);
#1086=AXIS2_PLACEMENT_3D('',#1694,#1366,#1367);
#1087=AXIS2_PLACEMENT_3D('',#1696,#1369,#1370);
#1088=AXIS2_PLACEMENT_3D('',#1698,#1372,#1373);
#1089=AXIS2_PLACEMENT_3D('',#1700,#1375,#1376);
#1090=AXIS2_PLACEMENT_3D('',#1702,#1378,#1379);
#1091=AXIS2_PLACEMENT_3D('',#1704,#1381,#1382);
#1092=AXIS2_PLACEMENT_3D('',#1719,#1386,#1387);
#1093=AXIS2_PLACEMENT_3D('',#1721,#1389,#1390);
#1094=AXIS2_PLACEMENT_3D('',#1723,#1391,#1392);
#1095=AXIS2_PLACEMENT_3D('',#1724,#1393,#1394);
#1096=AXIS2_PLACEMENT_3D('',#1726,#1396,#1397);
#1097=DIRECTION('axis',(0.,0.,1.));
#1098=DIRECTION('refdir',(1.,0.,0.));
#1099=DIRECTION('center_axis',(0.,1.,0.));
#1100=DIRECTION('ref_axis',(0.707106781186548,0.,-0.707106781186547));
#1101=DIRECTION('center_axis',(0.,-1.,0.));
#1102=DIRECTION('ref_axis',(0.,0.,-1.));
#1103=DIRECTION('',(0.,-1.,0.));
#1104=DIRECTION('center_axis',(0.,-1.,0.));
#1105=DIRECTION('ref_axis',(0.707106781186548,0.,-0.707106781186547));
#1106=DIRECTION('',(0.,1.,0.));
#1107=DIRECTION('center_axis',(-1.,0.,0.));
#1108=DIRECTION('ref_axis',(0.,0.707106781186546,-0.707106781186549));
#1109=DIRECTION('center_axis',(-1.,7.40148683083438E-16,0.));
#1110=DIRECTION('ref_axis',(7.40148683083438E-16,1.,0.));
#1111=DIRECTION('',(-1.,0.,0.));
#1112=DIRECTION('center_axis',(1.,0.,0.));
#1113=DIRECTION('ref_axis',(0.,0.,-1.));
#1114=DIRECTION('',(1.,0.,0.));
#1115=DIRECTION('center_axis',(0.408248290463862,-0.816496580927727,-0.408248290463862));
#1116=DIRECTION('ref_axis',(0.577350269189625,0.577350269189627,-0.577350269189625));
#1117=DIRECTION('center_axis',(0.,0.,-1.));
#1118=DIRECTION('ref_axis',(0.70710678118655,0.707106781186545,0.));
#1119=DIRECTION('center_axis',(0.,1.,0.));
#1120=DIRECTION('ref_axis',(-0.707106781186548,0.,-0.707106781186548));
#1121=DIRECTION('center_axis',(0.,-1.,0.));
#1122=DIRECTION('ref_axis',(-1.,0.,0.));
#1123=DIRECTION('',(0.,-1.,0.));
#1124=DIRECTION('center_axis',(0.,-1.,0.));
#1125=DIRECTION('ref_axis',(-0.707106781186548,0.,-0.707106781186548));
#1126=DIRECTION('',(0.,1.,0.));
#1127=DIRECTION('center_axis',(-0.408248290463862,-0.816496580927727,-0.408248290463862));
#1128=DIRECTION('ref_axis',(-0.577350269189625,0.577350269189627,-0.577350269189625));
#1129=DIRECTION('center_axis',(0.,0.,-1.));
#1130=DIRECTION('ref_axis',(-0.707106781186548,0.707106781186548,0.));
#1131=DIRECTION('center_axis',(1.,0.,0.));
#1132=DIRECTION('ref_axis',(0.,0.,-1.));
#1133=DIRECTION('',(0.,0.,-1.));
#1134=DIRECTION('',(0.,1.,0.));
#1135=DIRECTION('',(0.,0.,1.));
#1136=DIRECTION('center_axis',(0.,0.,-1.));
#1137=DIRECTION('ref_axis',(0.707106781186549,0.707106781186546,0.));
#1138=DIRECTION('',(0.,0.,1.));
#1139=DIRECTION('center_axis',(0.,0.,1.));
#1140=DIRECTION('ref_axis',(0.70710678118655,0.707106781186545,0.));
#1141=DIRECTION('center_axis',(0.,1.,0.));
#1142=DIRECTION('ref_axis',(0.,0.,1.));
#1143=DIRECTION('',(0.,0.,-1.));
#1144=DIRECTION('',(-1.,0.,8.25165761545725E-16));
#1145=DIRECTION('center_axis',(0.,0.,1.));
#1146=DIRECTION('ref_axis',(-0.707106781186549,0.707106781186546,0.));
#1147=DIRECTION('',(0.,0.,1.));
#1148=DIRECTION('center_axis',(0.,0.,1.));
#1149=DIRECTION('ref_axis',(-0.707106781186548,0.707106781186548,0.));
#1150=DIRECTION('center_axis',(-1.,0.,0.));
#1151=DIRECTION('ref_axis',(0.,0.,1.));
#1152=DIRECTION('',(0.,0.,-1.));
#1153=DIRECTION('',(0.,-1.,0.));
#1154=DIRECTION('center_axis',(0.,1.,0.));
#1155=DIRECTION('ref_axis',(0.707106781186547,0.,-0.707106781186548));
#1156=DIRECTION('center_axis',(0.,-1.,0.));
#1157=DIRECTION('ref_axis',(0.,0.,-1.));
#1158=DIRECTION('',(0.,-1.,0.));
#1159=DIRECTION('center_axis',(0.,-1.,0.));
#1160=DIRECTION('ref_axis',(0.707106781186547,0.,-0.707106781186548));
#1161=DIRECTION('',(0.,1.,0.));
#1162=DIRECTION('center_axis',(-1.,0.,0.));
#1163=DIRECTION('ref_axis',(0.,0.707106781186546,-0.707106781186549));
#1164=DIRECTION('center_axis',(-1.,0.,0.));
#1165=DIRECTION('ref_axis',(0.,1.,0.));
#1166=DIRECTION('',(-1.,0.,0.));
#1167=DIRECTION('center_axis',(1.,7.40148683083438E-16,0.));
#1168=DIRECTION('ref_axis',(0.,0.,-1.));
#1169=DIRECTION('',(1.,0.,0.));
#1170=DIRECTION('center_axis',(0.408248290463862,-0.816496580927727,-0.408248290463862));
#1171=DIRECTION('ref_axis',(0.577350269189625,0.577350269189627,-0.577350269189626));
#1172=DIRECTION('center_axis',(-4.44089209850062E-16,0.,-1.));
#1173=DIRECTION('ref_axis',(0.707106781186547,0.707106781186548,-3.70074341541718E-16));
#1174=DIRECTION('center_axis',(0.,1.,0.));
#1175=DIRECTION('ref_axis',(-0.707106781186548,0.,-0.707106781186547));
#1176=DIRECTION('center_axis',(0.,-1.,0.));
#1177=DIRECTION('ref_axis',(-1.,0.,0.));
#1178=DIRECTION('',(0.,-1.,0.));
#1179=DIRECTION('center_axis',(0.,-1.,0.));
#1180=DIRECTION('ref_axis',(-0.707106781186548,0.,-0.707106781186547));
#1181=DIRECTION('',(0.,1.,0.));
#1182=DIRECTION('center_axis',(-0.408248290463864,-0.816496580927725,-0.408248290463864));
#1183=DIRECTION('ref_axis',(-0.577350269189625,0.577350269189627,-0.577350269189625));
#1184=DIRECTION('center_axis',(0.,0.,-1.));
#1185=DIRECTION('ref_axis',(-0.70710678118655,0.707106781186545,0.));
#1186=DIRECTION('center_axis',(1.,0.,-4.44089209850062E-16));
#1187=DIRECTION('ref_axis',(-4.44089209850062E-16,0.,-1.));
#1188=DIRECTION('',(-4.44089209850062E-16,0.,-1.));
#1189=DIRECTION('',(0.,1.,0.));
#1190=DIRECTION('',(4.44089209850062E-16,0.,1.));
#1191=DIRECTION('center_axis',(-4.44089209850062E-16,0.,-1.));
#1192=DIRECTION('ref_axis',(0.707106781186549,0.707106781186546,-5.23364152894593E-16));
#1193=DIRECTION('',(4.44089209850062E-16,0.,1.));
#1194=DIRECTION('center_axis',(4.44089209850062E-16,0.,1.));
#1195=DIRECTION('ref_axis',(0.707106781186547,0.707106781186548,-3.70074341541718E-16));
#1196=DIRECTION('center_axis',(0.,1.,0.));
#1197=DIRECTION('ref_axis',(0.,0.,1.));
#1198=DIRECTION('',(0.,0.,-1.));
#1199=DIRECTION('',(-1.,0.,-9.75195900008583E-16));
#1200=DIRECTION('center_axis',(0.,0.,1.));
#1201=DIRECTION('ref_axis',(-0.707106781186549,0.707106781186546,0.));
#1202=DIRECTION('',(0.,0.,1.));
#1203=DIRECTION('center_axis',(0.,0.,1.));
#1204=DIRECTION('ref_axis',(-0.70710678118655,0.707106781186545,0.));
#1205=DIRECTION('center_axis',(-1.,0.,0.));
#1206=DIRECTION('ref_axis',(0.,0.,1.));
#1207=DIRECTION('',(0.,0.,-1.));
#1208=DIRECTION('',(0.,-1.,0.));
#1209=DIRECTION('center_axis',(0.,1.,0.));
#1210=DIRECTION('ref_axis',(-0.707106781186547,0.,0.707106781186548));
#1211=DIRECTION('center_axis',(2.96059473233375E-15,-1.,-2.19128029228059E-30));
#1212=DIRECTION('ref_axis',(7.40148683083438E-16,0.,1.));
#1213=DIRECTION('center_axis',(0.,-1.,0.));
#1214=DIRECTION('ref_axis',(-0.707106781186547,0.,0.707106781186548));
#1215=DIRECTION('',(0.,1.,0.));
#1216=DIRECTION('center_axis',(1.,0.,-8.25165761545725E-16));
#1217=DIRECTION('ref_axis',(5.23364152894593E-16,0.707106781186546,0.707106781186549));
#1218=DIRECTION('center_axis',(1.,0.,-7.40148683083438E-16));
#1219=DIRECTION('ref_axis',(0.,1.,0.));
#1220=DIRECTION('',(1.,0.,-8.25165761545725E-16));
#1221=DIRECTION('center_axis',(-1.,0.,7.40148683083437E-16));
#1222=DIRECTION('ref_axis',(7.40148683083437E-16,0.,1.));
#1223=DIRECTION('center_axis',(-0.816496580927726,-0.408248290463864,-0.408248290463862));
#1224=DIRECTION('ref_axis',(-0.577350269189625,0.577350269189627,0.577350269189625));
#1225=DIRECTION('center_axis',(0.,1.,0.));
#1226=DIRECTION('ref_axis',(0.707106781186548,0.,0.707106781186547));
#1227=DIRECTION('center_axis',(-2.96059473233375E-15,-1.,2.19128029228059E-30));
#1228=DIRECTION('ref_axis',(1.,-2.96059473233375E-15,0.));
#1229=DIRECTION('',(0.,-1.,0.));
#1230=DIRECTION('center_axis',(0.,-1.,0.));
#1231=DIRECTION('ref_axis',(0.707106781186548,0.,0.707106781186547));
#1232=DIRECTION('center_axis',(0.408248290463862,-0.816496580927727,0.408248290463862));
#1233=DIRECTION('ref_axis',(0.577350269189626,0.577350269189627,0.577350269189625));
#1234=DIRECTION('center_axis',(0.,1.,0.));
#1235=DIRECTION('ref_axis',(-0.707106781186548,0.,0.707106781186547));
#1236=DIRECTION('center_axis',(2.96059473233375E-15,-1.,2.19128029228059E-30));
#1237=DIRECTION('ref_axis',(-7.40148683083438E-16,0.,1.));
#1238=DIRECTION('center_axis',(0.,-1.,0.));
#1239=DIRECTION('ref_axis',(-0.707106781186548,0.,0.707106781186547));
#1240=DIRECTION('',(0.,1.,0.));
#1241=DIRECTION('center_axis',(1.,0.,9.75195900008583E-16));
#1242=DIRECTION('ref_axis',(0.,0.707106781186546,0.707106781186549));
#1243=DIRECTION('center_axis',(1.,-2.73910036535074E-31,7.40148683083437E-16));
#1244=DIRECTION('ref_axis',(0.,1.,3.70074341541719E-16));
#1245=DIRECTION('',(1.,0.,9.75195900008583E-16));
#1246=DIRECTION('center_axis',(-1.,0.,-7.40148683083437E-16));
#1247=DIRECTION('ref_axis',(-7.40148683083437E-16,0.,1.));
#1248=DIRECTION('center_axis',(-0.816496580927726,-0.408248290463864,-0.408248290463862));
#1249=DIRECTION('ref_axis',(-0.577350269189626,0.577350269189627,0.577350269189625));
#1250=DIRECTION('center_axis',(0.,1.,0.));
#1251=DIRECTION('ref_axis',(0.707106781186547,0.,0.707106781186548));
#1252=DIRECTION('center_axis',(-2.96059473233375E-15,-1.,-3.28692043842088E-30));
#1253=DIRECTION('ref_axis',(1.,-2.96059473233375E-15,-3.70074341541719E-16));
#1254=DIRECTION('',(0.,-1.,0.));
#1255=DIRECTION('center_axis',(0.,-1.,0.));
#1256=DIRECTION('ref_axis',(0.707106781186547,0.,0.707106781186548));
#1257=DIRECTION('center_axis',(0.408248290463863,-0.816496580927725,0.408248290463864));
#1258=DIRECTION('ref_axis',(0.577350269189625,0.577350269189627,0.577350269189626));
#1259=DIRECTION('center_axis',(8.25165761545725E-16,0.,1.));
#1260=DIRECTION('ref_axis',(1.,0.,-8.25165761545725E-16));
#1261=DIRECTION('',(-1.,0.,8.25165761545725E-16));
#1262=DIRECTION('center_axis',(-9.75195900008583E-16,0.,1.));
#1263=DIRECTION('ref_axis',(1.,0.,9.75195900008583E-16));
#1264=DIRECTION('',(-1.,0.,-9.75195900008583E-16));
#1265=DIRECTION('center_axis',(0.,0.,-1.));
#1266=DIRECTION('ref_axis',(-1.,0.,0.));
#1267=DIRECTION('center_axis',(0.,-1.,0.));
#1268=DIRECTION('ref_axis',(1.,0.,0.));
#1269=DIRECTION('center_axis',(0.,0.,-1.));
#1270=DIRECTION('ref_axis',(0.707106781186548,-0.707106781186547,0.));
#1271=DIRECTION('center_axis',(1.,0.,0.));
#1272=DIRECTION('ref_axis',(0.,0.,1.));
#1273=DIRECTION('center_axis',(0.,0.,1.));
#1274=DIRECTION('ref_axis',(0.707106781186548,-0.707106781186547,0.));
#1275=DIRECTION('center_axis',(1.,6.34413156928661E-17,0.));
#1276=DIRECTION('ref_axis',(0.,-0.707106781186548,0.707106781186547));
#1277=DIRECTION('',(-1.,-6.34413156928661E-17,0.));
#1278=DIRECTION('center_axis',(1.,0.,0.));
#1279=DIRECTION('ref_axis',(0.,0.,1.));
#1280=DIRECTION('',(1.,6.34413156928661E-17,0.));
#1281=DIRECTION('',(-1.,-6.34413156928661E-17,0.));
#1282=DIRECTION('center_axis',(0.,0.,-1.));
#1283=DIRECTION('ref_axis',(-1.,0.,0.));
#1284=DIRECTION('center_axis',(1.85037170770859E-16,-1.,0.));
#1285=DIRECTION('ref_axis',(0.,0.,1.));
#1286=DIRECTION('center_axis',(0.,0.,1.));
#1287=DIRECTION('ref_axis',(-0.707106781186547,-0.707106781186548,0.));
#1288=DIRECTION('center_axis',(0.,0.,-1.));
#1289=DIRECTION('ref_axis',(-0.707106781186547,-0.707106781186548,0.));
#1290=DIRECTION('center_axis',(0.,-1.,0.));
#1291=DIRECTION('ref_axis',(-0.707106781186547,0.,0.707106781186547));
#1292=DIRECTION('center_axis',(0.,-1.,0.));
#1293=DIRECTION('ref_axis',(0.,0.,1.));
#1294=DIRECTION('',(0.,-1.,0.));
#1295=DIRECTION('',(0.,1.,0.));
#1296=DIRECTION('center_axis',(0.,1.,0.));
#1297=DIRECTION('ref_axis',(0.707106781186547,0.,0.707106781186547));
#1298=DIRECTION('center_axis',(0.,-1.,0.));
#1299=DIRECTION('ref_axis',(1.,0.,0.));
#1300=DIRECTION('',(0.,-1.,0.));
#1301=DIRECTION('',(0.,1.,0.));
#1302=DIRECTION('center_axis',(-1.,0.,0.));
#1303=DIRECTION('ref_axis',(0.,0.707106781186548,0.707106781186547));
#1304=DIRECTION('',(1.,0.,0.));
#1305=DIRECTION('center_axis',(-1.,0.,0.));
#1306=DIRECTION('ref_axis',(0.,0.,1.));
#1307=DIRECTION('',(-1.,0.,0.));
#1308=DIRECTION('center_axis',(1.,0.,0.));
#1309=DIRECTION('ref_axis',(0.,1.,0.));
#1310=DIRECTION('',(1.,0.,0.));
#1311=DIRECTION('center_axis',(-0.408248290463862,-0.816496580927726,0.408248290463863));
#1312=DIRECTION('ref_axis',(-0.577350269189625,0.577350269189626,0.577350269189626));
#1313=DIRECTION('center_axis',(0.,0.,1.));
#1314=DIRECTION('ref_axis',(-0.707106781186547,0.707106781186547,0.));
#1315=DIRECTION('center_axis',(-0.816496580927726,0.408248290463863,0.408248290463863));
#1316=DIRECTION('ref_axis',(0.577350269189625,0.577350269189627,0.577350269189626));
#1317=DIRECTION('center_axis',(0.,0.,1.));
#1318=DIRECTION('ref_axis',(0.707106781186547,0.707106781186548,0.));
#1319=DIRECTION('center_axis',(0.,0.,1.));
#1320=DIRECTION('ref_axis',(-0.707106781186548,-0.707106781186547,0.));
#1321=DIRECTION('',(0.,0.,-1.));
#1322=DIRECTION('center_axis',(0.,0.,1.));
#1323=DIRECTION('ref_axis',(-0.707106781186548,-0.707106781186547,0.));
#1324=DIRECTION('',(0.,0.,1.));
#1325=DIRECTION('center_axis',(-1.,0.,0.));
#1326=DIRECTION('ref_axis',(0.,-1.,0.));
#1327=DIRECTION('',(0.,0.,1.));
#1328=DIRECTION('',(0.,1.,0.));
#1329=DIRECTION('center_axis',(0.,0.,1.));
#1330=DIRECTION('ref_axis',(-0.707106781186547,0.707106781186547,0.));
#1331=DIRECTION('',(0.,0.,-1.));
#1332=DIRECTION('center_axis',(0.,0.,1.));
#1333=DIRECTION('ref_axis',(-0.707106781186547,0.707106781186547,0.));
#1334=DIRECTION('center_axis',(0.,1.,0.));
#1335=DIRECTION('ref_axis',(-1.,0.,0.));
#1336=DIRECTION('',(0.,0.,1.));
#1337=DIRECTION('',(1.,0.,0.));
#1338=DIRECTION('',(-1.,0.,0.));
#1339=DIRECTION('',(-1.,0.,0.));
#1340=DIRECTION('center_axis',(0.,0.,1.));
#1341=DIRECTION('ref_axis',(1.,0.,0.));
#1342=DIRECTION('',(-2.22044604925032E-16,1.,0.));
#1343=DIRECTION('center_axis',(0.,0.,-1.));
#1344=DIRECTION('ref_axis',(-1.,0.,0.));
#1345=DIRECTION('center_axis',(0.,0.,1.));
#1346=DIRECTION('ref_axis',(1.,0.,0.));
#1347=DIRECTION('',(0.,-1.,0.));
#1348=DIRECTION('center_axis',(0.,0.,-1.));
#1349=DIRECTION('ref_axis',(-1.,0.,0.));
#1350=DIRECTION('',(0.,0.,-1.));
#1351=DIRECTION('',(0.,0.,-1.));
#1352=DIRECTION('center_axis',(0.,0.,1.));
#1353=DIRECTION('ref_axis',(1.,0.,0.));
#1354=DIRECTION('center_axis',(0.,0.,1.));
#1355=DIRECTION('ref_axis',(0.707106781186547,0.707106781186548,0.));
#1356=DIRECTION('',(0.,-1.,0.));
#1357=DIRECTION('center_axis',(0.,0.,1.));
#1358=DIRECTION('ref_axis',(0.707106781186548,-0.707106781186547,0.));
#1359=DIRECTION('',(-1.,-6.34413156928661E-17,0.));
#1360=DIRECTION('center_axis',(0.,0.,1.));
#1361=DIRECTION('ref_axis',(-1.,0.,0.));
#1362=DIRECTION('center_axis',(0.,0.,1.));
#1363=DIRECTION('ref_axis',(-1.,0.,0.));
#1364=DIRECTION('center_axis',(0.,0.,1.));
#1365=DIRECTION('ref_axis',(-1.,0.,0.));
#1366=DIRECTION('center_axis',(0.,0.,1.));
#1367=DIRECTION('ref_axis',(0.707106781186547,0.707106781186548,0.));
#1368=DIRECTION('',(0.,0.,-1.));
#1369=DIRECTION('center_axis',(6.34413156928661E-17,-1.,0.));
#1370=DIRECTION('ref_axis',(1.,6.34413156928661E-17,0.));
#1371=DIRECTION('',(0.,0.,-1.));
#1372=DIRECTION('center_axis',(0.,0.,1.));
#1373=DIRECTION('ref_axis',(0.707106781186548,-0.707106781186547,0.));
#1374=DIRECTION('',(0.,0.,1.));
#1375=DIRECTION('center_axis',(0.,0.,-1.));
#1376=DIRECTION('ref_axis',(-1.,0.,0.));
#1377=DIRECTION('',(0.,0.,-1.));
#1378=DIRECTION('center_axis',(0.,0.,-1.));
#1379=DIRECTION('ref_axis',(-1.,0.,0.));
#1380=DIRECTION('',(0.,0.,-1.));
#1381=DIRECTION('center_axis',(-1.,-2.22044604925032E-16,0.));
#1382=DIRECTION('ref_axis',(-2.22044604925032E-16,1.,0.));
#1383=DIRECTION('',(0.,0.,-1.));
#1384=DIRECTION('',(-2.22044604925032E-16,1.,0.));
#1385=DIRECTION('',(0.,0.,-1.));
#1386=DIRECTION('center_axis',(1.,0.,0.));
#1387=DIRECTION('ref_axis',(0.,-1.,0.));
#1388=DIRECTION('',(0.,-1.,0.));
#1389=DIRECTION('center_axis',(0.,0.,1.));
#1390=DIRECTION('ref_axis',(1.,0.,0.));
#1391=DIRECTION('center_axis',(0.,0.,1.));
#1392=DIRECTION('ref_axis',(-1.,0.,0.));
#1393=DIRECTION('center_axis',(0.,0.,-1.));
#1394=DIRECTION('ref_axis',(-1.,0.,0.));
#1395=DIRECTION('',(0.,0.,-1.));
#1396=DIRECTION('center_axis',(1.,0.,0.));
#1397=DIRECTION('ref_axis',(0.,1.,0.));
#1398=CARTESIAN_POINT('',(0.,0.,0.));
#1399=CARTESIAN_POINT('Origin',(8.5,3.25,1.5));
#1400=CARTESIAN_POINT('',(8.5,39.,0.));
#1401=CARTESIAN_POINT('',(10.,39.,1.5));
#1402=CARTESIAN_POINT('Origin',(8.5,39.,1.5));
#1403=CARTESIAN_POINT('',(10.,6.5,1.5));
#1404=CARTESIAN_POINT('',(10.,3.25,1.5));
#1405=CARTESIAN_POINT('',(8.5,6.5,0.));
#1406=CARTESIAN_POINT('Origin',(8.5,6.5,1.5));
#1407=CARTESIAN_POINT('',(8.5,3.25,0.));
#1408=CARTESIAN_POINT('Origin',(3.15,39.,1.5));
#1409=CARTESIAN_POINT('',(8.5,40.5,1.5));
#1410=CARTESIAN_POINT('Origin',(8.5,39.,1.5));
#1411=CARTESIAN_POINT('',(4.1,39.,0.));
#1412=CARTESIAN_POINT('',(3.15,39.,0.));
#1413=CARTESIAN_POINT('',(4.1,40.5,1.5));
#1414=CARTESIAN_POINT('Origin',(4.1,39.,1.5));
#1415=CARTESIAN_POINT('',(3.15,40.5,1.5));
#1416=CARTESIAN_POINT('Origin',(8.5,39.,1.5));
#1417=CARTESIAN_POINT('Origin',(8.5,39.,1.5));
#1418=CARTESIAN_POINT('Origin',(4.1,3.25,1.5));
#1419=CARTESIAN_POINT('',(2.6,39.,1.5));
#1420=CARTESIAN_POINT('Origin',(4.1,39.,1.5));
#1421=CARTESIAN_POINT('',(4.1,6.5,0.));
#1422=CARTESIAN_POINT('',(4.1,3.25,0.));
#1423=CARTESIAN_POINT('',(2.6,6.5,1.5));
#1424=CARTESIAN_POINT('Origin',(4.1,6.5,1.5));
#1425=CARTESIAN_POINT('',(2.6,3.25,1.5));
#1426=CARTESIAN_POINT('Origin',(4.1,39.,1.5));
#1427=CARTESIAN_POINT('Origin',(4.1,39.,1.5));
#1428=CARTESIAN_POINT('Origin',(10.,6.5,5.));
#1429=CARTESIAN_POINT('',(10.,39.,3.5));
#1430=CARTESIAN_POINT('',(10.,39.,3.75));
#1431=CARTESIAN_POINT('',(10.,6.5,3.5));
#1432=CARTESIAN_POINT('',(10.,6.5,3.5));
#1433=CARTESIAN_POINT('',(10.,6.5,2.5));
#1434=CARTESIAN_POINT('Origin',(8.5,39.,3.75));
#1435=CARTESIAN_POINT('',(8.5,40.5,3.5));
#1436=CARTESIAN_POINT('',(8.5,40.5,3.75));
#1437=CARTESIAN_POINT('Origin',(8.5,39.,3.5));
#1438=CARTESIAN_POINT('Origin',(6.3,40.5,2.5));
#1439=CARTESIAN_POINT('',(4.1,40.5,3.5));
#1440=CARTESIAN_POINT('',(4.1,40.5,1.25));
#1441=CARTESIAN_POINT('',(4.45,40.5,3.5));
#1442=CARTESIAN_POINT('Origin',(4.1,39.,1.25));
#1443=CARTESIAN_POINT('',(2.6,39.,3.5));
#1444=CARTESIAN_POINT('',(2.6,39.,1.25));
#1445=CARTESIAN_POINT('Origin',(4.1,39.,3.5));
#1446=CARTESIAN_POINT('Origin',(2.6,6.5,-2.22044604925031E-15));
#1447=CARTESIAN_POINT('',(2.6,6.5,3.5));
#1448=CARTESIAN_POINT('',(2.6,6.5,-1.11022302462516E-15));
#1449=CARTESIAN_POINT('',(2.6,6.5,3.5));
#1450=CARTESIAN_POINT('Origin',(-4.1,3.25,1.5));
#1451=CARTESIAN_POINT('',(-4.1,39.,0.));
#1452=CARTESIAN_POINT('',(-2.6,39.,1.5));
#1453=CARTESIAN_POINT('Origin',(-4.1,39.,1.5));
#1454=CARTESIAN_POINT('',(-2.6,6.5,1.5));
#1455=CARTESIAN_POINT('',(-2.6,3.25,1.5));
#1456=CARTESIAN_POINT('',(-4.1,6.5,0.));
#1457=CARTESIAN_POINT('Origin',(-4.1,6.5,1.5));
#1458=CARTESIAN_POINT('',(-4.1,3.25,0.));
#1459=CARTESIAN_POINT('Origin',(-3.15,39.,1.5));
#1460=CARTESIAN_POINT('',(-4.1,40.5,1.5));
#1461=CARTESIAN_POINT('Origin',(-4.1,39.,1.5));
#1462=CARTESIAN_POINT('',(-8.5,39.,0.));
#1463=CARTESIAN_POINT('',(-3.15,39.,0.));
#1464=CARTESIAN_POINT('',(-8.5,40.5,1.5));
#1465=CARTESIAN_POINT('Origin',(-8.5,39.,1.5));
#1466=CARTESIAN_POINT('',(-3.15,40.5,1.5));
#1467=CARTESIAN_POINT('Origin',(-4.1,39.,1.5));
#1468=CARTESIAN_POINT('Origin',(-4.1,39.,1.5));
#1469=CARTESIAN_POINT('Origin',(-8.5,3.25,1.5));
#1470=CARTESIAN_POINT('',(-10.,39.,1.5));
#1471=CARTESIAN_POINT('Origin',(-8.5,39.,1.5));
#1472=CARTESIAN_POINT('',(-8.5,6.5,0.));
#1473=CARTESIAN_POINT('',(-8.5,3.25,0.));
#1474=CARTESIAN_POINT('',(-10.,6.5,1.5));
#1475=CARTESIAN_POINT('Origin',(-8.5,6.5,1.5));
#1476=CARTESIAN_POINT('',(-10.,3.25,1.5));
#1477=CARTESIAN_POINT('Origin',(-8.5,39.,1.5));
#1478=CARTESIAN_POINT('Origin',(-8.5,39.,1.5));
#1479=CARTESIAN_POINT('Origin',(-2.6,6.5,5.00000000000001));
#1480=CARTESIAN_POINT('',(-2.6,39.,3.5));
#1481=CARTESIAN_POINT('',(-2.6,39.,3.75));
#1482=CARTESIAN_POINT('',(-2.6,6.5,3.5));
#1483=CARTESIAN_POINT('',(-2.6,6.5,3.5));
#1484=CARTESIAN_POINT('',(-2.6,6.5,2.50000000000001));
#1485=CARTESIAN_POINT('Origin',(-4.1,39.,3.75));
#1486=CARTESIAN_POINT('',(-4.1,40.5,3.5));
#1487=CARTESIAN_POINT('',(-4.1,40.5,3.75));
#1488=CARTESIAN_POINT('Origin',(-4.1,39.,3.50000000000001));
#1489=CARTESIAN_POINT('Origin',(-6.3,40.5,2.5));
#1490=CARTESIAN_POINT('',(-8.5,40.5,3.5));
#1491=CARTESIAN_POINT('',(-8.5,40.5,1.25));
#1492=CARTESIAN_POINT('',(-8.15,40.5,3.5));
#1493=CARTESIAN_POINT('Origin',(-8.5,39.,1.25));
#1494=CARTESIAN_POINT('',(-10.,39.,3.5));
#1495=CARTESIAN_POINT('',(-10.,39.,1.25));
#1496=CARTESIAN_POINT('Origin',(-8.5,39.,3.5));
#1497=CARTESIAN_POINT('Origin',(-10.,6.5,0.));
#1498=CARTESIAN_POINT('',(-10.,6.5,3.5));
#1499=CARTESIAN_POINT('',(-10.,6.5,0.));
#1500=CARTESIAN_POINT('',(-10.,6.5,3.5));
#1501=CARTESIAN_POINT('Origin',(4.1,6.5,3.5));
#1502=CARTESIAN_POINT('',(4.1,39.,5.));
#1503=CARTESIAN_POINT('Origin',(4.1,39.,3.5));
#1504=CARTESIAN_POINT('',(4.1,6.5,5.));
#1505=CARTESIAN_POINT('Origin',(4.1,6.5,3.5));
#1506=CARTESIAN_POINT('',(4.1,6.5,5.));
#1507=CARTESIAN_POINT('Origin',(4.45,39.,3.5));
#1508=CARTESIAN_POINT('Origin',(4.1,39.,3.5));
#1509=CARTESIAN_POINT('',(8.5,39.,5.));
#1510=CARTESIAN_POINT('',(4.45,39.,5.));
#1511=CARTESIAN_POINT('Origin',(8.5,39.,3.5));
#1512=CARTESIAN_POINT('Origin',(4.1,39.,3.5));
#1513=CARTESIAN_POINT('Origin',(8.5,6.5,3.5));
#1514=CARTESIAN_POINT('Origin',(8.5,39.,3.5));
#1515=CARTESIAN_POINT('',(8.5,6.5,5.));
#1516=CARTESIAN_POINT('',(8.5,6.5,5.));
#1517=CARTESIAN_POINT('Origin',(8.5,6.5,3.5));
#1518=CARTESIAN_POINT('Origin',(8.5,39.,3.5));
#1519=CARTESIAN_POINT('Origin',(-8.5,6.5,3.5));
#1520=CARTESIAN_POINT('',(-8.5,39.,5.));
#1521=CARTESIAN_POINT('Origin',(-8.5,39.,3.5));
#1522=CARTESIAN_POINT('',(-8.5,6.5,5.));
#1523=CARTESIAN_POINT('Origin',(-8.5,6.5,3.5));
#1524=CARTESIAN_POINT('',(-8.5,6.5,5.));
#1525=CARTESIAN_POINT('Origin',(-8.15,39.,3.5));
#1526=CARTESIAN_POINT('Origin',(-8.5,39.,3.5));
#1527=CARTESIAN_POINT('',(-4.1,39.,5.00000000000001));
#1528=CARTESIAN_POINT('',(-8.15,39.,5.));
#1529=CARTESIAN_POINT('Origin',(-4.1,39.,3.5));
#1530=CARTESIAN_POINT('Origin',(-8.5,39.,3.5));
#1531=CARTESIAN_POINT('Origin',(-4.1,6.5,3.50000000000001));
#1532=CARTESIAN_POINT('Origin',(-4.1,39.,3.50000000000001));
#1533=CARTESIAN_POINT('',(-4.1,6.5,5.00000000000001));
#1534=CARTESIAN_POINT('',(-4.1,6.5,5.00000000000001));
#1535=CARTESIAN_POINT('Origin',(-4.1,6.5,3.50000000000001));
#1536=CARTESIAN_POINT('Origin',(-4.1,39.,3.5));
#1537=CARTESIAN_POINT('Origin',(2.6,6.5,5.00000000000001));
#1538=CARTESIAN_POINT('',(10.05,6.5,5.));
#1539=CARTESIAN_POINT('Origin',(-10.,6.5,5.));
#1540=CARTESIAN_POINT('',(3.75,6.5,5.00000000000001));
#1541=CARTESIAN_POINT('Origin',(12.5,-1.5,5.5));
#1542=CARTESIAN_POINT('',(17.5,-1.5,5.5));
#1543=CARTESIAN_POINT('',(16.,-1.5,7.));
#1544=CARTESIAN_POINT('Origin',(16.,-1.5,5.5));
#1545=CARTESIAN_POINT('',(12.5,-5.,7.));
#1546=CARTESIAN_POINT('Origin',(12.5,-1.5,7.));
#1547=CARTESIAN_POINT('',(12.5,-6.5,5.5));
#1548=CARTESIAN_POINT('Origin',(12.5,-5.,5.5));
#1549=CARTESIAN_POINT('Origin',(12.5,-1.5,5.5));
#1550=CARTESIAN_POINT('Origin',(-8.75,-5.,5.5));
#1551=CARTESIAN_POINT('',(4.3994134506406,-5.,7.));
#1552=CARTESIAN_POINT('',(-4.39941345064059,-5.,7.));
#1553=CARTESIAN_POINT('Ctrl Pts',(4.3994134506406,-5.,7.));
#1554=CARTESIAN_POINT('Ctrl Pts',(4.17933288184152,-5.06002997570516,7.));
#1555=CARTESIAN_POINT('Ctrl Pts',(3.95788295257347,-5.1159218932341,6.99641111575355));
#1556=CARTESIAN_POINT('Ctrl Pts',(3.06001912503851,-5.32387299970105,6.97305694957923));
#1557=CARTESIAN_POINT('Ctrl Pts',(2.37589504193734,-5.44009251675639,6.93606546849179));
#1558=CARTESIAN_POINT('Ctrl Pts',(1.18306725454854,-5.56421531333777,6.89092362998792));
#1559=CARTESIAN_POINT('Ctrl Pts',(0.687276699038074,-5.59310761437391,6.87777481867986));
#1560=CARTESIAN_POINT('Ctrl Pts',(-0.217208287183642,-5.60360893146428,
6.87320154850453));
#1561=CARTESIAN_POINT('Ctrl Pts',(-0.61929170966543,-5.5931501221239,6.87801864377606));
#1562=CARTESIAN_POINT('Ctrl Pts',(-1.77496877792717,-5.51988761874594,6.9079675865901));
#1563=CARTESIAN_POINT('Ctrl Pts',(-2.51966859833401,-5.41960692062231,6.94780334720572));
#1564=CARTESIAN_POINT('Ctrl Pts',(-3.6020745393366,-5.20167636483502,6.98815345671558));
#1565=CARTESIAN_POINT('Ctrl Pts',(-3.95447673149619,-5.11900274431235,6.99817070040403));
#1566=CARTESIAN_POINT('Ctrl Pts',(-4.33551736734813,-5.01733366143522,6.99992411823243));
#1567=CARTESIAN_POINT('Ctrl Pts',(-4.36747593620256,-5.00871139249712,7.));
#1568=CARTESIAN_POINT('Ctrl Pts',(-4.39941345064059,-5.,7.));
#1569=CARTESIAN_POINT('',(-12.5,-5.,7.));
#1570=CARTESIAN_POINT('',(-8.75,-5.,7.));
#1571=CARTESIAN_POINT('',(-12.5,-6.5,5.5));
#1572=CARTESIAN_POINT('Origin',(-12.5,-5.,5.5));
#1573=CARTESIAN_POINT('',(-8.75,-6.5,5.5));
#1574=CARTESIAN_POINT('',(-8.75,-5.,7.));
#1575=CARTESIAN_POINT('Origin',(-12.5,-1.5,5.5));
#1576=CARTESIAN_POINT('',(-16.,-1.5,7.));
#1577=CARTESIAN_POINT('',(-17.5,-1.5,5.5));
#1578=CARTESIAN_POINT('Origin',(-16.,-1.5,5.5));
#1579=CARTESIAN_POINT('Origin',(-12.5,-1.5,5.5));
#1580=CARTESIAN_POINT('Origin',(-12.5,-1.5,7.));
#1581=CARTESIAN_POINT('Origin',(-16.,3.25,5.5));
#1582=CARTESIAN_POINT('',(-16.,5.,7.));
#1583=CARTESIAN_POINT('',(-17.5,5.,5.5));
#1584=CARTESIAN_POINT('Origin',(-16.,5.,5.5));
#1585=CARTESIAN_POINT('',(-17.5,3.25,5.5));
#1586=CARTESIAN_POINT('',(-16.,3.25,7.));
#1587=CARTESIAN_POINT('Origin',(16.,-3.25,5.5));
#1588=CARTESIAN_POINT('',(17.5,5.,5.5));
#1589=CARTESIAN_POINT('',(16.,5.,7.));
#1590=CARTESIAN_POINT('Origin',(16.,5.,5.5));
#1591=CARTESIAN_POINT('',(16.,-3.25,7.));
#1592=CARTESIAN_POINT('',(17.5,-3.25,5.5));
#1593=CARTESIAN_POINT('Origin',(8.75,5.,5.5));
#1594=CARTESIAN_POINT('',(-4.39941345064059,5.,7.));
#1595=CARTESIAN_POINT('',(4.39941345064059,5.,7.));
#1596=CARTESIAN_POINT('Ctrl Pts',(-4.39941345064059,5.,7.));
#1597=CARTESIAN_POINT('Ctrl Pts',(-4.17933288184154,5.06002997570515,7.));
#1598=CARTESIAN_POINT('Ctrl Pts',(-3.95788295257352,5.11592189323408,6.99641111575355));
#1599=CARTESIAN_POINT('Ctrl Pts',(-3.06001912503856,5.32387299970104,6.97305694957923));
#1600=CARTESIAN_POINT('Ctrl Pts',(-2.37589504193738,5.44009251675639,6.93606546849179));
#1601=CARTESIAN_POINT('Ctrl Pts',(-1.18306725454857,5.56421531333777,6.89092362998793));
#1602=CARTESIAN_POINT('Ctrl Pts',(-0.687276699038097,5.5931076143739,6.87777481867986));
#1603=CARTESIAN_POINT('Ctrl Pts',(0.217208287183639,5.60360893146428,6.87320154850453));
#1604=CARTESIAN_POINT('Ctrl Pts',(0.619291709665434,5.5931501221239,6.87801864377606));
#1605=CARTESIAN_POINT('Ctrl Pts',(1.77496877792717,5.51988761874594,6.9079675865901));
#1606=CARTESIAN_POINT('Ctrl Pts',(2.51966859833402,5.41960692062231,6.94780334720572));
#1607=CARTESIAN_POINT('Ctrl Pts',(3.60207453933657,5.20167636483503,6.98815345671557));
#1608=CARTESIAN_POINT('Ctrl Pts',(3.95447673149618,5.11900274431236,6.99817070040403));
#1609=CARTESIAN_POINT('Ctrl Pts',(4.33551736734814,5.01733366143522,6.99992411823243));
#1610=CARTESIAN_POINT('Ctrl Pts',(4.36747593620256,5.00871139249712,7.));
#1611=CARTESIAN_POINT('Ctrl Pts',(4.39941345064059,5.,7.));
#1612=CARTESIAN_POINT('',(8.75,5.,7.));
#1613=CARTESIAN_POINT('',(16.,6.5,5.5));
#1614=CARTESIAN_POINT('Origin',(16.,5.,5.5));
#1615=CARTESIAN_POINT('',(-16.,6.5,5.5));
#1616=CARTESIAN_POINT('',(8.75,6.5,5.5));
#1617=CARTESIAN_POINT('Origin',(-16.,5.,5.5));
#1618=CARTESIAN_POINT('',(8.75,5.,7.));
#1619=CARTESIAN_POINT('Origin',(-16.,5.,5.5));
#1620=CARTESIAN_POINT('Origin',(-16.,5.,5.5));
#1621=CARTESIAN_POINT('Origin',(16.,5.,5.5));
#1622=CARTESIAN_POINT('Origin',(16.,5.,5.5));
#1623=CARTESIAN_POINT('Origin',(-12.5,-1.5,0.));
#1624=CARTESIAN_POINT('',(-17.5,-1.5,0.));
#1625=CARTESIAN_POINT('',(-17.5,-1.5,0.));
#1626=CARTESIAN_POINT('',(-12.5,-6.5,0.));
#1627=CARTESIAN_POINT('Origin',(-12.5,-1.5,0.));
#1628=CARTESIAN_POINT('',(-12.5,-6.5,0.));
#1629=CARTESIAN_POINT('Origin',(-17.5,6.5,0.));
#1630=CARTESIAN_POINT('',(-17.5,5.,0.));
#1631=CARTESIAN_POINT('',(-17.5,5.,0.));
#1632=CARTESIAN_POINT('',(-17.5,-6.5,0.));
#1633=CARTESIAN_POINT('Origin',(-16.,5.,0.));
#1634=CARTESIAN_POINT('',(-16.,6.5,0.));
#1635=CARTESIAN_POINT('',(-16.,6.5,0.));
#1636=CARTESIAN_POINT('Origin',(-16.,5.,0.));
#1637=CARTESIAN_POINT('Origin',(17.5,6.5,0.));
#1638=CARTESIAN_POINT('',(16.,6.5,0.));
#1639=CARTESIAN_POINT('',(16.,6.5,0.));
#1640=CARTESIAN_POINT('',(-17.5,6.5,0.));
#1641=CARTESIAN_POINT('',(8.75,6.5,0.));
#1642=CARTESIAN_POINT('',(8.75,6.5,0.));
#1643=CARTESIAN_POINT('Origin',(0.,0.,7.));
#1644=CARTESIAN_POINT('',(-10.,-2.5,7.));
#1645=CARTESIAN_POINT('Ctrl Pts',(-4.39941345064059,-5.,7.));
#1646=CARTESIAN_POINT('Ctrl Pts',(-7.19970672532029,-4.23618183030142,7.));
#1647=CARTESIAN_POINT('Ctrl Pts',(-10.,-2.5,7.));
#1648=CARTESIAN_POINT('',(-10.,2.5,7.));
#1649=CARTESIAN_POINT('',(-10.,-1.25,7.));
#1650=CARTESIAN_POINT('Ctrl Pts',(-10.,2.5,7.));
#1651=CARTESIAN_POINT('Ctrl Pts',(-7.1997067253203,4.23618183030141,7.));
#1652=CARTESIAN_POINT('Ctrl Pts',(-4.39941345064059,5.,7.));
#1653=CARTESIAN_POINT('',(-11.9,1.95943487863577E-16,7.));
#1654=CARTESIAN_POINT('Origin',(-13.5,0.,7.));
#1655=CARTESIAN_POINT('Origin',(0.,0.,7.));
#1656=CARTESIAN_POINT('',(10.,2.5,7.));
#1657=CARTESIAN_POINT('Ctrl Pts',(4.39941345064059,5.,7.));
#1658=CARTESIAN_POINT('Ctrl Pts',(7.1997067253203,4.23618183030142,7.));
#1659=CARTESIAN_POINT('Ctrl Pts',(10.,2.5,7.));
#1660=CARTESIAN_POINT('',(10.,-2.5,7.));
#1661=CARTESIAN_POINT('',(10.,1.25,7.));
#1662=CARTESIAN_POINT('Ctrl Pts',(10.,-2.5,7.));
#1663=CARTESIAN_POINT('Ctrl Pts',(7.1997067253203,-4.23618183030141,7.));
#1664=CARTESIAN_POINT('Ctrl Pts',(4.3994134506406,-5.,7.));
#1665=CARTESIAN_POINT('',(15.1,3.50248984556143E-15,7.));
#1666=CARTESIAN_POINT('Origin',(13.5,3.30654635769785E-15,7.));
#1667=CARTESIAN_POINT('Ctrl Pts',(-10.,2.5,7.));
#1668=CARTESIAN_POINT('Ctrl Pts',(-10.,2.5,5.5));
#1669=CARTESIAN_POINT('Ctrl Pts',(6.66133814775094E-15,8.7,7.));
#1670=CARTESIAN_POINT('Ctrl Pts',(6.66133814775094E-15,8.7,5.5));
#1671=CARTESIAN_POINT('Ctrl Pts',(10.,2.5,7.));
#1672=CARTESIAN_POINT('Ctrl Pts',(10.,2.5,5.5));
#1673=CARTESIAN_POINT('',(-10.,2.5,5.5));
#1674=CARTESIAN_POINT('',(-10.,2.5,7.));
#1675=CARTESIAN_POINT('',(10.,2.5,5.5));
#1676=CARTESIAN_POINT('Ctrl Pts',(-10.,2.5,5.5));
#1677=CARTESIAN_POINT('Ctrl Pts',(5.43895982204207E-15,8.7,5.5));
#1678=CARTESIAN_POINT('Ctrl Pts',(10.,2.5,5.5));
#1679=CARTESIAN_POINT('',(10.,2.5,7.));
#1680=CARTESIAN_POINT('Origin',(-3.46944695195361E-16,3.46944695195361E-16,
0.));
#1681=CARTESIAN_POINT('',(17.5,5.,0.));
#1682=CARTESIAN_POINT('Origin',(16.,5.,0.));
#1683=CARTESIAN_POINT('',(17.5,-1.5,0.));
#1684=CARTESIAN_POINT('',(17.5,6.5,0.));
#1685=CARTESIAN_POINT('',(12.5,-6.5,0.));
#1686=CARTESIAN_POINT('Origin',(12.5,-1.5,0.));
#1687=CARTESIAN_POINT('',(17.5,-6.5,0.));
#1688=CARTESIAN_POINT('',(-11.9,1.95943487863577E-16,0.));
#1689=CARTESIAN_POINT('Origin',(-13.5,0.,0.));
#1690=CARTESIAN_POINT('',(15.1,3.50248984556143E-15,0.));
#1691=CARTESIAN_POINT('Origin',(13.5,3.30654635769785E-15,0.));
#1692=CARTESIAN_POINT('',(3.75,4.59242549680258E-16,0.));
#1693=CARTESIAN_POINT('Origin',(0.,0.,0.));
#1694=CARTESIAN_POINT('Origin',(16.,5.,0.));
#1695=CARTESIAN_POINT('',(17.5,5.,0.));
#1696=CARTESIAN_POINT('Origin',(-17.5,-6.5,0.));
#1697=CARTESIAN_POINT('',(12.5,-6.5,0.));
#1698=CARTESIAN_POINT('Origin',(12.5,-1.5,0.));
#1699=CARTESIAN_POINT('',(17.5,-1.5,0.));
#1700=CARTESIAN_POINT('Origin',(-13.5,0.,7.));
#1701=CARTESIAN_POINT('',(-11.9,-1.95943487863577E-16,7.));
#1702=CARTESIAN_POINT('Origin',(13.5,3.30654635769785E-15,7.));
#1703=CARTESIAN_POINT('',(15.1,3.11060286983428E-15,7.));
#1704=CARTESIAN_POINT('Origin',(-10.,-2.5,7.));
#1705=CARTESIAN_POINT('',(-10.,-2.5,5.5));
#1706=CARTESIAN_POINT('',(-10.,-2.5,7.));
#1707=CARTESIAN_POINT('',(-10.,-2.5,5.5));
#1708=CARTESIAN_POINT('Ctrl Pts',(10.,-2.5,7.));
#1709=CARTESIAN_POINT('Ctrl Pts',(10.,-2.5,5.5));
#1710=CARTESIAN_POINT('Ctrl Pts',(0.,-8.7,7.));
#1711=CARTESIAN_POINT('Ctrl Pts',(0.,-8.7,5.5));
#1712=CARTESIAN_POINT('Ctrl Pts',(-10.,-2.5,7.));
#1713=CARTESIAN_POINT('Ctrl Pts',(-10.,-2.5,5.5));
#1714=CARTESIAN_POINT('',(10.,-2.5,5.5));
#1715=CARTESIAN_POINT('',(10.,-2.5,7.));
#1716=CARTESIAN_POINT('Ctrl Pts',(10.,-2.5,5.5));
#1717=CARTESIAN_POINT('Ctrl Pts',(2.71947991102104E-15,-8.7,5.5));
#1718=CARTESIAN_POINT('Ctrl Pts',(-10.,-2.5,5.5));
#1719=CARTESIAN_POINT('Origin',(10.,2.5,7.));
#1720=CARTESIAN_POINT('',(10.,2.5,5.5));
#1721=CARTESIAN_POINT('Origin',(7.42432968664535E-16,3.98176340736287E-16,
5.5));
#1722=CARTESIAN_POINT('',(3.75,4.59242549680258E-16,5.5));
#1723=CARTESIAN_POINT('Origin',(0.,0.,5.5));
#1724=CARTESIAN_POINT('Origin',(0.,0.,7.));
#1725=CARTESIAN_POINT('',(3.75,-4.59242549680258E-16,7.));
#1726=CARTESIAN_POINT('Origin',(17.5,-6.5,0.));
#1727=UNCERTAINTY_MEASURE_WITH_UNIT(LENGTH_MEASURE(0.01),#1731,
'DISTANCE_ACCURACY_VALUE',
'Maximum model space distance between geometric entities at asserted c
onnectivities');
#1728=UNCERTAINTY_MEASURE_WITH_UNIT(LENGTH_MEASURE(0.01),#1731,
'DISTANCE_ACCURACY_VALUE',
'Maximum model space distance between geometric entities at asserted c
onnectivities');
#1729=(
GEOMETRIC_REPRESENTATION_CONTEXT(3)
GLOBAL_UNCERTAINTY_ASSIGNED_CONTEXT((#1727))
GLOBAL_UNIT_ASSIGNED_CONTEXT((#1731,#1734,#1733))
REPRESENTATION_CONTEXT('','3D')
);
#1730=(
GEOMETRIC_REPRESENTATION_CONTEXT(3)
GLOBAL_UNCERTAINTY_ASSIGNED_CONTEXT((#1728))
GLOBAL_UNIT_ASSIGNED_CONTEXT((#1731,#1734,#1733))
REPRESENTATION_CONTEXT('','3D')
);
#1731=(
LENGTH_UNIT()
NAMED_UNIT(*)
SI_UNIT(.MILLI.,.METRE.)
);
#1732=(
LENGTH_UNIT()
NAMED_UNIT(*)
SI_UNIT(.CENTI.,.METRE.)
);
#1733=(
NAMED_UNIT(*)
SI_UNIT($,.STERADIAN.)
SOLID_ANGLE_UNIT()
);
#1734=(
NAMED_UNIT(*)
PLANE_ANGLE_UNIT()
SI_UNIT($,.RADIAN.)
);
#1735=SHAPE_DEFINITION_REPRESENTATION(#1736,#1737);
#1736=PRODUCT_DEFINITION_SHAPE('',$,#1739);
#1737=SHAPE_REPRESENTATION('',(#983),#1729);
#1738=PRODUCT_DEFINITION_CONTEXT('part definition',#1743,'design');
#1739=PRODUCT_DEFINITION('Spritzenhalterung neu oben 1 mit Schienev3',
'Spritzenhalterung oben',#1740,#1738);
#1740=PRODUCT_DEFINITION_FORMATION('',$,#1745);
#1741=PRODUCT_RELATED_PRODUCT_CATEGORY('Spritzenhalterung oben',
'Spritzenhalterung oben',(#1745));
#1742=APPLICATION_PROTOCOL_DEFINITION('international standard',
'automotive_design',2009,#1743);
#1743=APPLICATION_CONTEXT(
'Core Data for Automotive Mechanical Design Process');
#1744=PRODUCT_CONTEXT('part definition',#1743,'mechanical');
#1745=PRODUCT('Spritzenhalterung neu oben 1 mit Schienev3',
'Spritzenhalterung oben',$,(#1744));
#1746=PRESENTATION_STYLE_ASSIGNMENT((#1747));
#1747=SURFACE_STYLE_USAGE(.BOTH.,#1748);
#1748=SURFACE_SIDE_STYLE('',(#1749));
#1749=SURFACE_STYLE_FILL_AREA(#1750);
#1750=FILL_AREA_STYLE('',(#1751));
#1751=FILL_AREA_STYLE_COLOUR('',#1752);
#1752=COLOUR_RGB('',0.749019607843137,0.749019607843137,0.749019607843137);
ENDSEC;
END-ISO-10303-21;
